# Supplementary material for: Deep Neural Network Models for Predicting Chemically Induced Liver Toxicity Endpoints From Transcriptomic Responses
Source: Front Pharmacol. 2019 Feb 5;10:42. doi: 10.3389/fphar.2019.00042 (PMC6370634; doi:10.3389/fphar.2019.00042)
Supplement: Supplementary file 1 [file Data_Sheet_1.zip]

Archive with 5 entries (5 files):
- ms-Table S1.xlsx
- ms-Table S2.xlsx
- ms-Table S3.xlsx
- ms-Table S4-S5.docx
- ms-Table S6.docx
