# Supplementary material for: Deep Neural Network Models for Predicting Chemically Induced Liver Toxicity Endpoints From Transcriptomic Responses
Source: Front Pharmacol. 2019 Feb 5;10:42. doi: 10.3389/fphar.2019.00042 (PMC6370634; doi:10.3389/fphar.2019.00042)
Supplement: Supplementary file 1 [file Data_Sheet_1.zip › ms-Table S1.xlsx]

## Sheet: TG BH
Table S1: Information of samples from TG-GATEs, DrugMatrix and Ippolito et al. data.
	SAMPLE	CONTROL	INJURY	COMPOUND	TREATMENT	DOSE
1	003017906001.CEL	003017905028.CEL;003017905029.CEL;003017905030.CEL	FALSE	1% cholesterol + 0.25% sodium cholate	4	9999
2	003017906002.CEL	003017905028.CEL;003017905029.CEL;003017905030.CEL	FALSE	1% cholesterol + 0.25% sodium cholate	4	9999
3	003017906003.CEL	003017905028.CEL;003017905029.CEL;003017905030.CEL	FALSE	1% cholesterol + 0.25% sodium cholate	4	9999
4	003017906007.CEL	003017906004.CEL;003017906005.CEL;003017906006.CEL	FALSE	1% cholesterol + 0.25% sodium cholate	8	9999
5	003017906008.CEL	003017906004.CEL;003017906005.CEL;003017906006.CEL	FALSE	1% cholesterol + 0.25% sodium cholate	8	9999
6	003017906009.CEL	003017906004.CEL;003017906005.CEL;003017906006.CEL	FALSE	1% cholesterol + 0.25% sodium cholate	8	9999
7	003017906013.CEL	003017906010.CEL;003017906011.CEL;003017906012.CEL	FALSE	1% cholesterol + 0.25% sodium cholate	15	9999
8	003017906014.CEL	003017906010.CEL;003017906011.CEL;003017906012.CEL	FALSE	1% cholesterol + 0.25% sodium cholate	15	9999
9	003017906015.CEL	003017906010.CEL;003017906011.CEL;003017906012.CEL	FALSE	1% cholesterol + 0.25% sodium cholate	15	9999
10	003017906019.CEL	003017906016.CEL;003017906018.CEL;003017911029.CEL	FALSE	1% cholesterol + 0.25% sodium cholate	29	9999
11	003017906020.CEL	003017906016.CEL;003017906018.CEL;003017911029.CEL	FALSE	1% cholesterol + 0.25% sodium cholate	29	9999
12	003017906021.CEL	003017906016.CEL;003017906018.CEL;003017911029.CEL	FALSE	1% cholesterol + 0.25% sodium cholate	29	9999
13	003017920023.CEL	003017920020.CEL;003017920021.CEL;003017920022.CEL	FALSE	acetamide	4	300
14	003017920024.CEL	003017920020.CEL;003017920021.CEL;003017920022.CEL	FALSE	acetamide	4	300
15	003017920025.CEL	003017920020.CEL;003017920021.CEL;003017920022.CEL	FALSE	acetamide	4	300
16	003017920026.CEL	003017920020.CEL;003017920021.CEL;003017920022.CEL	FALSE	acetamide	4	1000
17	003017920027.CEL	003017920020.CEL;003017920021.CEL;003017920022.CEL	FALSE	acetamide	4	1000
18	003017920028.CEL	003017920020.CEL;003017920021.CEL;003017920022.CEL	FALSE	acetamide	4	1000
19	003017920029.CEL	003017920020.CEL;003017920021.CEL;003017920022.CEL	FALSE	acetamide	4	2000
20	003017920030.CEL	003017920020.CEL;003017920021.CEL;003017920022.CEL	FALSE	acetamide	4	2000
21	003017921001.CEL	003017920020.CEL;003017920021.CEL;003017920022.CEL	FALSE	acetamide	4	2000
22	003017921005.CEL	003017921002.CEL;003017921003.CEL;003017921004.CEL	FALSE	acetamide	8	300
23	003017921006.CEL	003017921002.CEL;003017921003.CEL;003017921004.CEL	FALSE	acetamide	8	300
24	003017921007.CEL	003017921002.CEL;003017921003.CEL;003017921004.CEL	FALSE	acetamide	8	300
25	003017921008.CEL	003017921002.CEL;003017921003.CEL;003017921004.CEL	FALSE	acetamide	8	1000
26	003017921009.CEL	003017921002.CEL;003017921003.CEL;003017921004.CEL	FALSE	acetamide	8	1000
27	003017921010.CEL	003017921002.CEL;003017921003.CEL;003017921004.CEL	FALSE	acetamide	8	1000
28	003017921011.CEL	003017921002.CEL;003017921003.CEL;003017921004.CEL	FALSE	acetamide	8	2000
29	003017921012.CEL	003017921002.CEL;003017921003.CEL;003017921004.CEL	FALSE	acetamide	8	2000
30	003017921013.CEL	003017921002.CEL;003017921003.CEL;003017921004.CEL	FALSE	acetamide	8	2000
31	003017921017.CEL	003017921014.CEL;003017921015.CEL;003017921016.CEL	FALSE	acetamide	15	300
32	003017921018.CEL	003017921014.CEL;003017921015.CEL;003017921016.CEL	FALSE	acetamide	15	300
33	003017921019.CEL	003017921014.CEL;003017921015.CEL;003017921016.CEL	FALSE	acetamide	15	300
34	003017921020.CEL	003017921014.CEL;003017921015.CEL;003017921016.CEL	FALSE	acetamide	15	1000
35	003017921021.CEL	003017921014.CEL;003017921015.CEL;003017921016.CEL	FALSE	acetamide	15	1000
36	003017921022.CEL	003017921014.CEL;003017921015.CEL;003017921016.CEL	FALSE	acetamide	15	1000
37	003017921023.CEL	003017921014.CEL;003017921015.CEL;003017921016.CEL	FALSE	acetamide	15	2000
38	003017921024.CEL	003017921014.CEL;003017921015.CEL;003017921016.CEL	FALSE	acetamide	15	2000
39	003017921025.CEL	003017921014.CEL;003017921015.CEL;003017921016.CEL	FALSE	acetamide	15	2000
40	003017921029.CEL	003017921026.CEL;003017921027.CEL;003017921028.CEL	FALSE	acetamide	29	300
41	003017921030.CEL	003017921026.CEL;003017921027.CEL;003017921028.CEL	FALSE	acetamide	29	300
42	003017922001.CEL	003017921026.CEL;003017921027.CEL;003017921028.CEL	FALSE	acetamide	29	300
43	003017922002.CEL	003017921026.CEL;003017921027.CEL;003017921028.CEL	FALSE	acetamide	29	1000
44	003017922003.CEL	003017921026.CEL;003017921027.CEL;003017921028.CEL	FALSE	acetamide	29	1000
45	003017922004.CEL	003017921026.CEL;003017921027.CEL;003017921028.CEL	FALSE	acetamide	29	1000
46	003017922005.CEL	003017921026.CEL;003017921027.CEL;003017921028.CEL	FALSE	acetamide	29	2000
47	003017922006.CEL	003017921026.CEL;003017921027.CEL;003017921028.CEL	FALSE	acetamide	29	2000
48	003017922007.CEL	003017921026.CEL;003017921027.CEL;003017921028.CEL	FALSE	acetamide	29	2000
49	003017583011.CEL	003017583008.CEL;003017583009.CEL;003017583010.CEL	FALSE	acetamidofluorene	1	100
50	003017583012.CEL	003017583008.CEL;003017583009.CEL;003017583010.CEL	FALSE	acetamidofluorene	1	100
51	003017583013.CEL	003017583008.CEL;003017583009.CEL;003017583010.CEL	FALSE	acetamidofluorene	1	100
52	003017583014.CEL	003017583008.CEL;003017583009.CEL;003017583010.CEL	FALSE	acetamidofluorene	1	300
53	003017583015.CEL	003017583008.CEL;003017583009.CEL;003017583010.CEL	FALSE	acetamidofluorene	1	300
54	003017583016.CEL	003017583008.CEL;003017583009.CEL;003017583010.CEL	FALSE	acetamidofluorene	1	300
55	003017583017.CEL	003017583008.CEL;003017583009.CEL;003017583010.CEL	FALSE	acetamidofluorene	1	1000
56	003017583018.CEL	003017583008.CEL;003017583009.CEL;003017583010.CEL	FALSE	acetamidofluorene	1	1000
57	003017583019.CEL	003017583008.CEL;003017583009.CEL;003017583010.CEL	FALSE	acetamidofluorene	1	1000
58	003017564004.CEL	003017564001.CEL;003017564002.CEL;003017564003.CEL	FALSE	acetamidofluorene	4	30
59	003017564005.CEL	003017564001.CEL;003017564002.CEL;003017564003.CEL	FALSE	acetamidofluorene	4	30
60	003017564006.CEL	003017564001.CEL;003017564002.CEL;003017564003.CEL	FALSE	acetamidofluorene	4	30
61	003017564007.CEL	003017564001.CEL;003017564002.CEL;003017564003.CEL	FALSE	acetamidofluorene	4	100
62	003017564008.CEL	003017564001.CEL;003017564002.CEL;003017564003.CEL	FALSE	acetamidofluorene	4	100
63	003017564009.CEL	003017564001.CEL;003017564002.CEL;003017564003.CEL	FALSE	acetamidofluorene	4	100
64	003017564010.CEL	003017564001.CEL;003017564002.CEL;003017564003.CEL	FALSE	acetamidofluorene	4	300
65	003017564011.CEL	003017564001.CEL;003017564002.CEL;003017564003.CEL	FALSE	acetamidofluorene	4	300
66	003017564012.CEL	003017564001.CEL;003017564002.CEL;003017564003.CEL	FALSE	acetamidofluorene	4	300
67	003017564016.CEL	003017564013.CEL;003017564014.CEL;003017564015.CEL	TRUE	acetamidofluorene	8	30
68	003017564017.CEL	003017564013.CEL;003017564014.CEL;003017564015.CEL	TRUE	acetamidofluorene	8	30
69	003017564018.CEL	003017564013.CEL;003017564014.CEL;003017564015.CEL	TRUE	acetamidofluorene	8	30
70	003017564019.CEL	003017564013.CEL;003017564014.CEL;003017564015.CEL	TRUE	acetamidofluorene	8	100
71	003017564020.CEL	003017564013.CEL;003017564014.CEL;003017564015.CEL	TRUE	acetamidofluorene	8	100
72	003017564021.CEL	003017564013.CEL;003017564014.CEL;003017564015.CEL	TRUE	acetamidofluorene	8	100
73	003017564022.CEL	003017564013.CEL;003017564014.CEL;003017564015.CEL	TRUE	acetamidofluorene	8	300
74	003017564023.CEL	003017564013.CEL;003017564014.CEL;003017564015.CEL	TRUE	acetamidofluorene	8	300
75	003017564024.CEL	003017564013.CEL;003017564014.CEL;003017564015.CEL	TRUE	acetamidofluorene	8	300
76	003017563028.CEL	003017563025.CEL;003017563026.CEL;003017563027.CEL	TRUE	acetamidofluorene	15	30
77	003017563029.CEL	003017563025.CEL;003017563026.CEL;003017563027.CEL	TRUE	acetamidofluorene	15	30
78	003017563030.CEL	003017563025.CEL;003017563026.CEL;003017563027.CEL	TRUE	acetamidofluorene	15	30
79	003017565019.CEL	003017563025.CEL;003017563026.CEL;003017563027.CEL	TRUE	acetamidofluorene	15	100
80	003017565020.CEL	003017563025.CEL;003017563026.CEL;003017563027.CEL	TRUE	acetamidofluorene	15	100
81	003017565021.CEL	003017563025.CEL;003017563026.CEL;003017563027.CEL	TRUE	acetamidofluorene	15	100
82	003017565022.CEL	003017563025.CEL;003017563026.CEL;003017563027.CEL	TRUE	acetamidofluorene	15	300
83	003017565023.CEL	003017563025.CEL;003017563026.CEL;003017563027.CEL	TRUE	acetamidofluorene	15	300
84	003017565024.CEL	003017563025.CEL;003017563026.CEL;003017563027.CEL	TRUE	acetamidofluorene	15	300
85	003017565028.CEL	003017565025.CEL;003017565026.CEL;003017565027.CEL	TRUE	acetamidofluorene	29	30
86	003017565029.CEL	003017565025.CEL;003017565026.CEL;003017565027.CEL	TRUE	acetamidofluorene	29	30
87	003017596001.CEL	003017565025.CEL;003017565026.CEL;003017565027.CEL	TRUE	acetamidofluorene	29	30
88	003017565030.CEL	003017565025.CEL;003017565026.CEL;003017565027.CEL	TRUE	acetamidofluorene	29	100
89	003017566001.CEL	003017565025.CEL;003017565026.CEL;003017565027.CEL	TRUE	acetamidofluorene	29	100
90	003017596002.CEL	003017565025.CEL;003017565026.CEL;003017565027.CEL	TRUE	acetamidofluorene	29	100
91	003017566002.CEL	003017565025.CEL;003017565026.CEL;003017565027.CEL	TRUE	acetamidofluorene	29	300
92	003017566003.CEL	003017565025.CEL;003017565026.CEL;003017565027.CEL	TRUE	acetamidofluorene	29	300
93	003017566004.CEL	003017565025.CEL;003017565026.CEL;003017565027.CEL	TRUE	acetamidofluorene	29	300
94	003017645027.CEL	003017645024.CEL;003017645025.CEL;003017645026.CEL	FALSE	acetaminophen	1	300
95	003017645028.CEL	003017645024.CEL;003017645025.CEL;003017645026.CEL	FALSE	acetaminophen	1	300
96	003017645029.CEL	003017645024.CEL;003017645025.CEL;003017645026.CEL	FALSE	acetaminophen	1	300
97	003017645030.CEL	003017645024.CEL;003017645025.CEL;003017645026.CEL	FALSE	acetaminophen	1	600
98	003017646001.CEL	003017645024.CEL;003017645025.CEL;003017645026.CEL	FALSE	acetaminophen	1	600
99	003017646002.CEL	003017645024.CEL;003017645025.CEL;003017645026.CEL	FALSE	acetaminophen	1	600
100	003017646003.CEL	003017645024.CEL;003017645025.CEL;003017645026.CEL	FALSE	acetaminophen	1	1000
101	003017646004.CEL	003017645024.CEL;003017645025.CEL;003017645026.CEL	FALSE	acetaminophen	1	1000
102	003017646005.CEL	003017645024.CEL;003017645025.CEL;003017645026.CEL	FALSE	acetaminophen	1	1000
103	003017643003.CEL	003017642030.CEL;003017643001.CEL;003017643002.CEL	FALSE	acetaminophen	4	300
104	003017643004.CEL	003017642030.CEL;003017643001.CEL;003017643002.CEL	FALSE	acetaminophen	4	300
105	003017643005.CEL	003017642030.CEL;003017643001.CEL;003017643002.CEL	FALSE	acetaminophen	4	300
106	003017643006.CEL	003017642030.CEL;003017643001.CEL;003017643002.CEL	FALSE	acetaminophen	4	600
107	003017643007.CEL	003017642030.CEL;003017643001.CEL;003017643002.CEL	FALSE	acetaminophen	4	600
108	003017643008.CEL	003017642030.CEL;003017643001.CEL;003017643002.CEL	FALSE	acetaminophen	4	600
109	003017643009.CEL	003017642030.CEL;003017643001.CEL;003017643002.CEL	FALSE	acetaminophen	4	1000
110	003017643010.CEL	003017642030.CEL;003017643001.CEL;003017643002.CEL	FALSE	acetaminophen	4	1000
111	003017643011.CEL	003017642030.CEL;003017643001.CEL;003017643002.CEL	FALSE	acetaminophen	4	1000
112	003017643015.CEL	003017643012.CEL;003017643013.CEL;003017643014.CEL	FALSE	acetaminophen	8	300
113	003017643016.CEL	003017643012.CEL;003017643013.CEL;003017643014.CEL	FALSE	acetaminophen	8	300
114	003017643017.CEL	003017643012.CEL;003017643013.CEL;003017643014.CEL	FALSE	acetaminophen	8	300
115	003017643018.CEL	003017643012.CEL;003017643013.CEL;003017643014.CEL	FALSE	acetaminophen	8	600
116	003017643019.CEL	003017643012.CEL;003017643013.CEL;003017643014.CEL	FALSE	acetaminophen	8	600
117	003017643020.CEL	003017643012.CEL;003017643013.CEL;003017643014.CEL	FALSE	acetaminophen	8	600
118	003017643021.CEL	003017643012.CEL;003017643013.CEL;003017643014.CEL	FALSE	acetaminophen	8	1000
119	003017643022.CEL	003017643012.CEL;003017643013.CEL;003017643014.CEL	FALSE	acetaminophen	8	1000
120	003017655025.CEL	003017643012.CEL;003017643013.CEL;003017643014.CEL	FALSE	acetaminophen	8	1000
121	003017643027.CEL	003017643024.CEL;003017643025.CEL;003017643026.CEL	FALSE	acetaminophen	15	300
122	003017643028.CEL	003017643024.CEL;003017643025.CEL;003017643026.CEL	FALSE	acetaminophen	15	300
123	003017643029.CEL	003017643024.CEL;003017643025.CEL;003017643026.CEL	FALSE	acetaminophen	15	300
124	003017643030.CEL	003017643024.CEL;003017643025.CEL;003017643026.CEL	FALSE	acetaminophen	15	600
125	003017644001.CEL	003017643024.CEL;003017643025.CEL;003017643026.CEL	FALSE	acetaminophen	15	600
126	003017644002.CEL	003017643024.CEL;003017643025.CEL;003017643026.CEL	FALSE	acetaminophen	15	600
127	003017644003.CEL	003017643024.CEL;003017643025.CEL;003017643026.CEL	FALSE	acetaminophen	15	1000
128	003017644004.CEL	003017643024.CEL;003017643025.CEL;003017643026.CEL	FALSE	acetaminophen	15	1000
129	003017644005.CEL	003017643024.CEL;003017643025.CEL;003017643026.CEL	FALSE	acetaminophen	15	1000
130	003017644009.CEL	003017644006.CEL;003017644007.CEL;003017644008.CEL	FALSE	acetaminophen	29	300
131	003017644010.CEL	003017644006.CEL;003017644007.CEL;003017644008.CEL	FALSE	acetaminophen	29	300
132	003017644011.CEL	003017644006.CEL;003017644007.CEL;003017644008.CEL	FALSE	acetaminophen	29	300
133	003017644012.CEL	003017644006.CEL;003017644007.CEL;003017644008.CEL	FALSE	acetaminophen	29	600
134	003017644013.CEL	003017644006.CEL;003017644007.CEL;003017644008.CEL	FALSE	acetaminophen	29	600
135	003017644014.CEL	003017644006.CEL;003017644007.CEL;003017644008.CEL	FALSE	acetaminophen	29	600
136	003017644015.CEL	003017644006.CEL;003017644007.CEL;003017644008.CEL	FALSE	acetaminophen	29	1000
137	003017644016.CEL	003017644006.CEL;003017644007.CEL;003017644008.CEL	FALSE	acetaminophen	29	1000
138	003017644017.CEL	003017644006.CEL;003017644007.CEL;003017644008.CEL	FALSE	acetaminophen	29	1000
139	003017920009.CEL	003017920006.CEL;003017920007.CEL;003017920008.CEL	FALSE	aflatoxin B1	1	1
140	003017920010.CEL	003017920006.CEL;003017920007.CEL;003017920008.CEL	FALSE	aflatoxin B1	1	1
141	003017920011.CEL	003017920006.CEL;003017920007.CEL;003017920008.CEL	FALSE	aflatoxin B1	1	1
142	003017920012.CEL	003017920006.CEL;003017920007.CEL;003017920008.CEL	FALSE	aflatoxin B1	1	3
143	003017920013.CEL	003017920006.CEL;003017920007.CEL;003017920008.CEL	FALSE	aflatoxin B1	1	3
144	003017920014.CEL	003017920006.CEL;003017920007.CEL;003017920008.CEL	FALSE	aflatoxin B1	1	3
145	003017920015.CEL	003017920006.CEL;003017920007.CEL;003017920008.CEL	FALSE	aflatoxin B1	1	10
146	003017920016.CEL	003017920006.CEL;003017920007.CEL;003017920008.CEL	FALSE	aflatoxin B1	1	10
147	003017920017.CEL	003017920006.CEL;003017920007.CEL;003017920008.CEL	FALSE	aflatoxin B1	1	10
148	003017920018.CEL	003017920006.CEL;003017920007.CEL;003017920008.CEL	FALSE	aflatoxin B1	1	10
149	003017920019.CEL	003017920006.CEL;003017920007.CEL;003017920008.CEL	FALSE	aflatoxin B1	1	10
150	003017674002.CEL	003017673029.CEL;003017673030.CEL;003017674001.CEL	FALSE	allyl alcohol	1	3
151	003017674003.CEL	003017673029.CEL;003017673030.CEL;003017674001.CEL	FALSE	allyl alcohol	1	3
152	003017674004.CEL	003017673029.CEL;003017673030.CEL;003017674001.CEL	FALSE	allyl alcohol	1	3
153	003017674005.CEL	003017673029.CEL;003017673030.CEL;003017674001.CEL	FALSE	allyl alcohol	1	10
154	003017674006.CEL	003017673029.CEL;003017673030.CEL;003017674001.CEL	FALSE	allyl alcohol	1	10
155	003017674007.CEL	003017673029.CEL;003017673030.CEL;003017674001.CEL	FALSE	allyl alcohol	1	10
156	003017674008.CEL	003017673029.CEL;003017673030.CEL;003017674001.CEL	FALSE	allyl alcohol	1	30
157	003017674009.CEL	003017673029.CEL;003017673030.CEL;003017674001.CEL	FALSE	allyl alcohol	1	30
158	003017674010.CEL	003017673029.CEL;003017673030.CEL;003017674001.CEL	FALSE	allyl alcohol	1	30
159	003017727016.CEL	003017727013.CEL;003017727014.CEL;003017727015.CEL	FALSE	allyl alcohol	4	3
160	003017727017.CEL	003017727013.CEL;003017727014.CEL;003017727015.CEL	FALSE	allyl alcohol	4	3
161	003017727018.CEL	003017727013.CEL;003017727014.CEL;003017727015.CEL	FALSE	allyl alcohol	4	3
162	003017727019.CEL	003017727013.CEL;003017727014.CEL;003017727015.CEL	FALSE	allyl alcohol	4	10
163	003017727020.CEL	003017727013.CEL;003017727014.CEL;003017727015.CEL	FALSE	allyl alcohol	4	10
164	003017727021.CEL	003017727013.CEL;003017727014.CEL;003017727015.CEL	FALSE	allyl alcohol	4	10
165	003017727022.CEL	003017727013.CEL;003017727014.CEL;003017727015.CEL	FALSE	allyl alcohol	4	30
166	003017727023.CEL	003017727013.CEL;003017727014.CEL;003017727015.CEL	FALSE	allyl alcohol	4	30
167	003017727024.CEL	003017727013.CEL;003017727014.CEL;003017727015.CEL	FALSE	allyl alcohol	4	30
168	003017727028.CEL	003017727025.CEL;003017727026.CEL;003017727027.CEL	FALSE	allyl alcohol	8	3
169	003017727029.CEL	003017727025.CEL;003017727026.CEL;003017727027.CEL	FALSE	allyl alcohol	8	3
170	003017727030.CEL	003017727025.CEL;003017727026.CEL;003017727027.CEL	FALSE	allyl alcohol	8	3
171	003017728001.CEL	003017727025.CEL;003017727026.CEL;003017727027.CEL	FALSE	allyl alcohol	8	10
172	003017728002.CEL	003017727025.CEL;003017727026.CEL;003017727027.CEL	FALSE	allyl alcohol	8	10
173	003017728003.CEL	003017727025.CEL;003017727026.CEL;003017727027.CEL	FALSE	allyl alcohol	8	10
174	003017728004.CEL	003017727025.CEL;003017727026.CEL;003017727027.CEL	TRUE	allyl alcohol	8	30
175	003017728005.CEL	003017727025.CEL;003017727026.CEL;003017727027.CEL	FALSE	allyl alcohol	8	30
176	003017728006.CEL	003017727025.CEL;003017727026.CEL;003017727027.CEL	FALSE	allyl alcohol	8	30
177	003017725028.CEL	003017725025.CEL;003017725026.CEL;003017725027.CEL	FALSE	allyl alcohol	15	3
178	003017725029.CEL	003017725025.CEL;003017725026.CEL;003017725027.CEL	FALSE	allyl alcohol	15	3
179	003017725030.CEL	003017725025.CEL;003017725026.CEL;003017725027.CEL	FALSE	allyl alcohol	15	3
180	003017726001.CEL	003017725025.CEL;003017725026.CEL;003017725027.CEL	FALSE	allyl alcohol	15	10
181	003017726002.CEL	003017725025.CEL;003017725026.CEL;003017725027.CEL	FALSE	allyl alcohol	15	10
182	003017726003.CEL	003017725025.CEL;003017725026.CEL;003017725027.CEL	FALSE	allyl alcohol	15	10
183	003017726004.CEL	003017725025.CEL;003017725026.CEL;003017725027.CEL	TRUE	allyl alcohol	15	30
184	003017726005.CEL	003017725025.CEL;003017725026.CEL;003017725027.CEL	FALSE	allyl alcohol	15	30
185	003017726006.CEL	003017725025.CEL;003017725026.CEL;003017725027.CEL	TRUE	allyl alcohol	15	30
186	003017726010.CEL	003017726007.CEL;003017726008.CEL;003017726009.CEL	FALSE	allyl alcohol	29	3
187	003017726011.CEL	003017726007.CEL;003017726008.CEL;003017726009.CEL	FALSE	allyl alcohol	29	3
188	003017726012.CEL	003017726007.CEL;003017726008.CEL;003017726009.CEL	FALSE	allyl alcohol	29	3
189	003017726013.CEL	003017726007.CEL;003017726008.CEL;003017726009.CEL	FALSE	allyl alcohol	29	10
190	003017726014.CEL	003017726007.CEL;003017726008.CEL;003017726009.CEL	FALSE	allyl alcohol	29	10
191	003017726015.CEL	003017726007.CEL;003017726008.CEL;003017726009.CEL	FALSE	allyl alcohol	29	10
192	003017726016.CEL	003017726007.CEL;003017726008.CEL;003017726009.CEL	FALSE	allyl alcohol	29	30
193	003017726017.CEL	003017726007.CEL;003017726008.CEL;003017726009.CEL	FALSE	allyl alcohol	29	30
194	003017726018.CEL	003017726007.CEL;003017726008.CEL;003017726009.CEL	FALSE	allyl alcohol	29	30
195	003017633016.CEL	003017633013.CEL;003017633014.CEL;003017633015.CEL	FALSE	amiodarone	1	200
196	003017633017.CEL	003017633013.CEL;003017633014.CEL;003017633015.CEL	FALSE	amiodarone	1	200
197	003017633018.CEL	003017633013.CEL;003017633014.CEL;003017633015.CEL	FALSE	amiodarone	1	200
198	003017633019.CEL	003017633013.CEL;003017633014.CEL;003017633015.CEL	FALSE	amiodarone	1	600
199	003017633020.CEL	003017633013.CEL;003017633014.CEL;003017633015.CEL	FALSE	amiodarone	1	600
200	003017633021.CEL	003017633013.CEL;003017633014.CEL;003017633015.CEL	FALSE	amiodarone	1	600
201	003017633022.CEL	003017633013.CEL;003017633014.CEL;003017633015.CEL	FALSE	amiodarone	1	2000
202	003017633023.CEL	003017633013.CEL;003017633014.CEL;003017633015.CEL	FALSE	amiodarone	1	2000
203	003017633024.CEL	003017633013.CEL;003017633014.CEL;003017633015.CEL	FALSE	amiodarone	1	2000
204	003017714025.CEL	003017714022.CEL;003017714023.CEL;003017714024.CEL	FALSE	amiodarone	4	20
205	003017714026.CEL	003017714022.CEL;003017714023.CEL;003017714024.CEL	FALSE	amiodarone	4	20
206	003017714027.CEL	003017714022.CEL;003017714023.CEL;003017714024.CEL	FALSE	amiodarone	4	20
207	003017714028.CEL	003017714022.CEL;003017714023.CEL;003017714024.CEL	FALSE	amiodarone	4	60
208	003017714029.CEL	003017714022.CEL;003017714023.CEL;003017714024.CEL	FALSE	amiodarone	4	60
209	003017714030.CEL	003017714022.CEL;003017714023.CEL;003017714024.CEL	FALSE	amiodarone	4	60
210	003017715001.CEL	003017714022.CEL;003017714023.CEL;003017714024.CEL	FALSE	amiodarone	4	200
211	003017715002.CEL	003017714022.CEL;003017714023.CEL;003017714024.CEL	FALSE	amiodarone	4	200
212	003017715003.CEL	003017714022.CEL;003017714023.CEL;003017714024.CEL	FALSE	amiodarone	4	200
213	003017715007.CEL	003017715004.CEL;003017715005.CEL;003017715006.CEL	FALSE	amiodarone	8	20
214	003017715008.CEL	003017715004.CEL;003017715005.CEL;003017715006.CEL	FALSE	amiodarone	8	20
215	003017715009.CEL	003017715004.CEL;003017715005.CEL;003017715006.CEL	FALSE	amiodarone	8	20
216	003017715010.CEL	003017715004.CEL;003017715005.CEL;003017715006.CEL	FALSE	amiodarone	8	60
217	003017715011.CEL	003017715004.CEL;003017715005.CEL;003017715006.CEL	FALSE	amiodarone	8	60
218	003017715012.CEL	003017715004.CEL;003017715005.CEL;003017715006.CEL	FALSE	amiodarone	8	60
219	003017715013.CEL	003017715004.CEL;003017715005.CEL;003017715006.CEL	FALSE	amiodarone	8	200
220	003017715014.CEL	003017715004.CEL;003017715005.CEL;003017715006.CEL	FALSE	amiodarone	8	200
221	003017715015.CEL	003017715004.CEL;003017715005.CEL;003017715006.CEL	FALSE	amiodarone	8	200
222	003017715019.CEL	003017715016.CEL;003017715017.CEL;003017715018.CEL	FALSE	amiodarone	15	20
223	003017715020.CEL	003017715016.CEL;003017715017.CEL;003017715018.CEL	FALSE	amiodarone	15	20
224	003017715021.CEL	003017715016.CEL;003017715017.CEL;003017715018.CEL	FALSE	amiodarone	15	20
225	003017715022.CEL	003017715016.CEL;003017715017.CEL;003017715018.CEL	FALSE	amiodarone	15	60
226	003017715023.CEL	003017715016.CEL;003017715017.CEL;003017715018.CEL	FALSE	amiodarone	15	60
227	003017715024.CEL	003017715016.CEL;003017715017.CEL;003017715018.CEL	FALSE	amiodarone	15	60
228	003017715025.CEL	003017715016.CEL;003017715017.CEL;003017715018.CEL	FALSE	amiodarone	15	200
229	003017715026.CEL	003017715016.CEL;003017715017.CEL;003017715018.CEL	FALSE	amiodarone	15	200
230	003017715027.CEL	003017715016.CEL;003017715017.CEL;003017715018.CEL	FALSE	amiodarone	15	200
231	003017716001.CEL	003017715028.CEL;003017715029.CEL;003017715030.CEL	FALSE	amiodarone	29	20
232	003017716002.CEL	003017715028.CEL;003017715029.CEL;003017715030.CEL	FALSE	amiodarone	29	20
233	003017716003.CEL	003017715028.CEL;003017715029.CEL;003017715030.CEL	FALSE	amiodarone	29	20
234	003017716004.CEL	003017715028.CEL;003017715029.CEL;003017715030.CEL	FALSE	amiodarone	29	60
235	003017716005.CEL	003017715028.CEL;003017715029.CEL;003017715030.CEL	FALSE	amiodarone	29	60
236	003017716006.CEL	003017715028.CEL;003017715029.CEL;003017715030.CEL	FALSE	amiodarone	29	60
237	003017716007.CEL	003017715028.CEL;003017715029.CEL;003017715030.CEL	FALSE	amiodarone	29	200
238	003017716008.CEL	003017715028.CEL;003017715029.CEL;003017715030.CEL	FALSE	amiodarone	29	200
239	003017716009.CEL	003017715028.CEL;003017715029.CEL;003017715030.CEL	FALSE	amiodarone	29	200
240	003017162027.CEL	003017161030.CEL;003017162025.CEL;003017162026.CEL	FALSE	amitriptyline	1	15
241	003017162028.CEL	003017161030.CEL;003017162025.CEL;003017162026.CEL	FALSE	amitriptyline	1	15
242	003017162029.CEL	003017161030.CEL;003017162025.CEL;003017162026.CEL	FALSE	amitriptyline	1	15
243	003017162030.CEL	003017161030.CEL;003017162025.CEL;003017162026.CEL	FALSE	amitriptyline	1	50
244	003017163001.CEL	003017161030.CEL;003017162025.CEL;003017162026.CEL	FALSE	amitriptyline	1	50
245	003017163002.CEL	003017161030.CEL;003017162025.CEL;003017162026.CEL	FALSE	amitriptyline	1	50
246	003017163003.CEL	003017161030.CEL;003017162025.CEL;003017162026.CEL	FALSE	amitriptyline	1	150
247	003017163004.CEL	003017161030.CEL;003017162025.CEL;003017162026.CEL	FALSE	amitriptyline	1	150
248	003017163005.CEL	003017161030.CEL;003017162025.CEL;003017162026.CEL	FALSE	amitriptyline	1	150
249	003017191005.CEL	003017191002.CEL;003017191003.CEL;003017191004.CEL	FALSE	amitriptyline	4	15
250	003017191006.CEL	003017191002.CEL;003017191003.CEL;003017191004.CEL	FALSE	amitriptyline	4	15
251	003017192025.CEL	003017191002.CEL;003017191003.CEL;003017191004.CEL	FALSE	amitriptyline	4	15
252	003017192027.CEL	003017191002.CEL;003017191003.CEL;003017191004.CEL	FALSE	amitriptyline	4	50
253	003017192028.CEL	003017191002.CEL;003017191003.CEL;003017191004.CEL	FALSE	amitriptyline	4	50
254	003017211007.CEL	003017191002.CEL;003017191003.CEL;003017191004.CEL	FALSE	amitriptyline	4	50
255	003017192029.CEL	003017191002.CEL;003017191003.CEL;003017191004.CEL	FALSE	amitriptyline	4	150
256	003017192030.CEL	003017191002.CEL;003017191003.CEL;003017191004.CEL	FALSE	amitriptyline	4	150
257	003017193001.CEL	003017191002.CEL;003017191003.CEL;003017191004.CEL	FALSE	amitriptyline	4	150
258	003017193005.CEL	003017193002.CEL;003017193003.CEL;003017193004.CEL	FALSE	amitriptyline	8	15
259	003017193006.CEL	003017193002.CEL;003017193003.CEL;003017193004.CEL	FALSE	amitriptyline	8	15
260	003017193007.CEL	003017193002.CEL;003017193003.CEL;003017193004.CEL	FALSE	amitriptyline	8	15
261	003017193008.CEL	003017193002.CEL;003017193003.CEL;003017193004.CEL	FALSE	amitriptyline	8	50
262	003017193009.CEL	003017193002.CEL;003017193003.CEL;003017193004.CEL	FALSE	amitriptyline	8	50
263	003017193010.CEL	003017193002.CEL;003017193003.CEL;003017193004.CEL	FALSE	amitriptyline	8	50
264	003017193011.CEL	003017193002.CEL;003017193003.CEL;003017193004.CEL	FALSE	amitriptyline	8	150
265	003017193012.CEL	003017193002.CEL;003017193003.CEL;003017193004.CEL	FALSE	amitriptyline	8	150
266	003017211008.CEL	003017193002.CEL;003017193003.CEL;003017193004.CEL	FALSE	amitriptyline	8	150
267	003017211010.CEL	003017192001.CEL;003017192002.CEL;003017211009.CEL	FALSE	amitriptyline	15	15
268	003017211011.CEL	003017192001.CEL;003017192002.CEL;003017211009.CEL	FALSE	amitriptyline	15	15
269	003017211012.CEL	003017192001.CEL;003017192002.CEL;003017211009.CEL	FALSE	amitriptyline	15	15
270	003017192007.CEL	003017192001.CEL;003017192002.CEL;003017211009.CEL	FALSE	amitriptyline	15	50
271	003017192008.CEL	003017192001.CEL;003017192002.CEL;003017211009.CEL	FALSE	amitriptyline	15	50
272	003017192009.CEL	003017192001.CEL;003017192002.CEL;003017211009.CEL	FALSE	amitriptyline	15	50
273	003017192010.CEL	003017192001.CEL;003017192002.CEL;003017211009.CEL	FALSE	amitriptyline	15	150
274	003017192011.CEL	003017192001.CEL;003017192002.CEL;003017211009.CEL	FALSE	amitriptyline	15	150
275	003017192012.CEL	003017192001.CEL;003017192002.CEL;003017211009.CEL	FALSE	amitriptyline	15	150
276	003017192016.CEL	003017192013.CEL;003017192014.CEL;003017192015.CEL	FALSE	amitriptyline	29	15
277	003017192017.CEL	003017192013.CEL;003017192014.CEL;003017192015.CEL	FALSE	amitriptyline	29	15
278	003017192018.CEL	003017192013.CEL;003017192014.CEL;003017192015.CEL	FALSE	amitriptyline	29	15
279	003017192019.CEL	003017192013.CEL;003017192014.CEL;003017192015.CEL	FALSE	amitriptyline	29	50
280	003017192020.CEL	003017192013.CEL;003017192014.CEL;003017192015.CEL	FALSE	amitriptyline	29	50
281	003017192021.CEL	003017192013.CEL;003017192014.CEL;003017192015.CEL	FALSE	amitriptyline	29	50
282	003017192022.CEL	003017192013.CEL;003017192014.CEL;003017192015.CEL	FALSE	amitriptyline	29	150
283	003017192023.CEL	003017192013.CEL;003017192014.CEL;003017192015.CEL	FALSE	amitriptyline	29	150
284	003017192024.CEL	003017192013.CEL;003017192014.CEL;003017192015.CEL	FALSE	amitriptyline	29	150
285	003017885018.CEL	003017885015.CEL;003017885016.CEL;003017885017.CEL	FALSE	amphotericin B	1	1
286	003017885020.CEL	003017885015.CEL;003017885016.CEL;003017885017.CEL	FALSE	amphotericin B	1	1
287	003017892008.CEL	003017885015.CEL;003017885016.CEL;003017885017.CEL	FALSE	amphotericin B	1	1
288	003017885021.CEL	003017885015.CEL;003017885016.CEL;003017885017.CEL	FALSE	amphotericin B	1	2
289	003017885022.CEL	003017885015.CEL;003017885016.CEL;003017885017.CEL	FALSE	amphotericin B	1	2
290	003017885023.CEL	003017885015.CEL;003017885016.CEL;003017885017.CEL	FALSE	amphotericin B	1	2
291	003017881007.CEL	003017880028.CEL;003017880029.CEL;003017880030.CEL;003017881001.CEL;003017881002.CEL;003017881003.CEL;003017881004.CEL;003017881005.CEL;003017881006.CEL	FALSE	amphotericin B	4	1
292	003017881008.CEL	003017880028.CEL;003017880029.CEL;003017880030.CEL;003017881001.CEL;003017881002.CEL;003017881003.CEL;003017881004.CEL;003017881005.CEL;003017881006.CEL	FALSE	amphotericin B	4	1
293	003017881009.CEL	003017880028.CEL;003017880029.CEL;003017880030.CEL;003017881001.CEL;003017881002.CEL;003017881003.CEL;003017881004.CEL;003017881005.CEL;003017881006.CEL	FALSE	amphotericin B	4	1
294	003017881019.CEL	003017881010.CEL;003017881011.CEL;003017881012.CEL;003017881013.CEL;003017881014.CEL;003017881015.CEL;003017881016.CEL;003017881017.CEL;003017881018.CEL	FALSE	amphotericin B	8	1
295	003017881020.CEL	003017881010.CEL;003017881011.CEL;003017881012.CEL;003017881013.CEL;003017881014.CEL;003017881015.CEL;003017881016.CEL;003017881017.CEL;003017881018.CEL	FALSE	amphotericin B	8	1
296	003017881021.CEL	003017881010.CEL;003017881011.CEL;003017881012.CEL;003017881013.CEL;003017881014.CEL;003017881015.CEL;003017881016.CEL;003017881017.CEL;003017881018.CEL	FALSE	amphotericin B	8	1
297	003017882001.CEL	003017881022.CEL;003017881023.CEL;003017881024.CEL;003017881025.CEL;003017881026.CEL;003017881027.CEL;003017881028.CEL;003017881029.CEL;003017881030.CEL	FALSE	amphotericin B	15	1
298	003017882002.CEL	003017881022.CEL;003017881023.CEL;003017881024.CEL;003017881025.CEL;003017881026.CEL;003017881027.CEL;003017881028.CEL;003017881029.CEL;003017881030.CEL	FALSE	amphotericin B	15	1
299	003017882003.CEL	003017881022.CEL;003017881023.CEL;003017881024.CEL;003017881025.CEL;003017881026.CEL;003017881027.CEL;003017881028.CEL;003017881029.CEL;003017881030.CEL	FALSE	amphotericin B	15	1
300	003017882013.CEL	003017882004.CEL;003017882005.CEL;003017882006.CEL;003017882007.CEL;003017882008.CEL;003017882009.CEL;003017882010.CEL;003017882011.CEL;003017882012.CEL	FALSE	amphotericin B	29	1
301	003017882014.CEL	003017882004.CEL;003017882005.CEL;003017882006.CEL;003017882007.CEL;003017882008.CEL;003017882009.CEL;003017882010.CEL;003017882011.CEL;003017882012.CEL	FALSE	amphotericin B	29	1
302	003017882015.CEL	003017882004.CEL;003017882005.CEL;003017882006.CEL;003017882007.CEL;003017882008.CEL;003017882009.CEL;003017882010.CEL;003017882011.CEL;003017882012.CEL	FALSE	amphotericin B	29	1
303	003017635016.CEL	003017635013.CEL;003017635014.CEL;003017635015.CEL	FALSE	aspirin	1	450
304	003017635017.CEL	003017635013.CEL;003017635014.CEL;003017635015.CEL	FALSE	aspirin	1	450
305	003017635018.CEL	003017635013.CEL;003017635014.CEL;003017635015.CEL	FALSE	aspirin	1	450
306	003017636001.CEL	003017635013.CEL;003017635014.CEL;003017635015.CEL	FALSE	aspirin	1	1000
307	003017636002.CEL	003017635013.CEL;003017635014.CEL;003017635015.CEL	FALSE	aspirin	1	1000
308	003017636003.CEL	003017635013.CEL;003017635014.CEL;003017635015.CEL	FALSE	aspirin	1	1000
309	003017636005.CEL	003017635013.CEL;003017635014.CEL;003017635015.CEL	FALSE	aspirin	1	2000
310	003017636006.CEL	003017635013.CEL;003017635014.CEL;003017635015.CEL	FALSE	aspirin	1	2000
311	003017659003.CEL	003017635013.CEL;003017635014.CEL;003017635015.CEL	FALSE	aspirin	1	2000
312	003017717008.CEL	003017717005.CEL;003017717006.CEL;003017717007.CEL	FALSE	aspirin	4	45
313	003017717009.CEL	003017717005.CEL;003017717006.CEL;003017717007.CEL	FALSE	aspirin	4	45
314	003017717010.CEL	003017717005.CEL;003017717006.CEL;003017717007.CEL	FALSE	aspirin	4	45
315	003017717011.CEL	003017717005.CEL;003017717006.CEL;003017717007.CEL	FALSE	aspirin	4	150
316	003017717012.CEL	003017717005.CEL;003017717006.CEL;003017717007.CEL	FALSE	aspirin	4	150
317	003017717013.CEL	003017717005.CEL;003017717006.CEL;003017717007.CEL	FALSE	aspirin	4	150
318	003017717014.CEL	003017717005.CEL;003017717006.CEL;003017717007.CEL	FALSE	aspirin	4	450
319	003017717015.CEL	003017717005.CEL;003017717006.CEL;003017717007.CEL	FALSE	aspirin	4	450
320	003017717016.CEL	003017717005.CEL;003017717006.CEL;003017717007.CEL	FALSE	aspirin	4	450
321	003017717020.CEL	003017717017.CEL;003017717018.CEL;003017717019.CEL	FALSE	aspirin	8	45
322	003017717021.CEL	003017717017.CEL;003017717018.CEL;003017717019.CEL	FALSE	aspirin	8	45
323	003017717022.CEL	003017717017.CEL;003017717018.CEL;003017717019.CEL	FALSE	aspirin	8	45
324	003017717023.CEL	003017717017.CEL;003017717018.CEL;003017717019.CEL	FALSE	aspirin	8	150
325	003017717024.CEL	003017717017.CEL;003017717018.CEL;003017717019.CEL	FALSE	aspirin	8	150
326	003017717025.CEL	003017717017.CEL;003017717018.CEL;003017717019.CEL	FALSE	aspirin	8	150
327	003017717026.CEL	003017717017.CEL;003017717018.CEL;003017717019.CEL	FALSE	aspirin	8	450
328	003017717027.CEL	003017717017.CEL;003017717018.CEL;003017717019.CEL	FALSE	aspirin	8	450
329	003017717028.CEL	003017717017.CEL;003017717018.CEL;003017717019.CEL	FALSE	aspirin	8	450
330	003017716014.CEL	003017716011.CEL;003017716012.CEL;003017716013.CEL	FALSE	aspirin	15	45
331	003017716015.CEL	003017716011.CEL;003017716012.CEL;003017716013.CEL	FALSE	aspirin	15	45
332	003017716016.CEL	003017716011.CEL;003017716012.CEL;003017716013.CEL	FALSE	aspirin	15	45
333	003017716017.CEL	003017716011.CEL;003017716012.CEL;003017716013.CEL	FALSE	aspirin	15	150
334	003017716018.CEL	003017716011.CEL;003017716012.CEL;003017716013.CEL	FALSE	aspirin	15	150
335	003017716019.CEL	003017716011.CEL;003017716012.CEL;003017716013.CEL	FALSE	aspirin	15	150
336	003017716020.CEL	003017716011.CEL;003017716012.CEL;003017716013.CEL	FALSE	aspirin	15	450
337	003017716021.CEL	003017716011.CEL;003017716012.CEL;003017716013.CEL	FALSE	aspirin	15	450
338	003017716022.CEL	003017716011.CEL;003017716012.CEL;003017716013.CEL	FALSE	aspirin	15	450
339	003017716026.CEL	003017716023.CEL;003017716024.CEL;003017716025.CEL	FALSE	aspirin	29	45
340	003017716027.CEL	003017716023.CEL;003017716024.CEL;003017716025.CEL	FALSE	aspirin	29	45
341	003017716028.CEL	003017716023.CEL;003017716024.CEL;003017716025.CEL	FALSE	aspirin	29	45
342	003017716029.CEL	003017716023.CEL;003017716024.CEL;003017716025.CEL	FALSE	aspirin	29	150
343	003017716030.CEL	003017716023.CEL;003017716024.CEL;003017716025.CEL	FALSE	aspirin	29	150
344	003017717001.CEL	003017716023.CEL;003017716024.CEL;003017716025.CEL	FALSE	aspirin	29	150
345	003017717002.CEL	003017716023.CEL;003017716024.CEL;003017716025.CEL	FALSE	aspirin	29	450
346	003017717003.CEL	003017716023.CEL;003017716024.CEL;003017716025.CEL	FALSE	aspirin	29	450
347	003017717004.CEL	003017716023.CEL;003017716024.CEL;003017716025.CEL	FALSE	aspirin	29	450
348	003017445014.CEL	003017445011.CEL;003017445012.CEL;003017445013.CEL	FALSE	bendazac	1	100
349	003017445015.CEL	003017445011.CEL;003017445012.CEL;003017445013.CEL	FALSE	bendazac	1	100
350	003017445016.CEL	003017445011.CEL;003017445012.CEL;003017445013.CEL	FALSE	bendazac	1	100
351	003017445017.CEL	003017445011.CEL;003017445012.CEL;003017445013.CEL	FALSE	bendazac	1	300
352	003017445018.CEL	003017445011.CEL;003017445012.CEL;003017445013.CEL	FALSE	bendazac	1	300
353	003017445019.CEL	003017445011.CEL;003017445012.CEL;003017445013.CEL	FALSE	bendazac	1	300
354	003017445020.CEL	003017445011.CEL;003017445012.CEL;003017445013.CEL	FALSE	bendazac	1	1000
355	003017445021.CEL	003017445011.CEL;003017445012.CEL;003017445013.CEL	FALSE	bendazac	1	1000
356	003017445022.CEL	003017445011.CEL;003017445012.CEL;003017445013.CEL	FALSE	bendazac	1	1000
357	003017456022.CEL	003017456019.CEL;003017456020.CEL;003017456021.CEL	FALSE	bendazac	4	30
358	003017456023.CEL	003017456019.CEL;003017456020.CEL;003017456021.CEL	FALSE	bendazac	4	30
359	003017456024.CEL	003017456019.CEL;003017456020.CEL;003017456021.CEL	FALSE	bendazac	4	30
360	003017456025.CEL	003017456019.CEL;003017456020.CEL;003017456021.CEL	FALSE	bendazac	4	100
361	003017456026.CEL	003017456019.CEL;003017456020.CEL;003017456021.CEL	FALSE	bendazac	4	100
362	003017456027.CEL	003017456019.CEL;003017456020.CEL;003017456021.CEL	FALSE	bendazac	4	100
363	003017456028.CEL	003017456019.CEL;003017456020.CEL;003017456021.CEL	FALSE	bendazac	4	300
364	003017456029.CEL	003017456019.CEL;003017456020.CEL;003017456021.CEL	FALSE	bendazac	4	300
365	003017456030.CEL	003017456019.CEL;003017456020.CEL;003017456021.CEL	FALSE	bendazac	4	300
366	003017457004.CEL	003017457001.CEL;003017457002.CEL;003017457003.CEL	FALSE	bendazac	8	30
367	003017457005.CEL	003017457001.CEL;003017457002.CEL;003017457003.CEL	FALSE	bendazac	8	30
368	003017457006.CEL	003017457001.CEL;003017457002.CEL;003017457003.CEL	FALSE	bendazac	8	30
369	003017457007.CEL	003017457001.CEL;003017457002.CEL;003017457003.CEL	FALSE	bendazac	8	100
370	003017457008.CEL	003017457001.CEL;003017457002.CEL;003017457003.CEL	FALSE	bendazac	8	100
371	003017457009.CEL	003017457001.CEL;003017457002.CEL;003017457003.CEL	FALSE	bendazac	8	100
372	003017457010.CEL	003017457001.CEL;003017457002.CEL;003017457003.CEL	FALSE	bendazac	8	300
373	003017457011.CEL	003017457001.CEL;003017457002.CEL;003017457003.CEL	FALSE	bendazac	8	300
374	003017457012.CEL	003017457001.CEL;003017457002.CEL;003017457003.CEL	FALSE	bendazac	8	300
375	003017457016.CEL	003017457013.CEL;003017457014.CEL;003017457015.CEL	FALSE	bendazac	15	30
376	003017457017.CEL	003017457013.CEL;003017457014.CEL;003017457015.CEL	FALSE	bendazac	15	30
377	003017457018.CEL	003017457013.CEL;003017457014.CEL;003017457015.CEL	FALSE	bendazac	15	30
378	003017457019.CEL	003017457013.CEL;003017457014.CEL;003017457015.CEL	FALSE	bendazac	15	100
379	003017457020.CEL	003017457013.CEL;003017457014.CEL;003017457015.CEL	FALSE	bendazac	15	100
380	003017457021.CEL	003017457013.CEL;003017457014.CEL;003017457015.CEL	FALSE	bendazac	15	100
381	003017457022.CEL	003017457013.CEL;003017457014.CEL;003017457015.CEL	FALSE	bendazac	15	300
382	003017457023.CEL	003017457013.CEL;003017457014.CEL;003017457015.CEL	FALSE	bendazac	15	300
383	003017457024.CEL	003017457013.CEL;003017457014.CEL;003017457015.CEL	FALSE	bendazac	15	300
384	003017457028.CEL	003017457025.CEL;003017457026.CEL;003017457027.CEL	FALSE	bendazac	29	30
385	003017457029.CEL	003017457025.CEL;003017457026.CEL;003017457027.CEL	FALSE	bendazac	29	30
386	003017457030.CEL	003017457025.CEL;003017457026.CEL;003017457027.CEL	FALSE	bendazac	29	30
387	003017458001.CEL	003017457025.CEL;003017457026.CEL;003017457027.CEL	FALSE	bendazac	29	100
388	003017458002.CEL	003017457025.CEL;003017457026.CEL;003017457027.CEL	FALSE	bendazac	29	100
389	003017458003.CEL	003017457025.CEL;003017457026.CEL;003017457027.CEL	FALSE	bendazac	29	100
390	003017458004.CEL	003017457025.CEL;003017457026.CEL;003017457027.CEL	FALSE	bendazac	29	300
391	003017458005.CEL	003017457025.CEL;003017457026.CEL;003017457027.CEL	FALSE	bendazac	29	300
392	003017458006.CEL	003017457025.CEL;003017457026.CEL;003017457027.CEL	FALSE	bendazac	29	300
393	003017952030.CEL	003017952021.CEL;003017952022.CEL;003017952023.CEL;003017952024.CEL;003017952025.CEL;003017952026.CEL;003017952027.CEL;003017952028.CEL;003017952029.CEL	FALSE	bortezomib	1	1
394	003017953001.CEL	003017952021.CEL;003017952022.CEL;003017952023.CEL;003017952024.CEL;003017952025.CEL;003017952026.CEL;003017952027.CEL;003017952028.CEL;003017952029.CEL	FALSE	bortezomib	1	1
395	003017953002.CEL	003017952021.CEL;003017952022.CEL;003017952023.CEL;003017952024.CEL;003017952025.CEL;003017952026.CEL;003017952027.CEL;003017952028.CEL;003017952029.CEL	FALSE	bortezomib	1	1
396	003017697017.CEL	003017697014.CEL;003017697015.CEL;003017697016.CEL	FALSE	bromobenzene	1	30
397	003017697018.CEL	003017697014.CEL;003017697015.CEL;003017697016.CEL	FALSE	bromobenzene	1	30
398	003017697019.CEL	003017697014.CEL;003017697015.CEL;003017697016.CEL	FALSE	bromobenzene	1	30
399	003017697020.CEL	003017697014.CEL;003017697015.CEL;003017697016.CEL	FALSE	bromobenzene	1	100
400	003017697021.CEL	003017697014.CEL;003017697015.CEL;003017697016.CEL	FALSE	bromobenzene	1	100
401	003017697022.CEL	003017697014.CEL;003017697015.CEL;003017697016.CEL	FALSE	bromobenzene	1	100
402	003017697023.CEL	003017697014.CEL;003017697015.CEL;003017697016.CEL	FALSE	bromobenzene	1	300
403	003017697024.CEL	003017697014.CEL;003017697015.CEL;003017697016.CEL	FALSE	bromobenzene	1	300
404	003017697025.CEL	003017697014.CEL;003017697015.CEL;003017697016.CEL	FALSE	bromobenzene	1	300
405	003017751018.CEL	003017751015.CEL;003017751016.CEL;003017751017.CEL	FALSE	bromobenzene	4	30
406	003017751019.CEL	003017751015.CEL;003017751016.CEL;003017751017.CEL	FALSE	bromobenzene	4	30
407	003017751020.CEL	003017751015.CEL;003017751016.CEL;003017751017.CEL	FALSE	bromobenzene	4	30
408	003017751021.CEL	003017751015.CEL;003017751016.CEL;003017751017.CEL	FALSE	bromobenzene	4	100
409	003017751022.CEL	003017751015.CEL;003017751016.CEL;003017751017.CEL	FALSE	bromobenzene	4	100
410	003017751023.CEL	003017751015.CEL;003017751016.CEL;003017751017.CEL	FALSE	bromobenzene	4	100
411	003017751024.CEL	003017751015.CEL;003017751016.CEL;003017751017.CEL	FALSE	bromobenzene	4	300
412	003017751025.CEL	003017751015.CEL;003017751016.CEL;003017751017.CEL	FALSE	bromobenzene	4	300
413	003017751026.CEL	003017751015.CEL;003017751016.CEL;003017751017.CEL	FALSE	bromobenzene	4	300
414	003017751030.CEL	003017751027.CEL;003017751028.CEL;003017751029.CEL	FALSE	bromobenzene	8	30
415	003017752001.CEL	003017751027.CEL;003017751028.CEL;003017751029.CEL	FALSE	bromobenzene	8	30
416	003017752002.CEL	003017751027.CEL;003017751028.CEL;003017751029.CEL	FALSE	bromobenzene	8	30
417	003017752003.CEL	003017751027.CEL;003017751028.CEL;003017751029.CEL	FALSE	bromobenzene	8	100
418	003017752004.CEL	003017751027.CEL;003017751028.CEL;003017751029.CEL	FALSE	bromobenzene	8	100
419	003017752005.CEL	003017751027.CEL;003017751028.CEL;003017751029.CEL	FALSE	bromobenzene	8	100
420	003017752006.CEL	003017751027.CEL;003017751028.CEL;003017751029.CEL	FALSE	bromobenzene	8	300
421	003017752007.CEL	003017751027.CEL;003017751028.CEL;003017751029.CEL	FALSE	bromobenzene	8	300
422	003017752008.CEL	003017751027.CEL;003017751028.CEL;003017751029.CEL	FALSE	bromobenzene	8	300
423	003017749006.CEL	003017749003.CEL;003017749004.CEL;003017749005.CEL	FALSE	bromobenzene	15	30
424	003017749007.CEL	003017749003.CEL;003017749004.CEL;003017749005.CEL	FALSE	bromobenzene	15	30
425	003017749008.CEL	003017749003.CEL;003017749004.CEL;003017749005.CEL	FALSE	bromobenzene	15	30
426	003017749009.CEL	003017749003.CEL;003017749004.CEL;003017749005.CEL	FALSE	bromobenzene	15	100
427	003017749010.CEL	003017749003.CEL;003017749004.CEL;003017749005.CEL	FALSE	bromobenzene	15	100
428	003017749011.CEL	003017749003.CEL;003017749004.CEL;003017749005.CEL	FALSE	bromobenzene	15	100
429	003017749012.CEL	003017749003.CEL;003017749004.CEL;003017749005.CEL	FALSE	bromobenzene	15	300
430	003017749013.CEL	003017749003.CEL;003017749004.CEL;003017749005.CEL	FALSE	bromobenzene	15	300
431	003017749014.CEL	003017749003.CEL;003017749004.CEL;003017749005.CEL	FALSE	bromobenzene	15	300
432	003017749018.CEL	003017749015.CEL;003017749016.CEL;003017749017.CEL	FALSE	bromobenzene	29	30
433	003017749019.CEL	003017749015.CEL;003017749016.CEL;003017749017.CEL	FALSE	bromobenzene	29	30
434	003017749020.CEL	003017749015.CEL;003017749016.CEL;003017749017.CEL	FALSE	bromobenzene	29	30
435	003017749021.CEL	003017749015.CEL;003017749016.CEL;003017749017.CEL	FALSE	bromobenzene	29	100
436	003017749022.CEL	003017749015.CEL;003017749016.CEL;003017749017.CEL	FALSE	bromobenzene	29	100
437	003017749023.CEL	003017749015.CEL;003017749016.CEL;003017749017.CEL	FALSE	bromobenzene	29	100
438	003017749024.CEL	003017749015.CEL;003017749016.CEL;003017749017.CEL	FALSE	bromobenzene	29	300
439	003017749025.CEL	003017749015.CEL;003017749016.CEL;003017749017.CEL	FALSE	bromobenzene	29	300
440	003017749026.CEL	003017749015.CEL;003017749016.CEL;003017749017.CEL	FALSE	bromobenzene	29	300
441	003017488015.CEL	003017488012.CEL;003017488013.CEL;003017488014.CEL	FALSE	bromoethylamine	1	6
442	003017488016.CEL	003017488012.CEL;003017488013.CEL;003017488014.CEL	FALSE	bromoethylamine	1	6
443	003017488017.CEL	003017488012.CEL;003017488013.CEL;003017488014.CEL	FALSE	bromoethylamine	1	6
444	003017488018.CEL	003017488012.CEL;003017488013.CEL;003017488014.CEL	FALSE	bromoethylamine	1	20
445	003017488019.CEL	003017488012.CEL;003017488013.CEL;003017488014.CEL	FALSE	bromoethylamine	1	20
446	003017488020.CEL	003017488012.CEL;003017488013.CEL;003017488014.CEL	FALSE	bromoethylamine	1	20
447	003017488021.CEL	003017488012.CEL;003017488013.CEL;003017488014.CEL	FALSE	bromoethylamine	1	60
448	003017488022.CEL	003017488012.CEL;003017488013.CEL;003017488014.CEL	FALSE	bromoethylamine	1	60
449	003017488023.CEL	003017488012.CEL;003017488013.CEL;003017488014.CEL	FALSE	bromoethylamine	1	60
450	003017480027.CEL	003017480024.CEL;003017480025.CEL;003017480026.CEL	FALSE	bromoethylamine	4	2
451	003017480028.CEL	003017480024.CEL;003017480025.CEL;003017480026.CEL	FALSE	bromoethylamine	4	2
452	003017480029.CEL	003017480024.CEL;003017480025.CEL;003017480026.CEL	FALSE	bromoethylamine	4	2
453	003017480030.CEL	003017480024.CEL;003017480025.CEL;003017480026.CEL	FALSE	bromoethylamine	4	6
454	003017481001.CEL	003017480024.CEL;003017480025.CEL;003017480026.CEL	FALSE	bromoethylamine	4	6
455	003017481002.CEL	003017480024.CEL;003017480025.CEL;003017480026.CEL	FALSE	bromoethylamine	4	6
456	003017481003.CEL	003017480024.CEL;003017480025.CEL;003017480026.CEL	FALSE	bromoethylamine	4	20
457	003017481005.CEL	003017480024.CEL;003017480025.CEL;003017480026.CEL	FALSE	bromoethylamine	4	20
458	003017502007.CEL	003017480024.CEL;003017480025.CEL;003017480026.CEL	FALSE	bromoethylamine	4	20
459	003017481009.CEL	003017481006.CEL;003017481007.CEL;003017481008.CEL	FALSE	bromoethylamine	8	2
460	003017481010.CEL	003017481006.CEL;003017481007.CEL;003017481008.CEL	FALSE	bromoethylamine	8	2
461	003017481011.CEL	003017481006.CEL;003017481007.CEL;003017481008.CEL	FALSE	bromoethylamine	8	2
462	003017481012.CEL	003017481006.CEL;003017481007.CEL;003017481008.CEL	FALSE	bromoethylamine	8	6
463	003017481014.CEL	003017481006.CEL;003017481007.CEL;003017481008.CEL	FALSE	bromoethylamine	8	6
464	003017502008.CEL	003017481006.CEL;003017481007.CEL;003017481008.CEL	FALSE	bromoethylamine	8	6
465	003017481015.CEL	003017481006.CEL;003017481007.CEL;003017481008.CEL	FALSE	bromoethylamine	8	20
466	003017481016.CEL	003017481006.CEL;003017481007.CEL;003017481008.CEL	FALSE	bromoethylamine	8	20
467	003017481017.CEL	003017481006.CEL;003017481007.CEL;003017481008.CEL	FALSE	bromoethylamine	8	20
468	003017482015.CEL	003017482013.CEL;003017482014.CEL;003017504024.CEL	FALSE	bromoethylamine	15	2
469	003017482016.CEL	003017482013.CEL;003017482014.CEL;003017504024.CEL	FALSE	bromoethylamine	15	2
470	003017482017.CEL	003017482013.CEL;003017482014.CEL;003017504024.CEL	FALSE	bromoethylamine	15	2
471	003017482018.CEL	003017482013.CEL;003017482014.CEL;003017504024.CEL	FALSE	bromoethylamine	15	6
472	003017482019.CEL	003017482013.CEL;003017482014.CEL;003017504024.CEL	FALSE	bromoethylamine	15	6
473	003017482020.CEL	003017482013.CEL;003017482014.CEL;003017504024.CEL	FALSE	bromoethylamine	15	6
474	003017482021.CEL	003017482013.CEL;003017482014.CEL;003017504024.CEL	FALSE	bromoethylamine	15	20
475	003017482022.CEL	003017482013.CEL;003017482014.CEL;003017504024.CEL	FALSE	bromoethylamine	15	20
476	003017504025.CEL	003017482013.CEL;003017482014.CEL;003017504024.CEL	FALSE	bromoethylamine	15	20
477	003017482027.CEL	003017482025.CEL;003017482026.CEL;003017504026.CEL	FALSE	bromoethylamine	29	2
478	003017482028.CEL	003017482025.CEL;003017482026.CEL;003017504026.CEL	FALSE	bromoethylamine	29	2
479	003017482029.CEL	003017482025.CEL;003017482026.CEL;003017504026.CEL	FALSE	bromoethylamine	29	2
480	003017482030.CEL	003017482025.CEL;003017482026.CEL;003017504026.CEL	FALSE	bromoethylamine	29	6
481	003017483001.CEL	003017482025.CEL;003017482026.CEL;003017504026.CEL	FALSE	bromoethylamine	29	6
482	003017483002.CEL	003017482025.CEL;003017482026.CEL;003017504026.CEL	FALSE	bromoethylamine	29	6
483	003017483003.CEL	003017482025.CEL;003017482026.CEL;003017504026.CEL	FALSE	bromoethylamine	29	20
484	003017483004.CEL	003017482025.CEL;003017482026.CEL;003017504026.CEL	FALSE	bromoethylamine	29	20
485	003017483005.CEL	003017482025.CEL;003017482026.CEL;003017504026.CEL	FALSE	bromoethylamine	29	20
486	003017312023.CEL	003017312020.CEL;003017312021.CEL;003017312022.CEL	FALSE	captopril	1	100
487	003017312024.CEL	003017312020.CEL;003017312021.CEL;003017312022.CEL	FALSE	captopril	1	100
488	003017312025.CEL	003017312020.CEL;003017312021.CEL;003017312022.CEL	FALSE	captopril	1	100
489	003017312026.CEL	003017312020.CEL;003017312021.CEL;003017312022.CEL	FALSE	captopril	1	300
490	003017312027.CEL	003017312020.CEL;003017312021.CEL;003017312022.CEL	FALSE	captopril	1	300
491	003017312028.CEL	003017312020.CEL;003017312021.CEL;003017312022.CEL	FALSE	captopril	1	300
492	003017312029.CEL	003017312020.CEL;003017312021.CEL;003017312022.CEL	FALSE	captopril	1	1000
493	003017312030.CEL	003017312020.CEL;003017312021.CEL;003017312022.CEL	FALSE	captopril	1	1000
494	003017313001.CEL	003017312020.CEL;003017312021.CEL;003017312022.CEL	FALSE	captopril	1	1000
495	003017307017.CEL	003017307014.CEL;003017307015.CEL;003017307016.CEL	FALSE	captopril	4	100
496	003017307018.CEL	003017307014.CEL;003017307015.CEL;003017307016.CEL	FALSE	captopril	4	100
497	003017307019.CEL	003017307014.CEL;003017307015.CEL;003017307016.CEL	FALSE	captopril	4	100
498	003017307020.CEL	003017307014.CEL;003017307015.CEL;003017307016.CEL	FALSE	captopril	4	300
499	003017307021.CEL	003017307014.CEL;003017307015.CEL;003017307016.CEL	FALSE	captopril	4	300
500	003017307022.CEL	003017307014.CEL;003017307015.CEL;003017307016.CEL	FALSE	captopril	4	300
501	003017307023.CEL	003017307014.CEL;003017307015.CEL;003017307016.CEL	FALSE	captopril	4	1000
502	003017307024.CEL	003017307014.CEL;003017307015.CEL;003017307016.CEL	FALSE	captopril	4	1000
503	003017307025.CEL	003017307014.CEL;003017307015.CEL;003017307016.CEL	FALSE	captopril	4	1000
504	003017307029.CEL	003017307026.CEL;003017307027.CEL;003017307028.CEL	FALSE	captopril	8	100
505	003017307030.CEL	003017307026.CEL;003017307027.CEL;003017307028.CEL	FALSE	captopril	8	100
506	003017308001.CEL	003017307026.CEL;003017307027.CEL;003017307028.CEL	FALSE	captopril	8	100
507	003017308002.CEL	003017307026.CEL;003017307027.CEL;003017307028.CEL	FALSE	captopril	8	300
508	003017308003.CEL	003017307026.CEL;003017307027.CEL;003017307028.CEL	FALSE	captopril	8	300
509	003017308004.CEL	003017307026.CEL;003017307027.CEL;003017307028.CEL	FALSE	captopril	8	300
510	003017308005.CEL	003017307026.CEL;003017307027.CEL;003017307028.CEL	FALSE	captopril	8	1000
511	003017308006.CEL	003017307026.CEL;003017307027.CEL;003017307028.CEL	FALSE	captopril	8	1000
512	003017308007.CEL	003017307026.CEL;003017307027.CEL;003017307028.CEL	FALSE	captopril	8	1000
513	003017313005.CEL	003017313002.CEL;003017313003.CEL;003017313004.CEL	FALSE	captopril	15	100
514	003017313006.CEL	003017313002.CEL;003017313003.CEL;003017313004.CEL	FALSE	captopril	15	100
515	003017313007.CEL	003017313002.CEL;003017313003.CEL;003017313004.CEL	FALSE	captopril	15	100
516	003017313008.CEL	003017313002.CEL;003017313003.CEL;003017313004.CEL	FALSE	captopril	15	300
517	003017313009.CEL	003017313002.CEL;003017313003.CEL;003017313004.CEL	FALSE	captopril	15	300
518	003017313010.CEL	003017313002.CEL;003017313003.CEL;003017313004.CEL	FALSE	captopril	15	300
519	003017313011.CEL	003017313002.CEL;003017313003.CEL;003017313004.CEL	FALSE	captopril	15	1000
520	003017313012.CEL	003017313002.CEL;003017313003.CEL;003017313004.CEL	FALSE	captopril	15	1000
521	003017313013.CEL	003017313002.CEL;003017313003.CEL;003017313004.CEL	FALSE	captopril	15	1000
522	003017313017.CEL	003017313014.CEL;003017313015.CEL;003017313016.CEL	FALSE	captopril	29	100
523	003017313018.CEL	003017313014.CEL;003017313015.CEL;003017313016.CEL	FALSE	captopril	29	100
524	003017313019.CEL	003017313014.CEL;003017313015.CEL;003017313016.CEL	FALSE	captopril	29	100
525	003017313020.CEL	003017313014.CEL;003017313015.CEL;003017313016.CEL	FALSE	captopril	29	300
526	003017313021.CEL	003017313014.CEL;003017313015.CEL;003017313016.CEL	FALSE	captopril	29	300
527	003017313022.CEL	003017313014.CEL;003017313015.CEL;003017313016.CEL	FALSE	captopril	29	300
528	003017313023.CEL	003017313014.CEL;003017313015.CEL;003017313016.CEL	FALSE	captopril	29	1000
529	003017313024.CEL	003017313014.CEL;003017313015.CEL;003017313016.CEL	FALSE	captopril	29	1000
530	003017313025.CEL	003017313014.CEL;003017313015.CEL;003017313016.CEL	FALSE	captopril	29	1000
531	003017662027.CEL	003017662024.CEL;003017662025.CEL;003017662026.CEL	FALSE	carbon tetrachloride	1	30
532	003017662028.CEL	003017662024.CEL;003017662025.CEL;003017662026.CEL	FALSE	carbon tetrachloride	1	30
533	003017662029.CEL	003017662024.CEL;003017662025.CEL;003017662026.CEL	FALSE	carbon tetrachloride	1	30
534	003017662030.CEL	003017662024.CEL;003017662025.CEL;003017662026.CEL	FALSE	carbon tetrachloride	1	100
535	003017663001.CEL	003017662024.CEL;003017662025.CEL;003017662026.CEL	FALSE	carbon tetrachloride	1	100
536	003017663002.CEL	003017662024.CEL;003017662025.CEL;003017662026.CEL	FALSE	carbon tetrachloride	1	100
537	003017663003.CEL	003017662024.CEL;003017662025.CEL;003017662026.CEL	FALSE	carbon tetrachloride	1	300
538	003017663004.CEL	003017662024.CEL;003017662025.CEL;003017662026.CEL	FALSE	carbon tetrachloride	1	300
539	003017663005.CEL	003017662024.CEL;003017662025.CEL;003017662026.CEL	FALSE	carbon tetrachloride	1	300
540	003017670014.CEL	003017670011.CEL;003017670012.CEL;003017670013.CEL	FALSE	carbon tetrachloride	4	30
541	003017670015.CEL	003017670011.CEL;003017670012.CEL;003017670013.CEL	FALSE	carbon tetrachloride	4	30
542	003017670016.CEL	003017670011.CEL;003017670012.CEL;003017670013.CEL	FALSE	carbon tetrachloride	4	30
543	003017670017.CEL	003017670011.CEL;003017670012.CEL;003017670013.CEL	FALSE	carbon tetrachloride	4	100
544	003017670018.CEL	003017670011.CEL;003017670012.CEL;003017670013.CEL	FALSE	carbon tetrachloride	4	100
545	003017670019.CEL	003017670011.CEL;003017670012.CEL;003017670013.CEL	FALSE	carbon tetrachloride	4	100
546	003017670020.CEL	003017670011.CEL;003017670012.CEL;003017670013.CEL	FALSE	carbon tetrachloride	4	300
547	003017670021.CEL	003017670011.CEL;003017670012.CEL;003017670013.CEL	FALSE	carbon tetrachloride	4	300
548	003017670022.CEL	003017670011.CEL;003017670012.CEL;003017670013.CEL	FALSE	carbon tetrachloride	4	300
549	003017670026.CEL	003017670023.CEL;003017670024.CEL;003017670025.CEL	FALSE	carbon tetrachloride	8	30
550	003017670027.CEL	003017670023.CEL;003017670024.CEL;003017670025.CEL	FALSE	carbon tetrachloride	8	30
551	003017670028.CEL	003017670023.CEL;003017670024.CEL;003017670025.CEL	FALSE	carbon tetrachloride	8	30
552	003017670029.CEL	003017670023.CEL;003017670024.CEL;003017670025.CEL	FALSE	carbon tetrachloride	8	100
553	003017670030.CEL	003017670023.CEL;003017670024.CEL;003017670025.CEL	FALSE	carbon tetrachloride	8	100
554	003017671001.CEL	003017670023.CEL;003017670024.CEL;003017670025.CEL	FALSE	carbon tetrachloride	8	100
555	003017671002.CEL	003017670023.CEL;003017670024.CEL;003017670025.CEL	FALSE	carbon tetrachloride	8	300
556	003017671003.CEL	003017670023.CEL;003017670024.CEL;003017670025.CEL	FALSE	carbon tetrachloride	8	300
557	003017671004.CEL	003017670023.CEL;003017670024.CEL;003017670025.CEL	FALSE	carbon tetrachloride	8	300
558	003017672002.CEL	003017671029.CEL;003017671030.CEL;003017672001.CEL	FALSE	carbon tetrachloride	15	30
559	003017672003.CEL	003017671029.CEL;003017671030.CEL;003017672001.CEL	FALSE	carbon tetrachloride	15	30
560	003017672004.CEL	003017671029.CEL;003017671030.CEL;003017672001.CEL	FALSE	carbon tetrachloride	15	30
561	003017672005.CEL	003017671029.CEL;003017671030.CEL;003017672001.CEL	FALSE	carbon tetrachloride	15	100
562	003017672006.CEL	003017671029.CEL;003017671030.CEL;003017672001.CEL	FALSE	carbon tetrachloride	15	100
563	003017672007.CEL	003017671029.CEL;003017671030.CEL;003017672001.CEL	FALSE	carbon tetrachloride	15	100
564	003017672008.CEL	003017671029.CEL;003017671030.CEL;003017672001.CEL	FALSE	carbon tetrachloride	15	300
565	003017672009.CEL	003017671029.CEL;003017671030.CEL;003017672001.CEL	FALSE	carbon tetrachloride	15	300
566	003017672010.CEL	003017671029.CEL;003017671030.CEL;003017672001.CEL	FALSE	carbon tetrachloride	15	300
567	003017672014.CEL	003017672011.CEL;003017672012.CEL;003017672013.CEL	FALSE	carbon tetrachloride	29	30
568	003017672015.CEL	003017672011.CEL;003017672012.CEL;003017672013.CEL	FALSE	carbon tetrachloride	29	30
569	003017672016.CEL	003017672011.CEL;003017672012.CEL;003017672013.CEL	FALSE	carbon tetrachloride	29	30
570	003017672017.CEL	003017672011.CEL;003017672012.CEL;003017672013.CEL	FALSE	carbon tetrachloride	29	100
571	003017672018.CEL	003017672011.CEL;003017672012.CEL;003017672013.CEL	FALSE	carbon tetrachloride	29	100
572	003017672019.CEL	003017672011.CEL;003017672012.CEL;003017672013.CEL	FALSE	carbon tetrachloride	29	100
573	003017672020.CEL	003017672011.CEL;003017672012.CEL;003017672013.CEL	FALSE	carbon tetrachloride	29	300
574	003017672021.CEL	003017672011.CEL;003017672012.CEL;003017672013.CEL	FALSE	carbon tetrachloride	29	300
575	003017672022.CEL	003017672011.CEL;003017672012.CEL;003017672013.CEL	FALSE	carbon tetrachloride	29	300
576	003017660015.CEL	003017660012.CEL;003017660013.CEL;003017660014.CEL	FALSE	clofibrate	1	30
577	003017660016.CEL	003017660012.CEL;003017660013.CEL;003017660014.CEL	FALSE	clofibrate	1	30
578	003017660017.CEL	003017660012.CEL;003017660013.CEL;003017660014.CEL	FALSE	clofibrate	1	30
579	003017660018.CEL	003017660012.CEL;003017660013.CEL;003017660014.CEL	FALSE	clofibrate	1	100
580	003017660019.CEL	003017660012.CEL;003017660013.CEL;003017660014.CEL	FALSE	clofibrate	1	100
581	003017660020.CEL	003017660012.CEL;003017660013.CEL;003017660014.CEL	FALSE	clofibrate	1	100
582	003017660021.CEL	003017660012.CEL;003017660013.CEL;003017660014.CEL	FALSE	clofibrate	1	300
583	003017660022.CEL	003017660012.CEL;003017660013.CEL;003017660014.CEL	FALSE	clofibrate	1	300
584	003017660023.CEL	003017660012.CEL;003017660013.CEL;003017660014.CEL	FALSE	clofibrate	1	300
585	003017679004.CEL	003017679001.CEL;003017679002.CEL;003017679003.CEL	FALSE	clofibrate	4	30
586	003017679005.CEL	003017679001.CEL;003017679002.CEL;003017679003.CEL	FALSE	clofibrate	4	30
587	003017679006.CEL	003017679001.CEL;003017679002.CEL;003017679003.CEL	FALSE	clofibrate	4	30
588	003017679007.CEL	003017679001.CEL;003017679002.CEL;003017679003.CEL	FALSE	clofibrate	4	100
589	003017679008.CEL	003017679001.CEL;003017679002.CEL;003017679003.CEL	FALSE	clofibrate	4	100
590	003017679009.CEL	003017679001.CEL;003017679002.CEL;003017679003.CEL	FALSE	clofibrate	4	100
591	003017679010.CEL	003017679001.CEL;003017679002.CEL;003017679003.CEL	FALSE	clofibrate	4	300
592	003017679011.CEL	003017679001.CEL;003017679002.CEL;003017679003.CEL	FALSE	clofibrate	4	300
593	003017679012.CEL	003017679001.CEL;003017679002.CEL;003017679003.CEL	FALSE	clofibrate	4	300
594	003017679016.CEL	003017679013.CEL;003017679014.CEL;003017679015.CEL	FALSE	clofibrate	8	30
595	003017679017.CEL	003017679013.CEL;003017679014.CEL;003017679015.CEL	FALSE	clofibrate	8	30
596	003017679018.CEL	003017679013.CEL;003017679014.CEL;003017679015.CEL	FALSE	clofibrate	8	30
597	003017679019.CEL	003017679013.CEL;003017679014.CEL;003017679015.CEL	FALSE	clofibrate	8	100
598	003017679020.CEL	003017679013.CEL;003017679014.CEL;003017679015.CEL	FALSE	clofibrate	8	100
599	003017679021.CEL	003017679013.CEL;003017679014.CEL;003017679015.CEL	FALSE	clofibrate	8	100
600	003017679022.CEL	003017679013.CEL;003017679014.CEL;003017679015.CEL	FALSE	clofibrate	8	300
601	003017679023.CEL	003017679013.CEL;003017679014.CEL;003017679015.CEL	FALSE	clofibrate	8	300
602	003017679024.CEL	003017679013.CEL;003017679014.CEL;003017679015.CEL	FALSE	clofibrate	8	300
603	003017686014.CEL	003017686011.CEL;003017686012.CEL;003017686013.CEL	FALSE	clofibrate	15	30
604	003017686015.CEL	003017686011.CEL;003017686012.CEL;003017686013.CEL	FALSE	clofibrate	15	30
605	003017686016.CEL	003017686011.CEL;003017686012.CEL;003017686013.CEL	FALSE	clofibrate	15	30
606	003017686017.CEL	003017686011.CEL;003017686012.CEL;003017686013.CEL	FALSE	clofibrate	15	100
607	003017686018.CEL	003017686011.CEL;003017686012.CEL;003017686013.CEL	FALSE	clofibrate	15	100
608	003017686019.CEL	003017686011.CEL;003017686012.CEL;003017686013.CEL	FALSE	clofibrate	15	100
609	003017686020.CEL	003017686011.CEL;003017686012.CEL;003017686013.CEL	FALSE	clofibrate	15	300
610	003017686021.CEL	003017686011.CEL;003017686012.CEL;003017686013.CEL	FALSE	clofibrate	15	300
611	003017686022.CEL	003017686011.CEL;003017686012.CEL;003017686013.CEL	FALSE	clofibrate	15	300
612	003017686026.CEL	003017686023.CEL;003017686024.CEL;003017686025.CEL	FALSE	clofibrate	29	30
613	003017686027.CEL	003017686023.CEL;003017686024.CEL;003017686025.CEL	FALSE	clofibrate	29	30
614	003017686028.CEL	003017686023.CEL;003017686024.CEL;003017686025.CEL	FALSE	clofibrate	29	30
615	003017686029.CEL	003017686023.CEL;003017686024.CEL;003017686025.CEL	FALSE	clofibrate	29	100
616	003017686030.CEL	003017686023.CEL;003017686024.CEL;003017686025.CEL	FALSE	clofibrate	29	100
617	003017687001.CEL	003017686023.CEL;003017686024.CEL;003017686025.CEL	FALSE	clofibrate	29	100
618	003017687002.CEL	003017686023.CEL;003017686024.CEL;003017686025.CEL	FALSE	clofibrate	29	300
619	003017687003.CEL	003017686023.CEL;003017686024.CEL;003017686025.CEL	FALSE	clofibrate	29	300
620	003017687004.CEL	003017686023.CEL;003017686024.CEL;003017686025.CEL	FALSE	clofibrate	29	300
621	003017358020.CEL	003017358017.CEL;003017358018.CEL;003017358019.CEL	FALSE	colchicine	1	2
622	003017358021.CEL	003017358017.CEL;003017358018.CEL;003017358019.CEL	FALSE	colchicine	1	2
623	003017358022.CEL	003017358017.CEL;003017358018.CEL;003017358019.CEL	FALSE	colchicine	1	2
624	003017358023.CEL	003017358017.CEL;003017358018.CEL;003017358019.CEL	FALSE	colchicine	1	5
625	003017358024.CEL	003017358017.CEL;003017358018.CEL;003017358019.CEL	FALSE	colchicine	1	5
626	003017358025.CEL	003017358017.CEL;003017358018.CEL;003017358019.CEL	FALSE	colchicine	1	5
627	003017358026.CEL	003017358017.CEL;003017358018.CEL;003017358019.CEL	FALSE	colchicine	1	15
628	003017358027.CEL	003017358017.CEL;003017358018.CEL;003017358019.CEL	FALSE	colchicine	1	15
629	003017358028.CEL	003017358017.CEL;003017358018.CEL;003017358019.CEL	FALSE	colchicine	1	15
630	003017371026.CEL	003017371023.CEL;003017371024.CEL;003017371025.CEL	FALSE	colchicine	4	1
631	003017371027.CEL	003017371023.CEL;003017371024.CEL;003017371025.CEL	FALSE	colchicine	4	1
632	003017371028.CEL	003017371023.CEL;003017371024.CEL;003017371025.CEL	FALSE	colchicine	4	1
633	003017371029.CEL	003017371023.CEL;003017371024.CEL;003017371025.CEL	FALSE	colchicine	4	2
634	003017371030.CEL	003017371023.CEL;003017371024.CEL;003017371025.CEL	FALSE	colchicine	4	2
635	003017372001.CEL	003017371023.CEL;003017371024.CEL;003017371025.CEL	FALSE	colchicine	4	2
636	003017372002.CEL	003017371023.CEL;003017371024.CEL;003017371025.CEL	FALSE	colchicine	4	5
637	003017372003.CEL	003017371023.CEL;003017371024.CEL;003017371025.CEL	FALSE	colchicine	4	5
638	003017372004.CEL	003017371023.CEL;003017371024.CEL;003017371025.CEL	FALSE	colchicine	4	5
639	003017372008.CEL	003017372005.CEL;003017372006.CEL;003017372007.CEL	FALSE	colchicine	8	1
640	003017372009.CEL	003017372005.CEL;003017372006.CEL;003017372007.CEL	FALSE	colchicine	8	1
641	003017372010.CEL	003017372005.CEL;003017372006.CEL;003017372007.CEL	FALSE	colchicine	8	1
642	003017372011.CEL	003017372005.CEL;003017372006.CEL;003017372007.CEL	FALSE	colchicine	8	2
643	003017372012.CEL	003017372005.CEL;003017372006.CEL;003017372007.CEL	FALSE	colchicine	8	2
644	003017372013.CEL	003017372005.CEL;003017372006.CEL;003017372007.CEL	FALSE	colchicine	8	2
645	003017372014.CEL	003017372005.CEL;003017372006.CEL;003017372007.CEL	FALSE	colchicine	8	5
646	003017372015.CEL	003017372005.CEL;003017372006.CEL;003017372007.CEL	FALSE	colchicine	8	5
647	003017372016.CEL	003017372005.CEL;003017372006.CEL;003017372007.CEL	FALSE	colchicine	8	5
648	003017351002.CEL	003017350029.CEL;003017350030.CEL;003017351001.CEL	FALSE	colchicine	15	1
649	003017450025.CEL	003017350029.CEL;003017350030.CEL;003017351001.CEL	FALSE	colchicine	15	1
650	003017450026.CEL	003017350029.CEL;003017350030.CEL;003017351001.CEL	FALSE	colchicine	15	1
651	003017351006.CEL	003017350029.CEL;003017350030.CEL;003017351001.CEL	FALSE	colchicine	15	2
652	003017450027.CEL	003017350029.CEL;003017350030.CEL;003017351001.CEL	FALSE	colchicine	15	2
653	003017450028.CEL	003017350029.CEL;003017350030.CEL;003017351001.CEL	FALSE	colchicine	15	2
654	003017351008.CEL	003017350029.CEL;003017350030.CEL;003017351001.CEL	FALSE	colchicine	15	5
655	003017351009.CEL	003017350029.CEL;003017350030.CEL;003017351001.CEL	FALSE	colchicine	15	5
656	003017351010.CEL	003017350029.CEL;003017350030.CEL;003017351001.CEL	FALSE	colchicine	15	5
657	003017351014.CEL	003017351011.CEL;003017351012.CEL;003017351013.CEL	FALSE	colchicine	29	1
658	003017450029.CEL	003017351011.CEL;003017351012.CEL;003017351013.CEL	FALSE	colchicine	29	1
659	003017450030.CEL	003017351011.CEL;003017351012.CEL;003017351013.CEL	FALSE	colchicine	29	1
660	003017351017.CEL	003017351011.CEL;003017351012.CEL;003017351013.CEL	FALSE	colchicine	29	2
661	003017351018.CEL	003017351011.CEL;003017351012.CEL;003017351013.CEL	FALSE	colchicine	29	2
662	003017351019.CEL	003017351011.CEL;003017351012.CEL;003017351013.CEL	FALSE	colchicine	29	2
663	003017351020.CEL	003017351011.CEL;003017351012.CEL;003017351013.CEL	FALSE	colchicine	29	5
664	003017351021.CEL	003017351011.CEL;003017351012.CEL;003017351013.CEL	FALSE	colchicine	29	5
665	003017351022.CEL	003017351011.CEL;003017351012.CEL;003017351013.CEL	FALSE	colchicine	29	5
666	003017807030.CEL	003017807027.CEL;003017807028.CEL;003017807029.CEL	FALSE	dexamethasone	1	1
667	003017808001.CEL	003017807027.CEL;003017807028.CEL;003017807029.CEL	FALSE	dexamethasone	1	1
668	003017808002.CEL	003017807027.CEL;003017807028.CEL;003017807029.CEL	FALSE	dexamethasone	1	1
669	003017808003.CEL	003017807027.CEL;003017807028.CEL;003017807029.CEL	FALSE	dexamethasone	1	5
670	003017808004.CEL	003017807027.CEL;003017807028.CEL;003017807029.CEL	FALSE	dexamethasone	1	5
671	003017808005.CEL	003017807027.CEL;003017807028.CEL;003017807029.CEL	FALSE	dexamethasone	1	5
672	003017808006.CEL	003017807027.CEL;003017807028.CEL;003017807029.CEL	FALSE	dexamethasone	1	50
673	003017808007.CEL	003017807027.CEL;003017807028.CEL;003017807029.CEL	FALSE	dexamethasone	1	50
674	003017808008.CEL	003017807027.CEL;003017807028.CEL;003017807029.CEL	FALSE	dexamethasone	1	50
675	003017641014.CEL	003017641011.CEL;003017641012.CEL;003017641013.CEL	FALSE	diclofenac	1	10
676	003017641015.CEL	003017641011.CEL;003017641012.CEL;003017641013.CEL	FALSE	diclofenac	1	10
677	003017641016.CEL	003017641011.CEL;003017641012.CEL;003017641013.CEL	FALSE	diclofenac	1	10
678	003017641017.CEL	003017641011.CEL;003017641012.CEL;003017641013.CEL	FALSE	diclofenac	1	30
679	003017641018.CEL	003017641011.CEL;003017641012.CEL;003017641013.CEL	FALSE	diclofenac	1	30
680	003017641019.CEL	003017641011.CEL;003017641012.CEL;003017641013.CEL	FALSE	diclofenac	1	30
681	003017641020.CEL	003017641011.CEL;003017641012.CEL;003017641013.CEL	FALSE	diclofenac	1	100
682	003017641021.CEL	003017641011.CEL;003017641012.CEL;003017641013.CEL	FALSE	diclofenac	1	100
683	003017641022.CEL	003017641011.CEL;003017641012.CEL;003017641013.CEL	FALSE	diclofenac	1	100
684	003017721008.CEL	003017721005.CEL;003017721006.CEL;003017721007.CEL	FALSE	diclofenac	4	1
685	003017721009.CEL	003017721005.CEL;003017721006.CEL;003017721007.CEL	FALSE	diclofenac	4	1
686	003017721010.CEL	003017721005.CEL;003017721006.CEL;003017721007.CEL	FALSE	diclofenac	4	1
687	003017721011.CEL	003017721005.CEL;003017721006.CEL;003017721007.CEL	FALSE	diclofenac	4	3
688	003017721012.CEL	003017721005.CEL;003017721006.CEL;003017721007.CEL	FALSE	diclofenac	4	3
689	003017721013.CEL	003017721005.CEL;003017721006.CEL;003017721007.CEL	FALSE	diclofenac	4	3
690	003017721014.CEL	003017721005.CEL;003017721006.CEL;003017721007.CEL	FALSE	diclofenac	4	10
691	003017721015.CEL	003017721005.CEL;003017721006.CEL;003017721007.CEL	FALSE	diclofenac	4	10
692	003017721016.CEL	003017721005.CEL;003017721006.CEL;003017721007.CEL	FALSE	diclofenac	4	10
693	003017721020.CEL	003017721017.CEL;003017721018.CEL;003017721019.CEL	FALSE	diclofenac	8	1
694	003017721021.CEL	003017721017.CEL;003017721018.CEL;003017721019.CEL	FALSE	diclofenac	8	1
695	003017721022.CEL	003017721017.CEL;003017721018.CEL;003017721019.CEL	FALSE	diclofenac	8	1
696	003017721023.CEL	003017721017.CEL;003017721018.CEL;003017721019.CEL	FALSE	diclofenac	8	3
697	003017721024.CEL	003017721017.CEL;003017721018.CEL;003017721019.CEL	FALSE	diclofenac	8	3
698	003017721025.CEL	003017721017.CEL;003017721018.CEL;003017721019.CEL	FALSE	diclofenac	8	3
699	003017721026.CEL	003017721017.CEL;003017721018.CEL;003017721019.CEL	FALSE	diclofenac	8	10
700	003017721027.CEL	003017721017.CEL;003017721018.CEL;003017721019.CEL	FALSE	diclofenac	8	10
701	003017721028.CEL	003017721017.CEL;003017721018.CEL;003017721019.CEL	FALSE	diclofenac	8	10
702	003017722002.CEL	003017721029.CEL;003017721030.CEL;003017722001.CEL	FALSE	diclofenac	15	1
703	003017722003.CEL	003017721029.CEL;003017721030.CEL;003017722001.CEL	FALSE	diclofenac	15	1
704	003017722004.CEL	003017721029.CEL;003017721030.CEL;003017722001.CEL	FALSE	diclofenac	15	1
705	003017722005.CEL	003017721029.CEL;003017721030.CEL;003017722001.CEL	FALSE	diclofenac	15	3
706	003017722006.CEL	003017721029.CEL;003017721030.CEL;003017722001.CEL	FALSE	diclofenac	15	3
707	003017722007.CEL	003017721029.CEL;003017721030.CEL;003017722001.CEL	FALSE	diclofenac	15	3
708	003017722008.CEL	003017721029.CEL;003017721030.CEL;003017722001.CEL	FALSE	diclofenac	15	10
709	003017722009.CEL	003017721029.CEL;003017721030.CEL;003017722001.CEL	FALSE	diclofenac	15	10
710	003017722010.CEL	003017721029.CEL;003017721030.CEL;003017722001.CEL	FALSE	diclofenac	15	10
711	003017722014.CEL	003017722011.CEL;003017722012.CEL;003017722013.CEL	FALSE	diclofenac	29	1
712	003017722015.CEL	003017722011.CEL;003017722012.CEL;003017722013.CEL	FALSE	diclofenac	29	1
713	003017722016.CEL	003017722011.CEL;003017722012.CEL;003017722013.CEL	FALSE	diclofenac	29	1
714	003017722017.CEL	003017722011.CEL;003017722012.CEL;003017722013.CEL	FALSE	diclofenac	29	3
715	003017722018.CEL	003017722011.CEL;003017722012.CEL;003017722013.CEL	FALSE	diclofenac	29	3
716	003017722019.CEL	003017722011.CEL;003017722012.CEL;003017722013.CEL	FALSE	diclofenac	29	3
717	003017722020.CEL	003017722011.CEL;003017722012.CEL;003017722013.CEL	FALSE	diclofenac	29	10
718	003017722021.CEL	003017722011.CEL;003017722012.CEL;003017722013.CEL	FALSE	diclofenac	29	10
719	003017722022.CEL	003017722011.CEL;003017722012.CEL;003017722013.CEL	FALSE	diclofenac	29	10
720	003017290019.CEL	003017295028.CEL;003017295029.CEL;003017295030.CEL	FALSE	diltiazem	1	80
721	003017296001.CEL	003017295028.CEL;003017295029.CEL;003017295030.CEL	FALSE	diltiazem	1	80
722	003017296002.CEL	003017295028.CEL;003017295029.CEL;003017295030.CEL	FALSE	diltiazem	1	80
723	003017296003.CEL	003017295028.CEL;003017295029.CEL;003017295030.CEL	FALSE	diltiazem	1	240
724	003017296004.CEL	003017295028.CEL;003017295029.CEL;003017295030.CEL	FALSE	diltiazem	1	240
725	003017296005.CEL	003017295028.CEL;003017295029.CEL;003017295030.CEL	FALSE	diltiazem	1	240
726	003017296006.CEL	003017295028.CEL;003017295029.CEL;003017295030.CEL	FALSE	diltiazem	1	800
727	003017296007.CEL	003017295028.CEL;003017295029.CEL;003017295030.CEL	FALSE	diltiazem	1	800
728	003017296008.CEL	003017295028.CEL;003017295029.CEL;003017295030.CEL	FALSE	diltiazem	1	800
729	003017298004.CEL	003017298001.CEL;003017298002.CEL;003017298003.CEL	FALSE	diltiazem	4	80
730	003017298005.CEL	003017298001.CEL;003017298002.CEL;003017298003.CEL	FALSE	diltiazem	4	80
731	003017298006.CEL	003017298001.CEL;003017298002.CEL;003017298003.CEL	FALSE	diltiazem	4	80
732	003017298007.CEL	003017298001.CEL;003017298002.CEL;003017298003.CEL	FALSE	diltiazem	4	240
733	003017298008.CEL	003017298001.CEL;003017298002.CEL;003017298003.CEL	FALSE	diltiazem	4	240
734	003017298009.CEL	003017298001.CEL;003017298002.CEL;003017298003.CEL	FALSE	diltiazem	4	240
735	003017298010.CEL	003017298001.CEL;003017298002.CEL;003017298003.CEL	FALSE	diltiazem	4	800
736	003017298011.CEL	003017298001.CEL;003017298002.CEL;003017298003.CEL	FALSE	diltiazem	4	800
737	003017298012.CEL	003017298001.CEL;003017298002.CEL;003017298003.CEL	FALSE	diltiazem	4	800
738	003017298016.CEL	003017298013.CEL;003017298014.CEL;003017298015.CEL	FALSE	diltiazem	8	80
739	003017298017.CEL	003017298013.CEL;003017298014.CEL;003017298015.CEL	FALSE	diltiazem	8	80
740	003017298018.CEL	003017298013.CEL;003017298014.CEL;003017298015.CEL	FALSE	diltiazem	8	80
741	003017298020.CEL	003017298013.CEL;003017298014.CEL;003017298015.CEL	FALSE	diltiazem	8	240
742	003017298021.CEL	003017298013.CEL;003017298014.CEL;003017298015.CEL	FALSE	diltiazem	8	240
743	003017301025.CEL	003017298013.CEL;003017298014.CEL;003017298015.CEL	FALSE	diltiazem	8	240
744	003017298022.CEL	003017298013.CEL;003017298014.CEL;003017298015.CEL	FALSE	diltiazem	8	800
745	003017298023.CEL	003017298013.CEL;003017298014.CEL;003017298015.CEL	FALSE	diltiazem	8	800
746	003017298024.CEL	003017298013.CEL;003017298014.CEL;003017298015.CEL	FALSE	diltiazem	8	800
747	003017300010.CEL	003017300007.CEL;003017300008.CEL;003017300009.CEL	FALSE	diltiazem	15	80
748	003017300011.CEL	003017300007.CEL;003017300008.CEL;003017300009.CEL	FALSE	diltiazem	15	80
749	003017300012.CEL	003017300007.CEL;003017300008.CEL;003017300009.CEL	FALSE	diltiazem	15	80
750	003017300013.CEL	003017300007.CEL;003017300008.CEL;003017300009.CEL	FALSE	diltiazem	15	240
751	003017300014.CEL	003017300007.CEL;003017300008.CEL;003017300009.CEL	FALSE	diltiazem	15	240
752	003017300015.CEL	003017300007.CEL;003017300008.CEL;003017300009.CEL	FALSE	diltiazem	15	240
753	003017300016.CEL	003017300007.CEL;003017300008.CEL;003017300009.CEL	FALSE	diltiazem	15	800
754	003017300017.CEL	003017300007.CEL;003017300008.CEL;003017300009.CEL	FALSE	diltiazem	15	800
755	003017300018.CEL	003017300007.CEL;003017300008.CEL;003017300009.CEL	FALSE	diltiazem	15	800
756	003017300022.CEL	003017300019.CEL;003017300020.CEL;003017300021.CEL	FALSE	diltiazem	29	80
757	003017300023.CEL	003017300019.CEL;003017300020.CEL;003017300021.CEL	FALSE	diltiazem	29	80
758	003017300024.CEL	003017300019.CEL;003017300020.CEL;003017300021.CEL	FALSE	diltiazem	29	80
759	003017300025.CEL	003017300019.CEL;003017300020.CEL;003017300021.CEL	FALSE	diltiazem	29	240
760	003017300026.CEL	003017300019.CEL;003017300020.CEL;003017300021.CEL	FALSE	diltiazem	29	240
761	003017300027.CEL	003017300019.CEL;003017300020.CEL;003017300021.CEL	FALSE	diltiazem	29	240
762	003017300028.CEL	003017300019.CEL;003017300020.CEL;003017300021.CEL	FALSE	diltiazem	29	800
763	003017300029.CEL	003017300019.CEL;003017300020.CEL;003017300021.CEL	FALSE	diltiazem	29	800
764	003017300030.CEL	003017300019.CEL;003017300020.CEL;003017300021.CEL	FALSE	diltiazem	29	800
765	003017201017.CEL	003017201014.CEL;003017201015.CEL;003017201016.CEL	FALSE	ethambutol	1	100
766	003017201018.CEL	003017201014.CEL;003017201015.CEL;003017201016.CEL	FALSE	ethambutol	1	100
767	003017201019.CEL	003017201014.CEL;003017201015.CEL;003017201016.CEL	FALSE	ethambutol	1	100
768	003017201020.CEL	003017201014.CEL;003017201015.CEL;003017201016.CEL	FALSE	ethambutol	1	300
769	003017201021.CEL	003017201014.CEL;003017201015.CEL;003017201016.CEL	FALSE	ethambutol	1	300
770	003017201022.CEL	003017201014.CEL;003017201015.CEL;003017201016.CEL	FALSE	ethambutol	1	300
771	003017201023.CEL	003017201014.CEL;003017201015.CEL;003017201016.CEL	FALSE	ethambutol	1	1000
772	003017201024.CEL	003017201014.CEL;003017201015.CEL;003017201016.CEL	FALSE	ethambutol	1	1000
773	003017201025.CEL	003017201014.CEL;003017201015.CEL;003017201016.CEL	FALSE	ethambutol	1	1000
774	003017399005.CEL	003017399001.CEL;003017399002.CEL;003017399003.CEL	FALSE	ethambutol	4	100
775	003017399006.CEL	003017399001.CEL;003017399002.CEL;003017399003.CEL	FALSE	ethambutol	4	100
776	003017466002.CEL	003017399001.CEL;003017399002.CEL;003017399003.CEL	FALSE	ethambutol	4	100
777	003017399007.CEL	003017399001.CEL;003017399002.CEL;003017399003.CEL	FALSE	ethambutol	4	300
778	003017399008.CEL	003017399001.CEL;003017399002.CEL;003017399003.CEL	FALSE	ethambutol	4	300
779	003017399009.CEL	003017399001.CEL;003017399002.CEL;003017399003.CEL	FALSE	ethambutol	4	300
780	003017399010.CEL	003017399001.CEL;003017399002.CEL;003017399003.CEL	FALSE	ethambutol	4	1000
781	003017399011.CEL	003017399001.CEL;003017399002.CEL;003017399003.CEL	FALSE	ethambutol	4	1000
782	003017399012.CEL	003017399001.CEL;003017399002.CEL;003017399003.CEL	FALSE	ethambutol	4	1000
783	003017399016.CEL	003017399013.CEL;003017399014.CEL;003017399015.CEL	FALSE	ethambutol	8	100
784	003017399017.CEL	003017399013.CEL;003017399014.CEL;003017399015.CEL	FALSE	ethambutol	8	100
785	003017399018.CEL	003017399013.CEL;003017399014.CEL;003017399015.CEL	FALSE	ethambutol	8	100
786	003017399019.CEL	003017399013.CEL;003017399014.CEL;003017399015.CEL	FALSE	ethambutol	8	300
787	003017399020.CEL	003017399013.CEL;003017399014.CEL;003017399015.CEL	FALSE	ethambutol	8	300
788	003017399021.CEL	003017399013.CEL;003017399014.CEL;003017399015.CEL	FALSE	ethambutol	8	300
789	003017399022.CEL	003017399013.CEL;003017399014.CEL;003017399015.CEL	FALSE	ethambutol	8	1000
790	003017399023.CEL	003017399013.CEL;003017399014.CEL;003017399015.CEL	FALSE	ethambutol	8	1000
791	003017399024.CEL	003017399013.CEL;003017399014.CEL;003017399015.CEL	FALSE	ethambutol	8	1000
792	003017398025.CEL	003017398024.CEL;003017408001.CEL;003017408002.CEL	FALSE	ethambutol	15	100
793	003017398026.CEL	003017398024.CEL;003017408001.CEL;003017408002.CEL	FALSE	ethambutol	15	100
794	003017398027.CEL	003017398024.CEL;003017408001.CEL;003017408002.CEL	FALSE	ethambutol	15	100
795	003017398028.CEL	003017398024.CEL;003017408001.CEL;003017408002.CEL	FALSE	ethambutol	15	300
796	003017398029.CEL	003017398024.CEL;003017408001.CEL;003017408002.CEL	FALSE	ethambutol	15	300
797	003017398030.CEL	003017398024.CEL;003017408001.CEL;003017408002.CEL	FALSE	ethambutol	15	300
798	003017399025.CEL	003017398024.CEL;003017408001.CEL;003017408002.CEL	FALSE	ethambutol	15	1000
799	003017399026.CEL	003017398024.CEL;003017408001.CEL;003017408002.CEL	FALSE	ethambutol	15	1000
800	003017399027.CEL	003017398024.CEL;003017408001.CEL;003017408002.CEL	FALSE	ethambutol	15	1000
801	003017400001.CEL	003017399028.CEL;003017399029.CEL;003017399030.CEL	FALSE	ethambutol	29	100
802	003017400002.CEL	003017399028.CEL;003017399029.CEL;003017399030.CEL	FALSE	ethambutol	29	100
803	003017400003.CEL	003017399028.CEL;003017399029.CEL;003017399030.CEL	FALSE	ethambutol	29	100
804	003017400004.CEL	003017399028.CEL;003017399029.CEL;003017399030.CEL	FALSE	ethambutol	29	300
805	003017400005.CEL	003017399028.CEL;003017399029.CEL;003017399030.CEL	FALSE	ethambutol	29	300
806	003017400006.CEL	003017399028.CEL;003017399029.CEL;003017399030.CEL	FALSE	ethambutol	29	300
807	003017400007.CEL	003017399028.CEL;003017399029.CEL;003017399030.CEL	FALSE	ethambutol	29	1000
808	003017400008.CEL	003017399028.CEL;003017399029.CEL;003017399030.CEL	FALSE	ethambutol	29	1000
809	003017400009.CEL	003017399028.CEL;003017399029.CEL;003017399030.CEL	FALSE	ethambutol	29	1000
810	003017064016.CEL	003017064013.CEL;003017064014.CEL;003017064015.CEL	FALSE	ethinylestradiol	1	1
811	003017064017.CEL	003017064013.CEL;003017064014.CEL;003017064015.CEL	FALSE	ethinylestradiol	1	1
812	003017064018.CEL	003017064013.CEL;003017064014.CEL;003017064015.CEL	FALSE	ethinylestradiol	1	1
813	003017064019.CEL	003017064013.CEL;003017064014.CEL;003017064015.CEL	FALSE	ethinylestradiol	1	3
814	003017064020.CEL	003017064013.CEL;003017064014.CEL;003017064015.CEL	FALSE	ethinylestradiol	1	3
815	003017064021.CEL	003017064013.CEL;003017064014.CEL;003017064015.CEL	FALSE	ethinylestradiol	1	3
816	003017064022.CEL	003017064013.CEL;003017064014.CEL;003017064015.CEL	FALSE	ethinylestradiol	1	10
817	003017064023.CEL	003017064013.CEL;003017064014.CEL;003017064015.CEL	FALSE	ethinylestradiol	1	10
818	003017064024.CEL	003017064013.CEL;003017064014.CEL;003017064015.CEL	FALSE	ethinylestradiol	1	10
819	003017096017.CEL	003017096014.CEL;003017096015.CEL;003017096016.CEL	FALSE	ethinylestradiol	4	1
820	003017096018.CEL	003017096014.CEL;003017096015.CEL;003017096016.CEL	FALSE	ethinylestradiol	4	1
821	003017096019.CEL	003017096014.CEL;003017096015.CEL;003017096016.CEL	FALSE	ethinylestradiol	4	1
822	003017096020.CEL	003017096014.CEL;003017096015.CEL;003017096016.CEL	FALSE	ethinylestradiol	4	3
823	003017096021.CEL	003017096014.CEL;003017096015.CEL;003017096016.CEL	FALSE	ethinylestradiol	4	3
824	003017096022.CEL	003017096014.CEL;003017096015.CEL;003017096016.CEL	FALSE	ethinylestradiol	4	3
825	003017096023.CEL	003017096014.CEL;003017096015.CEL;003017096016.CEL	FALSE	ethinylestradiol	4	10
826	003017096024.CEL	003017096014.CEL;003017096015.CEL;003017096016.CEL	FALSE	ethinylestradiol	4	10
827	003017096025.CEL	003017096014.CEL;003017096015.CEL;003017096016.CEL	FALSE	ethinylestradiol	4	10
828	003017099018.CEL	003017099015.CEL;003017099016.CEL;003017099017.CEL	FALSE	ethinylestradiol	8	1
829	003017099019.CEL	003017099015.CEL;003017099016.CEL;003017099017.CEL	FALSE	ethinylestradiol	8	1
830	003017099020.CEL	003017099015.CEL;003017099016.CEL;003017099017.CEL	FALSE	ethinylestradiol	8	1
831	003017099021.CEL	003017099015.CEL;003017099016.CEL;003017099017.CEL	FALSE	ethinylestradiol	8	3
832	003017099022.CEL	003017099015.CEL;003017099016.CEL;003017099017.CEL	FALSE	ethinylestradiol	8	3
833	003017099023.CEL	003017099015.CEL;003017099016.CEL;003017099017.CEL	FALSE	ethinylestradiol	8	3
834	003017099024.CEL	003017099015.CEL;003017099016.CEL;003017099017.CEL	FALSE	ethinylestradiol	8	10
835	003017099025.CEL	003017099015.CEL;003017099016.CEL;003017099017.CEL	FALSE	ethinylestradiol	8	10
836	003017099026.CEL	003017099015.CEL;003017099016.CEL;003017099017.CEL	FALSE	ethinylestradiol	8	10
837	003017083021.CEL	003017083018.CEL;003017083019.CEL;003017083020.CEL	FALSE	ethinylestradiol	15	1
838	003017083022.CEL	003017083018.CEL;003017083019.CEL;003017083020.CEL	FALSE	ethinylestradiol	15	1
839	003017083023.CEL	003017083018.CEL;003017083019.CEL;003017083020.CEL	FALSE	ethinylestradiol	15	1
840	003017083024.CEL	003017083018.CEL;003017083019.CEL;003017083020.CEL	FALSE	ethinylestradiol	15	3
841	003017083025.CEL	003017083018.CEL;003017083019.CEL;003017083020.CEL	FALSE	ethinylestradiol	15	3
842	003017083026.CEL	003017083018.CEL;003017083019.CEL;003017083020.CEL	FALSE	ethinylestradiol	15	3
843	003017083027.CEL	003017083018.CEL;003017083019.CEL;003017083020.CEL	FALSE	ethinylestradiol	15	10
844	003017083028.CEL	003017083018.CEL;003017083019.CEL;003017083020.CEL	FALSE	ethinylestradiol	15	10
845	003017083029.CEL	003017083018.CEL;003017083019.CEL;003017083020.CEL	FALSE	ethinylestradiol	15	10
846	003017086002.CEL	003017085005.CEL;003017085006.CEL;003017086001.CEL	FALSE	ethinylestradiol	29	1
847	003017086003.CEL	003017085005.CEL;003017085006.CEL;003017086001.CEL	FALSE	ethinylestradiol	29	1
848	003017086004.CEL	003017085005.CEL;003017085006.CEL;003017086001.CEL	FALSE	ethinylestradiol	29	1
849	003017086005.CEL	003017085005.CEL;003017085006.CEL;003017086001.CEL	FALSE	ethinylestradiol	29	3
850	003017086006.CEL	003017085005.CEL;003017085006.CEL;003017086001.CEL	FALSE	ethinylestradiol	29	3
851	003017086007.CEL	003017085005.CEL;003017085006.CEL;003017086001.CEL	FALSE	ethinylestradiol	29	3
852	003017086008.CEL	003017085005.CEL;003017085006.CEL;003017086001.CEL	FALSE	ethinylestradiol	29	10
853	003017086009.CEL	003017085005.CEL;003017085006.CEL;003017086001.CEL	FALSE	ethinylestradiol	29	10
854	003017086010.CEL	003017085005.CEL;003017085006.CEL;003017086001.CEL	FALSE	ethinylestradiol	29	10
855	003017542009.CEL	003017542006.CEL;003017542007.CEL;003017542008.CEL	FALSE	ethionamide	1	100
856	003017542010.CEL	003017542006.CEL;003017542007.CEL;003017542008.CEL	FALSE	ethionamide	1	100
857	003017542011.CEL	003017542006.CEL;003017542007.CEL;003017542008.CEL	FALSE	ethionamide	1	100
858	003017542012.CEL	003017542006.CEL;003017542007.CEL;003017542008.CEL	FALSE	ethionamide	1	300
859	003017542013.CEL	003017542006.CEL;003017542007.CEL;003017542008.CEL	FALSE	ethionamide	1	300
860	003017542014.CEL	003017542006.CEL;003017542007.CEL;003017542008.CEL	FALSE	ethionamide	1	300
861	003017542015.CEL	003017542006.CEL;003017542007.CEL;003017542008.CEL	FALSE	ethionamide	1	1000
862	003017542016.CEL	003017542006.CEL;003017542007.CEL;003017542008.CEL	FALSE	ethionamide	1	1000
863	003017542017.CEL	003017542006.CEL;003017542007.CEL;003017542008.CEL	FALSE	ethionamide	1	1000
864	003017510013.CEL	003017510008.CEL;003017510009.CEL;003017554001.CEL	FALSE	ethionamide	4	30
865	003017554002.CEL	003017510008.CEL;003017510009.CEL;003017554001.CEL	FALSE	ethionamide	4	30
866	003017554003.CEL	003017510008.CEL;003017510009.CEL;003017554001.CEL	FALSE	ethionamide	4	30
867	003017510014.CEL	003017510008.CEL;003017510009.CEL;003017554001.CEL	FALSE	ethionamide	4	100
868	003017554004.CEL	003017510008.CEL;003017510009.CEL;003017554001.CEL	FALSE	ethionamide	4	100
869	003017554005.CEL	003017510008.CEL;003017510009.CEL;003017554001.CEL	FALSE	ethionamide	4	100
870	003017510018.CEL	003017510008.CEL;003017510009.CEL;003017554001.CEL	FALSE	ethionamide	4	300
871	003017554006.CEL	003017510008.CEL;003017510009.CEL;003017554001.CEL	FALSE	ethionamide	4	300
872	003017554007.CEL	003017510008.CEL;003017510009.CEL;003017554001.CEL	FALSE	ethionamide	4	300
873	003017510025.CEL	003017510020.CEL;003017554008.CEL;003017554009.CEL	FALSE	ethionamide	8	30
874	003017554010.CEL	003017510020.CEL;003017554008.CEL;003017554009.CEL	FALSE	ethionamide	8	30
875	003017554011.CEL	003017510020.CEL;003017554008.CEL;003017554009.CEL	FALSE	ethionamide	8	30
876	003017510028.CEL	003017510020.CEL;003017554008.CEL;003017554009.CEL	FALSE	ethionamide	8	100
877	003017554012.CEL	003017510020.CEL;003017554008.CEL;003017554009.CEL	FALSE	ethionamide	8	100
878	003017554013.CEL	003017510020.CEL;003017554008.CEL;003017554009.CEL	FALSE	ethionamide	8	100
879	003017510029.CEL	003017510020.CEL;003017554008.CEL;003017554009.CEL	FALSE	ethionamide	8	300
880	003017510030.CEL	003017510020.CEL;003017554008.CEL;003017554009.CEL	FALSE	ethionamide	8	300
881	003017511001.CEL	003017510020.CEL;003017554008.CEL;003017554009.CEL	FALSE	ethionamide	8	300
882	003017511014.CEL	003017511011.CEL;003017511012.CEL;003017511013.CEL	FALSE	ethionamide	15	30
883	003017511015.CEL	003017511011.CEL;003017511012.CEL;003017511013.CEL	FALSE	ethionamide	15	30
884	003017511016.CEL	003017511011.CEL;003017511012.CEL;003017511013.CEL	FALSE	ethionamide	15	30
885	003017511017.CEL	003017511011.CEL;003017511012.CEL;003017511013.CEL	FALSE	ethionamide	15	100
886	003017511018.CEL	003017511011.CEL;003017511012.CEL;003017511013.CEL	FALSE	ethionamide	15	100
887	003017511019.CEL	003017511011.CEL;003017511012.CEL;003017511013.CEL	FALSE	ethionamide	15	100
888	003017511020.CEL	003017511011.CEL;003017511012.CEL;003017511013.CEL	FALSE	ethionamide	15	300
889	003017511021.CEL	003017511011.CEL;003017511012.CEL;003017511013.CEL	FALSE	ethionamide	15	300
890	003017512001.CEL	003017511011.CEL;003017511012.CEL;003017511013.CEL	FALSE	ethionamide	15	300
891	003017511025.CEL	003017511022.CEL;003017511023.CEL;003017511024.CEL	FALSE	ethionamide	29	30
892	003017511026.CEL	003017511022.CEL;003017511023.CEL;003017511024.CEL	FALSE	ethionamide	29	30
893	003017511027.CEL	003017511022.CEL;003017511023.CEL;003017511024.CEL	FALSE	ethionamide	29	30
894	003017511028.CEL	003017511022.CEL;003017511023.CEL;003017511024.CEL	FALSE	ethionamide	29	100
895	003017511029.CEL	003017511022.CEL;003017511023.CEL;003017511024.CEL	FALSE	ethionamide	29	100
896	003017511030.CEL	003017511022.CEL;003017511023.CEL;003017511024.CEL	FALSE	ethionamide	29	100
897	003017671020.CEL	003017671017.CEL;003017671018.CEL;003017671019.CEL	FALSE	ethionine	1	25
898	003017671021.CEL	003017671017.CEL;003017671018.CEL;003017671019.CEL	FALSE	ethionine	1	25
899	003017671022.CEL	003017671017.CEL;003017671018.CEL;003017671019.CEL	FALSE	ethionine	1	25
900	003017671023.CEL	003017671017.CEL;003017671018.CEL;003017671019.CEL	FALSE	ethionine	1	80
901	003017671024.CEL	003017671017.CEL;003017671018.CEL;003017671019.CEL	FALSE	ethionine	1	80
902	003017671025.CEL	003017671017.CEL;003017671018.CEL;003017671019.CEL	FALSE	ethionine	1	80
903	003017671026.CEL	003017671017.CEL;003017671018.CEL;003017671019.CEL	FALSE	ethionine	1	250
904	003017671027.CEL	003017671017.CEL;003017671018.CEL;003017671019.CEL	FALSE	ethionine	1	250
905	003017671028.CEL	003017671017.CEL;003017671018.CEL;003017671019.CEL	FALSE	ethionine	1	250
906	003017655004.CEL	003017655001.CEL;003017655002.CEL;003017655003.CEL	FALSE	ethionine	4	25
907	003017655005.CEL	003017655001.CEL;003017655002.CEL;003017655003.CEL	FALSE	ethionine	4	25
908	003017655006.CEL	003017655001.CEL;003017655002.CEL;003017655003.CEL	FALSE	ethionine	4	25
909	003017655007.CEL	003017655001.CEL;003017655002.CEL;003017655003.CEL	FALSE	ethionine	4	80
910	003017655008.CEL	003017655001.CEL;003017655002.CEL;003017655003.CEL	FALSE	ethionine	4	80
911	003017655009.CEL	003017655001.CEL;003017655002.CEL;003017655003.CEL	FALSE	ethionine	4	80
912	003017655010.CEL	003017655001.CEL;003017655002.CEL;003017655003.CEL	FALSE	ethionine	4	250
913	003017655011.CEL	003017655001.CEL;003017655002.CEL;003017655003.CEL	FALSE	ethionine	4	250
914	003017655012.CEL	003017655001.CEL;003017655002.CEL;003017655003.CEL	FALSE	ethionine	4	250
915	003017655016.CEL	003017655013.CEL;003017655014.CEL;003017655015.CEL	FALSE	ethionine	8	25
916	003017655017.CEL	003017655013.CEL;003017655014.CEL;003017655015.CEL	FALSE	ethionine	8	25
917	003017655018.CEL	003017655013.CEL;003017655014.CEL;003017655015.CEL	FALSE	ethionine	8	25
918	003017655019.CEL	003017655013.CEL;003017655014.CEL;003017655015.CEL	FALSE	ethionine	8	80
919	003017655020.CEL	003017655013.CEL;003017655014.CEL;003017655015.CEL	FALSE	ethionine	8	80
920	003017655021.CEL	003017655013.CEL;003017655014.CEL;003017655015.CEL	FALSE	ethionine	8	80
921	003017655022.CEL	003017655013.CEL;003017655014.CEL;003017655015.CEL	FALSE	ethionine	8	250
922	003017655023.CEL	003017655013.CEL;003017655014.CEL;003017655015.CEL	FALSE	ethionine	8	250
923	003017655024.CEL	003017655013.CEL;003017655014.CEL;003017655015.CEL	FALSE	ethionine	8	250
924	003017656023.CEL	003017656020.CEL;003017656021.CEL;003017656022.CEL	FALSE	ethionine	15	25
925	003017656024.CEL	003017656020.CEL;003017656021.CEL;003017656022.CEL	FALSE	ethionine	15	25
926	003017656025.CEL	003017656020.CEL;003017656021.CEL;003017656022.CEL	FALSE	ethionine	15	25
927	003017656026.CEL	003017656020.CEL;003017656021.CEL;003017656022.CEL	FALSE	ethionine	15	80
928	003017656027.CEL	003017656020.CEL;003017656021.CEL;003017656022.CEL	FALSE	ethionine	15	80
929	003017656028.CEL	003017656020.CEL;003017656021.CEL;003017656022.CEL	FALSE	ethionine	15	80
930	003017656029.CEL	003017656020.CEL;003017656021.CEL;003017656022.CEL	FALSE	ethionine	15	250
931	003017656030.CEL	003017656020.CEL;003017656021.CEL;003017656022.CEL	FALSE	ethionine	15	250
932	003017657001.CEL	003017656020.CEL;003017656021.CEL;003017656022.CEL	FALSE	ethionine	15	250
933	003017657005.CEL	003017657002.CEL;003017657003.CEL;003017657004.CEL	FALSE	ethionine	29	25
934	003017657006.CEL	003017657002.CEL;003017657003.CEL;003017657004.CEL	FALSE	ethionine	29	25
935	003017657007.CEL	003017657002.CEL;003017657003.CEL;003017657004.CEL	FALSE	ethionine	29	25
936	003017657008.CEL	003017657002.CEL;003017657003.CEL;003017657004.CEL	FALSE	ethionine	29	80
937	003017657009.CEL	003017657002.CEL;003017657003.CEL;003017657004.CEL	FALSE	ethionine	29	80
938	003017657010.CEL	003017657002.CEL;003017657003.CEL;003017657004.CEL	FALSE	ethionine	29	80
939	003017657011.CEL	003017657002.CEL;003017657003.CEL;003017657004.CEL	FALSE	ethionine	29	250
940	003017657012.CEL	003017657002.CEL;003017657003.CEL;003017657004.CEL	FALSE	ethionine	29	250
941	003017657013.CEL	003017657002.CEL;003017657003.CEL;003017657004.CEL	FALSE	ethionine	29	250
942	003017413015.CEL	003017413012.CEL;003017413013.CEL;003017413014.CEL	FALSE	fenofibrate	1	10
943	003017413016.CEL	003017413012.CEL;003017413013.CEL;003017413014.CEL	FALSE	fenofibrate	1	10
944	003017413017.CEL	003017413012.CEL;003017413013.CEL;003017413014.CEL	FALSE	fenofibrate	1	10
945	003017413018.CEL	003017413012.CEL;003017413013.CEL;003017413014.CEL	FALSE	fenofibrate	1	100
946	003017413019.CEL	003017413012.CEL;003017413013.CEL;003017413014.CEL	FALSE	fenofibrate	1	100
947	003017413020.CEL	003017413012.CEL;003017413013.CEL;003017413014.CEL	FALSE	fenofibrate	1	100
948	003017413021.CEL	003017413012.CEL;003017413013.CEL;003017413014.CEL	FALSE	fenofibrate	1	1000
949	003017413022.CEL	003017413012.CEL;003017413013.CEL;003017413014.CEL	FALSE	fenofibrate	1	1000
950	003017413023.CEL	003017413012.CEL;003017413013.CEL;003017413014.CEL	FALSE	fenofibrate	1	1000
951	003017431017.CEL	003017431014.CEL;003017431016.CEL;003017478010.CEL	FALSE	fenofibrate	4	10
952	003017431018.CEL	003017431014.CEL;003017431016.CEL;003017478010.CEL	FALSE	fenofibrate	4	10
953	003017431019.CEL	003017431014.CEL;003017431016.CEL;003017478010.CEL	FALSE	fenofibrate	4	10
954	003017431020.CEL	003017431014.CEL;003017431016.CEL;003017478010.CEL	FALSE	fenofibrate	4	100
955	003017431021.CEL	003017431014.CEL;003017431016.CEL;003017478010.CEL	FALSE	fenofibrate	4	100
956	003017431022.CEL	003017431014.CEL;003017431016.CEL;003017478010.CEL	FALSE	fenofibrate	4	100
957	003017431023.CEL	003017431014.CEL;003017431016.CEL;003017478010.CEL	FALSE	fenofibrate	4	1000
958	003017431024.CEL	003017431014.CEL;003017431016.CEL;003017478010.CEL	FALSE	fenofibrate	4	1000
959	003017431025.CEL	003017431014.CEL;003017431016.CEL;003017478010.CEL	FALSE	fenofibrate	4	1000
960	003017431029.CEL	003017431026.CEL;003017431027.CEL;003017431028.CEL	FALSE	fenofibrate	8	10
961	003017431030.CEL	003017431026.CEL;003017431027.CEL;003017431028.CEL	FALSE	fenofibrate	8	10
962	003017432001.CEL	003017431026.CEL;003017431027.CEL;003017431028.CEL	FALSE	fenofibrate	8	10
963	003017432002.CEL	003017431026.CEL;003017431027.CEL;003017431028.CEL	FALSE	fenofibrate	8	100
964	003017432003.CEL	003017431026.CEL;003017431027.CEL;003017431028.CEL	FALSE	fenofibrate	8	100
965	003017432004.CEL	003017431026.CEL;003017431027.CEL;003017431028.CEL	FALSE	fenofibrate	8	100
966	003017432005.CEL	003017431026.CEL;003017431027.CEL;003017431028.CEL	FALSE	fenofibrate	8	1000
967	003017432006.CEL	003017431026.CEL;003017431027.CEL;003017431028.CEL	FALSE	fenofibrate	8	1000
968	003017432007.CEL	003017431026.CEL;003017431027.CEL;003017431028.CEL	FALSE	fenofibrate	8	1000
969	003017495004.CEL	003017495001.CEL;003017495002.CEL;003017495003.CEL	FALSE	fenofibrate	15	10
970	003017495005.CEL	003017495001.CEL;003017495002.CEL;003017495003.CEL	FALSE	fenofibrate	15	10
971	003017495006.CEL	003017495001.CEL;003017495002.CEL;003017495003.CEL	FALSE	fenofibrate	15	10
972	003017495007.CEL	003017495001.CEL;003017495002.CEL;003017495003.CEL	FALSE	fenofibrate	15	100
973	003017495008.CEL	003017495001.CEL;003017495002.CEL;003017495003.CEL	FALSE	fenofibrate	15	100
974	003017495009.CEL	003017495001.CEL;003017495002.CEL;003017495003.CEL	FALSE	fenofibrate	15	100
975	003017495010.CEL	003017495001.CEL;003017495002.CEL;003017495003.CEL	FALSE	fenofibrate	15	1000
976	003017495011.CEL	003017495001.CEL;003017495002.CEL;003017495003.CEL	FALSE	fenofibrate	15	1000
977	003017495012.CEL	003017495001.CEL;003017495002.CEL;003017495003.CEL	FALSE	fenofibrate	15	1000
978	003017495016.CEL	003017495013.CEL;003017495014.CEL;003017495015.CEL	FALSE	fenofibrate	29	10
979	003017495017.CEL	003017495013.CEL;003017495014.CEL;003017495015.CEL	FALSE	fenofibrate	29	10
980	003017495018.CEL	003017495013.CEL;003017495014.CEL;003017495015.CEL	FALSE	fenofibrate	29	10
981	003017495019.CEL	003017495013.CEL;003017495014.CEL;003017495015.CEL	FALSE	fenofibrate	29	100
982	003017495020.CEL	003017495013.CEL;003017495014.CEL;003017495015.CEL	FALSE	fenofibrate	29	100
983	003017495021.CEL	003017495013.CEL;003017495014.CEL;003017495015.CEL	FALSE	fenofibrate	29	100
984	003017495022.CEL	003017495013.CEL;003017495014.CEL;003017495015.CEL	FALSE	fenofibrate	29	1000
985	003017495023.CEL	003017495013.CEL;003017495014.CEL;003017495015.CEL	FALSE	fenofibrate	29	1000
986	003017495024.CEL	003017495013.CEL;003017495014.CEL;003017495015.CEL	FALSE	fenofibrate	29	1000
987	003017870024.CEL	003017870021.CEL;003017870022.CEL;003017870023.CEL	FALSE	fluoxetine hydrochloride	1	3
988	003017870025.CEL	003017870021.CEL;003017870022.CEL;003017870023.CEL	FALSE	fluoxetine hydrochloride	1	3
989	003017870026.CEL	003017870021.CEL;003017870022.CEL;003017870023.CEL	FALSE	fluoxetine hydrochloride	1	3
990	003017870027.CEL	003017870021.CEL;003017870022.CEL;003017870023.CEL	FALSE	fluoxetine hydrochloride	1	10
991	003017870028.CEL	003017870021.CEL;003017870022.CEL;003017870023.CEL	FALSE	fluoxetine hydrochloride	1	10
992	003017870029.CEL	003017870021.CEL;003017870022.CEL;003017870023.CEL	FALSE	fluoxetine hydrochloride	1	10
993	003017870030.CEL	003017870021.CEL;003017870022.CEL;003017870023.CEL	FALSE	fluoxetine hydrochloride	1	30
994	003017871001.CEL	003017870021.CEL;003017870022.CEL;003017870023.CEL	FALSE	fluoxetine hydrochloride	1	30
995	003017871002.CEL	003017870021.CEL;003017870022.CEL;003017870023.CEL	FALSE	fluoxetine hydrochloride	1	30
996	003017872024.CEL	003017872021.CEL;003017872022.CEL;003017872023.CEL	FALSE	fluoxetine hydrochloride	4	3
997	003017872025.CEL	003017872021.CEL;003017872022.CEL;003017872023.CEL	FALSE	fluoxetine hydrochloride	4	3
998	003017872026.CEL	003017872021.CEL;003017872022.CEL;003017872023.CEL	FALSE	fluoxetine hydrochloride	4	3
999	003017872027.CEL	003017872021.CEL;003017872022.CEL;003017872023.CEL	FALSE	fluoxetine hydrochloride	4	10
1000	003017872028.CEL	003017872021.CEL;003017872022.CEL;003017872023.CEL	FALSE	fluoxetine hydrochloride	4	10
1001	003017872029.CEL	003017872021.CEL;003017872022.CEL;003017872023.CEL	FALSE	fluoxetine hydrochloride	4	10
1002	003017872030.CEL	003017872021.CEL;003017872022.CEL;003017872023.CEL	FALSE	fluoxetine hydrochloride	4	30
1003	003017873001.CEL	003017872021.CEL;003017872022.CEL;003017872023.CEL	FALSE	fluoxetine hydrochloride	4	30
1004	003017873002.CEL	003017872021.CEL;003017872022.CEL;003017872023.CEL	FALSE	fluoxetine hydrochloride	4	30
1005	003017873006.CEL	003017873003.CEL;003017873004.CEL;003017873005.CEL	FALSE	fluoxetine hydrochloride	8	3
1006	003017873007.CEL	003017873003.CEL;003017873004.CEL;003017873005.CEL	FALSE	fluoxetine hydrochloride	8	3
1007	003017876017.CEL	003017873003.CEL;003017873004.CEL;003017873005.CEL	FALSE	fluoxetine hydrochloride	8	3
1008	003017873008.CEL	003017873003.CEL;003017873004.CEL;003017873005.CEL	FALSE	fluoxetine hydrochloride	8	10
1009	003017873009.CEL	003017873003.CEL;003017873004.CEL;003017873005.CEL	FALSE	fluoxetine hydrochloride	8	10
1010	003017873010.CEL	003017873003.CEL;003017873004.CEL;003017873005.CEL	FALSE	fluoxetine hydrochloride	8	10
1011	003017873011.CEL	003017873003.CEL;003017873004.CEL;003017873005.CEL	FALSE	fluoxetine hydrochloride	8	30
1012	003017876018.CEL	003017873003.CEL;003017873004.CEL;003017873005.CEL	FALSE	fluoxetine hydrochloride	8	30
1013	003017876019.CEL	003017873003.CEL;003017873004.CEL;003017873005.CEL	FALSE	fluoxetine hydrochloride	8	30
1014	003017871030.CEL	003017871027.CEL;003017871028.CEL;003017871029.CEL	FALSE	fluoxetine hydrochloride	15	3
1015	003017872001.CEL	003017871027.CEL;003017871028.CEL;003017871029.CEL	FALSE	fluoxetine hydrochloride	15	3
1016	003017872002.CEL	003017871027.CEL;003017871028.CEL;003017871029.CEL	FALSE	fluoxetine hydrochloride	15	3
1017	003017872003.CEL	003017871027.CEL;003017871028.CEL;003017871029.CEL	FALSE	fluoxetine hydrochloride	15	10
1018	003017872004.CEL	003017871027.CEL;003017871028.CEL;003017871029.CEL	FALSE	fluoxetine hydrochloride	15	10
1019	003017872005.CEL	003017871027.CEL;003017871028.CEL;003017871029.CEL	FALSE	fluoxetine hydrochloride	15	10
1020	003017872006.CEL	003017871027.CEL;003017871028.CEL;003017871029.CEL	FALSE	fluoxetine hydrochloride	15	30
1021	003017872007.CEL	003017871027.CEL;003017871028.CEL;003017871029.CEL	FALSE	fluoxetine hydrochloride	15	30
1022	003017872008.CEL	003017871027.CEL;003017871028.CEL;003017871029.CEL	FALSE	fluoxetine hydrochloride	15	30
1023	003017872012.CEL	003017872009.CEL;003017872010.CEL;003017872011.CEL	FALSE	fluoxetine hydrochloride	29	3
1024	003017872013.CEL	003017872009.CEL;003017872010.CEL;003017872011.CEL	FALSE	fluoxetine hydrochloride	29	3
1025	003017872014.CEL	003017872009.CEL;003017872010.CEL;003017872011.CEL	FALSE	fluoxetine hydrochloride	29	3
1026	003017872015.CEL	003017872009.CEL;003017872010.CEL;003017872011.CEL	FALSE	fluoxetine hydrochloride	29	10
1027	003017872016.CEL	003017872009.CEL;003017872010.CEL;003017872011.CEL	FALSE	fluoxetine hydrochloride	29	10
1028	003017872017.CEL	003017872009.CEL;003017872010.CEL;003017872011.CEL	FALSE	fluoxetine hydrochloride	29	10
1029	003017872018.CEL	003017872009.CEL;003017872010.CEL;003017872011.CEL	FALSE	fluoxetine hydrochloride	29	30
1030	003017872019.CEL	003017872009.CEL;003017872010.CEL;003017872011.CEL	FALSE	fluoxetine hydrochloride	29	30
1031	003017872020.CEL	003017872009.CEL;003017872010.CEL;003017872011.CEL	FALSE	fluoxetine hydrochloride	29	30
1032	003017193028.CEL	003017193025.CEL;003017193026.CEL;003017193027.CEL	FALSE	furosemide	1	30
1033	003017193029.CEL	003017193025.CEL;003017193026.CEL;003017193027.CEL	FALSE	furosemide	1	30
1034	003017193030.CEL	003017193025.CEL;003017193026.CEL;003017193027.CEL	FALSE	furosemide	1	30
1035	003017194001.CEL	003017193025.CEL;003017193026.CEL;003017193027.CEL	FALSE	furosemide	1	100
1036	003017194002.CEL	003017193025.CEL;003017193026.CEL;003017193027.CEL	FALSE	furosemide	1	100
1037	003017194003.CEL	003017193025.CEL;003017193026.CEL;003017193027.CEL	FALSE	furosemide	1	100
1038	003017194004.CEL	003017193025.CEL;003017193026.CEL;003017193027.CEL	FALSE	furosemide	1	300
1039	003017194005.CEL	003017193025.CEL;003017193026.CEL;003017193027.CEL	FALSE	furosemide	1	300
1040	003017194006.CEL	003017193025.CEL;003017193026.CEL;003017193027.CEL	FALSE	furosemide	1	300
1041	003017404010.CEL	003017404007.CEL;003017404008.CEL;003017404009.CEL	FALSE	furosemide	4	30
1042	003017404011.CEL	003017404007.CEL;003017404008.CEL;003017404009.CEL	FALSE	furosemide	4	30
1043	003017404012.CEL	003017404007.CEL;003017404008.CEL;003017404009.CEL	FALSE	furosemide	4	30
1044	003017404013.CEL	003017404007.CEL;003017404008.CEL;003017404009.CEL	FALSE	furosemide	4	100
1045	003017404014.CEL	003017404007.CEL;003017404008.CEL;003017404009.CEL	FALSE	furosemide	4	100
1046	003017404015.CEL	003017404007.CEL;003017404008.CEL;003017404009.CEL	FALSE	furosemide	4	100
1047	003017404016.CEL	003017404007.CEL;003017404008.CEL;003017404009.CEL	FALSE	furosemide	4	300
1048	003017404017.CEL	003017404007.CEL;003017404008.CEL;003017404009.CEL	FALSE	furosemide	4	300
1049	003017404018.CEL	003017404007.CEL;003017404008.CEL;003017404009.CEL	FALSE	furosemide	4	300
1050	003017404022.CEL	003017404019.CEL;003017404020.CEL;003017404021.CEL	FALSE	furosemide	8	30
1051	003017404023.CEL	003017404019.CEL;003017404020.CEL;003017404021.CEL	FALSE	furosemide	8	30
1052	003017404024.CEL	003017404019.CEL;003017404020.CEL;003017404021.CEL	FALSE	furosemide	8	30
1053	003017404025.CEL	003017404019.CEL;003017404020.CEL;003017404021.CEL	FALSE	furosemide	8	100
1054	003017404026.CEL	003017404019.CEL;003017404020.CEL;003017404021.CEL	FALSE	furosemide	8	100
1055	003017404027.CEL	003017404019.CEL;003017404020.CEL;003017404021.CEL	FALSE	furosemide	8	100
1056	003017404028.CEL	003017404019.CEL;003017404020.CEL;003017404021.CEL	FALSE	furosemide	8	300
1057	003017404029.CEL	003017404019.CEL;003017404020.CEL;003017404021.CEL	FALSE	furosemide	8	300
1058	003017404030.CEL	003017404019.CEL;003017404020.CEL;003017404021.CEL	FALSE	furosemide	8	300
1059	003017403017.CEL	003017403015.CEL;003017403016.CEL;003017407029.CEL	FALSE	furosemide	15	30
1060	003017403018.CEL	003017403015.CEL;003017403016.CEL;003017407029.CEL	FALSE	furosemide	15	30
1061	003017403019.CEL	003017403015.CEL;003017403016.CEL;003017407029.CEL	FALSE	furosemide	15	30
1062	003017403020.CEL	003017403015.CEL;003017403016.CEL;003017407029.CEL	FALSE	furosemide	15	100
1063	003017403021.CEL	003017403015.CEL;003017403016.CEL;003017407029.CEL	FALSE	furosemide	15	100
1064	003017403022.CEL	003017403015.CEL;003017403016.CEL;003017407029.CEL	FALSE	furosemide	15	100
1065	003017403023.CEL	003017403015.CEL;003017403016.CEL;003017407029.CEL	FALSE	furosemide	15	300
1066	003017403024.CEL	003017403015.CEL;003017403016.CEL;003017407029.CEL	FALSE	furosemide	15	300
1067	003017403025.CEL	003017403015.CEL;003017403016.CEL;003017407029.CEL	FALSE	furosemide	15	300
1068	003017403029.CEL	003017403026.CEL;003017403027.CEL;003017403028.CEL	FALSE	furosemide	29	30
1069	003017403030.CEL	003017403026.CEL;003017403027.CEL;003017403028.CEL	FALSE	furosemide	29	30
1070	003017404001.CEL	003017403026.CEL;003017403027.CEL;003017403028.CEL	FALSE	furosemide	29	30
1071	003017404002.CEL	003017403026.CEL;003017403027.CEL;003017403028.CEL	FALSE	furosemide	29	100
1072	003017404003.CEL	003017403026.CEL;003017403027.CEL;003017403028.CEL	FALSE	furosemide	29	100
1073	003017404004.CEL	003017403026.CEL;003017403027.CEL;003017403028.CEL	FALSE	furosemide	29	100
1074	003017404005.CEL	003017403026.CEL;003017403027.CEL;003017403028.CEL	FALSE	furosemide	29	300
1075	003017404006.CEL	003017403026.CEL;003017403027.CEL;003017403028.CEL	FALSE	furosemide	29	300
1076	003017407030.CEL	003017403026.CEL;003017403027.CEL;003017403028.CEL	FALSE	furosemide	29	300
1077	003017220013.CEL	003017220010.CEL;003017220011.CEL;003017220012.CEL	FALSE	galactosamine	1	100
1078	003017220014.CEL	003017220010.CEL;003017220011.CEL;003017220012.CEL	FALSE	galactosamine	1	100
1079	003017220015.CEL	003017220010.CEL;003017220011.CEL;003017220012.CEL	FALSE	galactosamine	1	100
1080	003017220016.CEL	003017220010.CEL;003017220011.CEL;003017220012.CEL	FALSE	galactosamine	1	300
1081	003017220018.CEL	003017220010.CEL;003017220011.CEL;003017220012.CEL	FALSE	galactosamine	1	300
1082	003017247026.CEL	003017220010.CEL;003017220011.CEL;003017220012.CEL	FALSE	galactosamine	1	300
1083	003017220021.CEL	003017220010.CEL;003017220011.CEL;003017220012.CEL	FALSE	galactosamine	1	1000
1084	003017247028.CEL	003017220010.CEL;003017220011.CEL;003017220012.CEL	FALSE	galactosamine	1	1000
1085	003017247029.CEL	003017220010.CEL;003017220011.CEL;003017220012.CEL	FALSE	galactosamine	1	1000
1086	003017959023.CEL	003017959020.CEL;003017959021.CEL;003017959022.CEL	FALSE	gefitinib	1	200
1087	003017959024.CEL	003017959020.CEL;003017959021.CEL;003017959022.CEL	FALSE	gefitinib	1	200
1088	003017959025.CEL	003017959020.CEL;003017959021.CEL;003017959022.CEL	FALSE	gefitinib	1	200
1089	003017959026.CEL	003017959020.CEL;003017959021.CEL;003017959022.CEL	FALSE	gefitinib	1	600
1090	003017959027.CEL	003017959020.CEL;003017959021.CEL;003017959022.CEL	FALSE	gefitinib	1	600
1091	003017959028.CEL	003017959020.CEL;003017959021.CEL;003017959022.CEL	FALSE	gefitinib	1	600
1092	003017959029.CEL	003017959020.CEL;003017959021.CEL;003017959022.CEL	FALSE	gefitinib	1	2000
1093	003017959030.CEL	003017959020.CEL;003017959021.CEL;003017959022.CEL	FALSE	gefitinib	1	2000
1094	003017960001.CEL	003017959020.CEL;003017959021.CEL;003017959022.CEL	FALSE	gefitinib	1	2000
1095	003017695029.CEL	003017695026.CEL;003017695027.CEL;003017695028.CEL	FALSE	gemfibrozil	1	30
1096	003017695030.CEL	003017695026.CEL;003017695027.CEL;003017695028.CEL	FALSE	gemfibrozil	1	30
1097	003017696001.CEL	003017695026.CEL;003017695027.CEL;003017695028.CEL	FALSE	gemfibrozil	1	30
1098	003017696002.CEL	003017695026.CEL;003017695027.CEL;003017695028.CEL	FALSE	gemfibrozil	1	100
1099	003017696003.CEL	003017695026.CEL;003017695027.CEL;003017695028.CEL	FALSE	gemfibrozil	1	100
1100	003017696004.CEL	003017695026.CEL;003017695027.CEL;003017695028.CEL	FALSE	gemfibrozil	1	100
1101	003017696005.CEL	003017695026.CEL;003017695027.CEL;003017695028.CEL	FALSE	gemfibrozil	1	300
1102	003017696006.CEL	003017695026.CEL;003017695027.CEL;003017695028.CEL	FALSE	gemfibrozil	1	300
1103	003017696007.CEL	003017695026.CEL;003017695027.CEL;003017695028.CEL	FALSE	gemfibrozil	1	300
1104	003017725004.CEL	003017725001.CEL;003017725002.CEL;003017725003.CEL	FALSE	gemfibrozil	4	30
1105	003017725005.CEL	003017725001.CEL;003017725002.CEL;003017725003.CEL	FALSE	gemfibrozil	4	30
1106	003017725006.CEL	003017725001.CEL;003017725002.CEL;003017725003.CEL	FALSE	gemfibrozil	4	30
1107	003017725007.CEL	003017725001.CEL;003017725002.CEL;003017725003.CEL	FALSE	gemfibrozil	4	100
1108	003017725008.CEL	003017725001.CEL;003017725002.CEL;003017725003.CEL	FALSE	gemfibrozil	4	100
1109	003017725009.CEL	003017725001.CEL;003017725002.CEL;003017725003.CEL	FALSE	gemfibrozil	4	100
1110	003017725010.CEL	003017725001.CEL;003017725002.CEL;003017725003.CEL	FALSE	gemfibrozil	4	300
1111	003017725011.CEL	003017725001.CEL;003017725002.CEL;003017725003.CEL	FALSE	gemfibrozil	4	300
1112	003017725012.CEL	003017725001.CEL;003017725002.CEL;003017725003.CEL	FALSE	gemfibrozil	4	300
1113	003017725016.CEL	003017725013.CEL;003017725014.CEL;003017725015.CEL	FALSE	gemfibrozil	8	30
1114	003017725017.CEL	003017725013.CEL;003017725014.CEL;003017725015.CEL	FALSE	gemfibrozil	8	30
1115	003017725018.CEL	003017725013.CEL;003017725014.CEL;003017725015.CEL	FALSE	gemfibrozil	8	30
1116	003017725019.CEL	003017725013.CEL;003017725014.CEL;003017725015.CEL	FALSE	gemfibrozil	8	100
1117	003017725020.CEL	003017725013.CEL;003017725014.CEL;003017725015.CEL	FALSE	gemfibrozil	8	100
1118	003017725021.CEL	003017725013.CEL;003017725014.CEL;003017725015.CEL	FALSE	gemfibrozil	8	100
1119	003017725022.CEL	003017725013.CEL;003017725014.CEL;003017725015.CEL	FALSE	gemfibrozil	8	300
1120	003017725023.CEL	003017725013.CEL;003017725014.CEL;003017725015.CEL	FALSE	gemfibrozil	8	300
1121	003017725024.CEL	003017725013.CEL;003017725014.CEL;003017725015.CEL	FALSE	gemfibrozil	8	300
1122	003017724010.CEL	003017724007.CEL;003017724008.CEL;003017724009.CEL	FALSE	gemfibrozil	15	30
1123	003017724011.CEL	003017724007.CEL;003017724008.CEL;003017724009.CEL	FALSE	gemfibrozil	15	30
1124	003017724012.CEL	003017724007.CEL;003017724008.CEL;003017724009.CEL	FALSE	gemfibrozil	15	30
1125	003017724013.CEL	003017724007.CEL;003017724008.CEL;003017724009.CEL	FALSE	gemfibrozil	15	100
1126	003017724014.CEL	003017724007.CEL;003017724008.CEL;003017724009.CEL	FALSE	gemfibrozil	15	100
1127	003017724015.CEL	003017724007.CEL;003017724008.CEL;003017724009.CEL	FALSE	gemfibrozil	15	100
1128	003017724016.CEL	003017724007.CEL;003017724008.CEL;003017724009.CEL	FALSE	gemfibrozil	15	300
1129	003017724017.CEL	003017724007.CEL;003017724008.CEL;003017724009.CEL	FALSE	gemfibrozil	15	300
1130	003017724018.CEL	003017724007.CEL;003017724008.CEL;003017724009.CEL	FALSE	gemfibrozil	15	300
1131	003017724022.CEL	003017724019.CEL;003017724020.CEL;003017724021.CEL	FALSE	gemfibrozil	29	30
1132	003017724023.CEL	003017724019.CEL;003017724020.CEL;003017724021.CEL	FALSE	gemfibrozil	29	30
1133	003017724024.CEL	003017724019.CEL;003017724020.CEL;003017724021.CEL	FALSE	gemfibrozil	29	30
1134	003017724025.CEL	003017724019.CEL;003017724020.CEL;003017724021.CEL	FALSE	gemfibrozil	29	100
1135	003017724026.CEL	003017724019.CEL;003017724020.CEL;003017724021.CEL	FALSE	gemfibrozil	29	100
1136	003017724027.CEL	003017724019.CEL;003017724020.CEL;003017724021.CEL	FALSE	gemfibrozil	29	100
1137	003017724028.CEL	003017724019.CEL;003017724020.CEL;003017724021.CEL	FALSE	gemfibrozil	29	300
1138	003017724029.CEL	003017724019.CEL;003017724020.CEL;003017724021.CEL	FALSE	gemfibrozil	29	300
1139	003017724030.CEL	003017724019.CEL;003017724020.CEL;003017724021.CEL	FALSE	gemfibrozil	29	300
1140	003017638010.CEL	003017638007.CEL;003017638008.CEL;003017638009.CEL	FALSE	hexachlorobenzene	1	300
1141	003017638011.CEL	003017638007.CEL;003017638008.CEL;003017638009.CEL	FALSE	hexachlorobenzene	1	300
1142	003017638012.CEL	003017638007.CEL;003017638008.CEL;003017638009.CEL	FALSE	hexachlorobenzene	1	300
1143	003017638013.CEL	003017638007.CEL;003017638008.CEL;003017638009.CEL	FALSE	hexachlorobenzene	1	1000
1144	003017638014.CEL	003017638007.CEL;003017638008.CEL;003017638009.CEL	FALSE	hexachlorobenzene	1	1000
1145	003017638015.CEL	003017638007.CEL;003017638008.CEL;003017638009.CEL	FALSE	hexachlorobenzene	1	1000
1146	003017638016.CEL	003017638007.CEL;003017638008.CEL;003017638009.CEL	FALSE	hexachlorobenzene	1	2000
1147	003017638017.CEL	003017638007.CEL;003017638008.CEL;003017638009.CEL	FALSE	hexachlorobenzene	1	2000
1148	003017638018.CEL	003017638007.CEL;003017638008.CEL;003017638009.CEL	FALSE	hexachlorobenzene	1	2000
1149	003017718026.CEL	003017718023.CEL;003017718024.CEL;003017718025.CEL	FALSE	hexachlorobenzene	4	30
1150	003017718027.CEL	003017718023.CEL;003017718024.CEL;003017718025.CEL	FALSE	hexachlorobenzene	4	30
1151	003017718028.CEL	003017718023.CEL;003017718024.CEL;003017718025.CEL	FALSE	hexachlorobenzene	4	30
1152	003017718029.CEL	003017718023.CEL;003017718024.CEL;003017718025.CEL	FALSE	hexachlorobenzene	4	100
1153	003017718030.CEL	003017718023.CEL;003017718024.CEL;003017718025.CEL	FALSE	hexachlorobenzene	4	100
1154	003017719001.CEL	003017718023.CEL;003017718024.CEL;003017718025.CEL	FALSE	hexachlorobenzene	4	100
1155	003017719002.CEL	003017718023.CEL;003017718024.CEL;003017718025.CEL	FALSE	hexachlorobenzene	4	300
1156	003017719003.CEL	003017718023.CEL;003017718024.CEL;003017718025.CEL	FALSE	hexachlorobenzene	4	300
1157	003017719004.CEL	003017718023.CEL;003017718024.CEL;003017718025.CEL	FALSE	hexachlorobenzene	4	300
1158	003017719008.CEL	003017719005.CEL;003017719006.CEL;003017719007.CEL	FALSE	hexachlorobenzene	8	30
1159	003017719009.CEL	003017719005.CEL;003017719006.CEL;003017719007.CEL	FALSE	hexachlorobenzene	8	30
1160	003017719010.CEL	003017719005.CEL;003017719006.CEL;003017719007.CEL	FALSE	hexachlorobenzene	8	30
1161	003017719011.CEL	003017719005.CEL;003017719006.CEL;003017719007.CEL	FALSE	hexachlorobenzene	8	100
1162	003017719012.CEL	003017719005.CEL;003017719006.CEL;003017719007.CEL	FALSE	hexachlorobenzene	8	100
1163	003017719013.CEL	003017719005.CEL;003017719006.CEL;003017719007.CEL	FALSE	hexachlorobenzene	8	100
1164	003017719014.CEL	003017719005.CEL;003017719006.CEL;003017719007.CEL	FALSE	hexachlorobenzene	8	300
1165	003017719015.CEL	003017719005.CEL;003017719006.CEL;003017719007.CEL	FALSE	hexachlorobenzene	8	300
1166	003017719016.CEL	003017719005.CEL;003017719006.CEL;003017719007.CEL	FALSE	hexachlorobenzene	8	300
1167	003017718002.CEL	003017717029.CEL;003017717030.CEL;003017718001.CEL	FALSE	hexachlorobenzene	15	30
1168	003017718003.CEL	003017717029.CEL;003017717030.CEL;003017718001.CEL	FALSE	hexachlorobenzene	15	30
1169	003017718004.CEL	003017717029.CEL;003017717030.CEL;003017718001.CEL	FALSE	hexachlorobenzene	15	30
1170	003017718005.CEL	003017717029.CEL;003017717030.CEL;003017718001.CEL	FALSE	hexachlorobenzene	15	100
1171	003017718006.CEL	003017717029.CEL;003017717030.CEL;003017718001.CEL	FALSE	hexachlorobenzene	15	100
1172	003017718007.CEL	003017717029.CEL;003017717030.CEL;003017718001.CEL	FALSE	hexachlorobenzene	15	100
1173	003017718008.CEL	003017717029.CEL;003017717030.CEL;003017718001.CEL	FALSE	hexachlorobenzene	15	300
1174	003017718009.CEL	003017717029.CEL;003017717030.CEL;003017718001.CEL	FALSE	hexachlorobenzene	15	300
1175	003017718010.CEL	003017717029.CEL;003017717030.CEL;003017718001.CEL	FALSE	hexachlorobenzene	15	300
1176	003017718014.CEL	003017718011.CEL;003017718012.CEL;003017718013.CEL	FALSE	hexachlorobenzene	29	30
1177	003017718015.CEL	003017718011.CEL;003017718012.CEL;003017718013.CEL	FALSE	hexachlorobenzene	29	30
1178	003017718016.CEL	003017718011.CEL;003017718012.CEL;003017718013.CEL	FALSE	hexachlorobenzene	29	30
1179	003017718017.CEL	003017718011.CEL;003017718012.CEL;003017718013.CEL	FALSE	hexachlorobenzene	29	100
1180	003017718018.CEL	003017718011.CEL;003017718012.CEL;003017718013.CEL	FALSE	hexachlorobenzene	29	100
1181	003017718019.CEL	003017718011.CEL;003017718012.CEL;003017718013.CEL	FALSE	hexachlorobenzene	29	100
1182	003017718020.CEL	003017718011.CEL;003017718012.CEL;003017718013.CEL	FALSE	hexachlorobenzene	29	300
1183	003017718021.CEL	003017718011.CEL;003017718012.CEL;003017718013.CEL	FALSE	hexachlorobenzene	29	300
1184	003017718022.CEL	003017718011.CEL;003017718012.CEL;003017718013.CEL	FALSE	hexachlorobenzene	29	300
1185	003017182022.CEL	003017182019.CEL;003017182020.CEL;003017182021.CEL	FALSE	hydroxyzine	1	10
1186	003017182023.CEL	003017182019.CEL;003017182020.CEL;003017182021.CEL	FALSE	hydroxyzine	1	10
1187	003017182024.CEL	003017182019.CEL;003017182020.CEL;003017182021.CEL	FALSE	hydroxyzine	1	10
1188	003017182025.CEL	003017182019.CEL;003017182020.CEL;003017182021.CEL	FALSE	hydroxyzine	1	30
1189	003017182026.CEL	003017182019.CEL;003017182020.CEL;003017182021.CEL	FALSE	hydroxyzine	1	30
1190	003017182027.CEL	003017182019.CEL;003017182020.CEL;003017182021.CEL	FALSE	hydroxyzine	1	30
1191	003017182028.CEL	003017182019.CEL;003017182020.CEL;003017182021.CEL	FALSE	hydroxyzine	1	100
1192	003017182029.CEL	003017182019.CEL;003017182020.CEL;003017182021.CEL	FALSE	hydroxyzine	1	100
1193	003017182030.CEL	003017182019.CEL;003017182020.CEL;003017182021.CEL	FALSE	hydroxyzine	1	100
1194	003017215023.CEL	003017215020.CEL;003017215021.CEL;003017215022.CEL	FALSE	hydroxyzine	4	10
1195	003017215024.CEL	003017215020.CEL;003017215021.CEL;003017215022.CEL	FALSE	hydroxyzine	4	10
1196	003017215025.CEL	003017215020.CEL;003017215021.CEL;003017215022.CEL	FALSE	hydroxyzine	4	10
1197	003017215026.CEL	003017215020.CEL;003017215021.CEL;003017215022.CEL	FALSE	hydroxyzine	4	30
1198	003017215027.CEL	003017215020.CEL;003017215021.CEL;003017215022.CEL	FALSE	hydroxyzine	4	30
1199	003017215028.CEL	003017215020.CEL;003017215021.CEL;003017215022.CEL	FALSE	hydroxyzine	4	30
1200	003017215029.CEL	003017215020.CEL;003017215021.CEL;003017215022.CEL	FALSE	hydroxyzine	4	100
1201	003017215030.CEL	003017215020.CEL;003017215021.CEL;003017215022.CEL	FALSE	hydroxyzine	4	100
1202	003017216001.CEL	003017215020.CEL;003017215021.CEL;003017215022.CEL	FALSE	hydroxyzine	4	100
1203	003017216005.CEL	003017216002.CEL;003017216003.CEL;003017216004.CEL	FALSE	hydroxyzine	8	10
1204	003017216006.CEL	003017216002.CEL;003017216003.CEL;003017216004.CEL	FALSE	hydroxyzine	8	10
1205	003017216007.CEL	003017216002.CEL;003017216003.CEL;003017216004.CEL	FALSE	hydroxyzine	8	10
1206	003017216008.CEL	003017216002.CEL;003017216003.CEL;003017216004.CEL	FALSE	hydroxyzine	8	30
1207	003017216009.CEL	003017216002.CEL;003017216003.CEL;003017216004.CEL	FALSE	hydroxyzine	8	30
1208	003017216010.CEL	003017216002.CEL;003017216003.CEL;003017216004.CEL	FALSE	hydroxyzine	8	30
1209	003017216011.CEL	003017216002.CEL;003017216003.CEL;003017216004.CEL	FALSE	hydroxyzine	8	100
1210	003017216012.CEL	003017216002.CEL;003017216003.CEL;003017216004.CEL	FALSE	hydroxyzine	8	100
1211	003017216014.CEL	003017216002.CEL;003017216003.CEL;003017216004.CEL	FALSE	hydroxyzine	8	100
1212	003017201029.CEL	003017201027.CEL;003017201028.CEL;003017216021.CEL	FALSE	hydroxyzine	15	10
1213	003017201030.CEL	003017201027.CEL;003017201028.CEL;003017216021.CEL	FALSE	hydroxyzine	15	10
1214	003017202001.CEL	003017201027.CEL;003017201028.CEL;003017216021.CEL	FALSE	hydroxyzine	15	10
1215	003017202002.CEL	003017201027.CEL;003017201028.CEL;003017216021.CEL	FALSE	hydroxyzine	15	30
1216	003017202003.CEL	003017201027.CEL;003017201028.CEL;003017216021.CEL	FALSE	hydroxyzine	15	30
1217	003017202004.CEL	003017201027.CEL;003017201028.CEL;003017216021.CEL	FALSE	hydroxyzine	15	30
1218	003017202005.CEL	003017201027.CEL;003017201028.CEL;003017216021.CEL	FALSE	hydroxyzine	15	100
1219	003017202006.CEL	003017201027.CEL;003017201028.CEL;003017216021.CEL	FALSE	hydroxyzine	15	100
1220	003017202007.CEL	003017201027.CEL;003017201028.CEL;003017216021.CEL	FALSE	hydroxyzine	15	100
1221	003017202011.CEL	003017202008.CEL;003017202009.CEL;003017202010.CEL	FALSE	hydroxyzine	29	10
1222	003017202012.CEL	003017202008.CEL;003017202009.CEL;003017202010.CEL	FALSE	hydroxyzine	29	10
1223	003017202013.CEL	003017202008.CEL;003017202009.CEL;003017202010.CEL	FALSE	hydroxyzine	29	10
1224	003017202014.CEL	003017202008.CEL;003017202009.CEL;003017202010.CEL	FALSE	hydroxyzine	29	30
1225	003017202015.CEL	003017202008.CEL;003017202009.CEL;003017202010.CEL	FALSE	hydroxyzine	29	30
1226	003017216022.CEL	003017202008.CEL;003017202009.CEL;003017202010.CEL	FALSE	hydroxyzine	29	30
1227	003017202017.CEL	003017202008.CEL;003017202009.CEL;003017202010.CEL	FALSE	hydroxyzine	29	100
1228	003017202018.CEL	003017202008.CEL;003017202009.CEL;003017202010.CEL	FALSE	hydroxyzine	29	100
1229	003017202019.CEL	003017202008.CEL;003017202009.CEL;003017202010.CEL	FALSE	hydroxyzine	29	100
1230	003017120015.CEL	003017120012.CEL;003017120013.CEL;003017120014.CEL	FALSE	ibuprofen	1	60
1231	003017120016.CEL	003017120012.CEL;003017120013.CEL;003017120014.CEL	FALSE	ibuprofen	1	60
1232	003017120017.CEL	003017120012.CEL;003017120013.CEL;003017120014.CEL	FALSE	ibuprofen	1	60
1233	003017120018.CEL	003017120012.CEL;003017120013.CEL;003017120014.CEL	FALSE	ibuprofen	1	200
1234	003017120019.CEL	003017120012.CEL;003017120013.CEL;003017120014.CEL	FALSE	ibuprofen	1	200
1235	003017120020.CEL	003017120012.CEL;003017120013.CEL;003017120014.CEL	FALSE	ibuprofen	1	200
1236	003017120021.CEL	003017120012.CEL;003017120013.CEL;003017120014.CEL	FALSE	ibuprofen	1	400
1237	003017120022.CEL	003017120012.CEL;003017120013.CEL;003017120014.CEL	FALSE	ibuprofen	1	400
1238	003017120023.CEL	003017120012.CEL;003017120013.CEL;003017120014.CEL	FALSE	ibuprofen	1	400
1239	003017142010.CEL	003017142007.CEL;003017142008.CEL;003017142009.CEL	FALSE	ibuprofen	4	20
1240	003017142011.CEL	003017142007.CEL;003017142008.CEL;003017142009.CEL	FALSE	ibuprofen	4	20
1241	003017142012.CEL	003017142007.CEL;003017142008.CEL;003017142009.CEL	FALSE	ibuprofen	4	20
1242	003017142013.CEL	003017142007.CEL;003017142008.CEL;003017142009.CEL	FALSE	ibuprofen	4	60
1243	003017142014.CEL	003017142007.CEL;003017142008.CEL;003017142009.CEL	FALSE	ibuprofen	4	60
1244	003017142015.CEL	003017142007.CEL;003017142008.CEL;003017142009.CEL	FALSE	ibuprofen	4	60
1245	003017142016.CEL	003017142007.CEL;003017142008.CEL;003017142009.CEL	FALSE	ibuprofen	4	200
1246	003017142017.CEL	003017142007.CEL;003017142008.CEL;003017142009.CEL	FALSE	ibuprofen	4	200
1247	003017142018.CEL	003017142007.CEL;003017142008.CEL;003017142009.CEL	FALSE	ibuprofen	4	200
1248	003017142022.CEL	003017142019.CEL;003017142020.CEL;003017142021.CEL	FALSE	ibuprofen	8	20
1249	003017142023.CEL	003017142019.CEL;003017142020.CEL;003017142021.CEL	FALSE	ibuprofen	8	20
1250	003017142024.CEL	003017142019.CEL;003017142020.CEL;003017142021.CEL	FALSE	ibuprofen	8	20
1251	003017142025.CEL	003017142019.CEL;003017142020.CEL;003017142021.CEL	FALSE	ibuprofen	8	60
1252	003017142026.CEL	003017142019.CEL;003017142020.CEL;003017142021.CEL	FALSE	ibuprofen	8	60
1253	003017142027.CEL	003017142019.CEL;003017142020.CEL;003017142021.CEL	FALSE	ibuprofen	8	60
1254	003017142028.CEL	003017142019.CEL;003017142020.CEL;003017142021.CEL	FALSE	ibuprofen	8	200
1255	003017142029.CEL	003017142019.CEL;003017142020.CEL;003017142021.CEL	FALSE	ibuprofen	8	200
1256	003017142030.CEL	003017142019.CEL;003017142020.CEL;003017142021.CEL	FALSE	ibuprofen	8	200
1257	003017140023.CEL	003017140020.CEL;003017140021.CEL;003017140022.CEL	FALSE	ibuprofen	15	20
1258	003017140024.CEL	003017140020.CEL;003017140021.CEL;003017140022.CEL	FALSE	ibuprofen	15	20
1259	003017140025.CEL	003017140020.CEL;003017140021.CEL;003017140022.CEL	FALSE	ibuprofen	15	20
1260	003017140026.CEL	003017140020.CEL;003017140021.CEL;003017140022.CEL	FALSE	ibuprofen	15	60
1261	003017140027.CEL	003017140020.CEL;003017140021.CEL;003017140022.CEL	FALSE	ibuprofen	15	60
1262	003017140028.CEL	003017140020.CEL;003017140021.CEL;003017140022.CEL	FALSE	ibuprofen	15	60
1263	003017140029.CEL	003017140020.CEL;003017140021.CEL;003017140022.CEL	FALSE	ibuprofen	15	200
1264	003017140030.CEL	003017140020.CEL;003017140021.CEL;003017140022.CEL	FALSE	ibuprofen	15	200
1265	003017142001.CEL	003017140020.CEL;003017140021.CEL;003017140022.CEL	FALSE	ibuprofen	15	200
1266	003017152023.CEL	003017152020.CEL;003017152021.CEL;003017152022.CEL	FALSE	ibuprofen	29	20
1267	003017152024.CEL	003017152020.CEL;003017152021.CEL;003017152022.CEL	FALSE	ibuprofen	29	20
1268	003017152025.CEL	003017152020.CEL;003017152021.CEL;003017152022.CEL	FALSE	ibuprofen	29	20
1269	003017152026.CEL	003017152020.CEL;003017152021.CEL;003017152022.CEL	FALSE	ibuprofen	29	60
1270	003017152027.CEL	003017152020.CEL;003017152021.CEL;003017152022.CEL	FALSE	ibuprofen	29	60
1271	003017152028.CEL	003017152020.CEL;003017152021.CEL;003017152022.CEL	FALSE	ibuprofen	29	60
1272	003017152029.CEL	003017152020.CEL;003017152021.CEL;003017152022.CEL	FALSE	ibuprofen	29	200
1273	003017152030.CEL	003017152020.CEL;003017152021.CEL;003017152022.CEL	FALSE	ibuprofen	29	200
1274	003017153001.CEL	003017152020.CEL;003017152021.CEL;003017152022.CEL	FALSE	ibuprofen	29	200
1275	003017153017.CEL	003017153014.CEL;003017153015.CEL;003017153016.CEL	FALSE	imipramine	1	10
1276	003017153018.CEL	003017153014.CEL;003017153015.CEL;003017153016.CEL	FALSE	imipramine	1	10
1277	003017153019.CEL	003017153014.CEL;003017153015.CEL;003017153016.CEL	FALSE	imipramine	1	10
1278	003017153020.CEL	003017153014.CEL;003017153015.CEL;003017153016.CEL	FALSE	imipramine	1	30
1279	003017153021.CEL	003017153014.CEL;003017153015.CEL;003017153016.CEL	FALSE	imipramine	1	30
1280	003017153022.CEL	003017153014.CEL;003017153015.CEL;003017153016.CEL	FALSE	imipramine	1	30
1281	003017153023.CEL	003017153014.CEL;003017153015.CEL;003017153016.CEL	FALSE	imipramine	1	100
1282	003017153024.CEL	003017153014.CEL;003017153015.CEL;003017153016.CEL	FALSE	imipramine	1	100
1283	003017153025.CEL	003017153014.CEL;003017153015.CEL;003017153016.CEL	FALSE	imipramine	1	100
1284	003017175029.CEL	003017175026.CEL;003017175027.CEL;003017175028.CEL	FALSE	imipramine	4	10
1285	003017175030.CEL	003017175026.CEL;003017175027.CEL;003017175028.CEL	FALSE	imipramine	4	10
1286	003017176001.CEL	003017175026.CEL;003017175027.CEL;003017175028.CEL	FALSE	imipramine	4	10
1287	003017176002.CEL	003017175026.CEL;003017175027.CEL;003017175028.CEL	FALSE	imipramine	4	30
1288	003017176003.CEL	003017175026.CEL;003017175027.CEL;003017175028.CEL	FALSE	imipramine	4	30
1289	003017176004.CEL	003017175026.CEL;003017175027.CEL;003017175028.CEL	FALSE	imipramine	4	30
1290	003017176005.CEL	003017175026.CEL;003017175027.CEL;003017175028.CEL	FALSE	imipramine	4	100
1291	003017176006.CEL	003017175026.CEL;003017175027.CEL;003017175028.CEL	FALSE	imipramine	4	100
1292	003017176007.CEL	003017175026.CEL;003017175027.CEL;003017175028.CEL	FALSE	imipramine	4	100
1293	003017176011.CEL	003017176008.CEL;003017176009.CEL;003017176010.CEL	FALSE	imipramine	8	10
1294	003017177001.CEL	003017176008.CEL;003017176009.CEL;003017176010.CEL	FALSE	imipramine	8	10
1295	003017177002.CEL	003017176008.CEL;003017176009.CEL;003017176010.CEL	FALSE	imipramine	8	10
1296	003017177003.CEL	003017176008.CEL;003017176009.CEL;003017176010.CEL	FALSE	imipramine	8	30
1297	003017177004.CEL	003017176008.CEL;003017176009.CEL;003017176010.CEL	FALSE	imipramine	8	30
1298	003017177005.CEL	003017176008.CEL;003017176009.CEL;003017176010.CEL	FALSE	imipramine	8	30
1299	003017177006.CEL	003017176008.CEL;003017176009.CEL;003017176010.CEL	FALSE	imipramine	8	100
1300	003017177007.CEL	003017176008.CEL;003017176009.CEL;003017176010.CEL	FALSE	imipramine	8	100
1301	003017177008.CEL	003017176008.CEL;003017176009.CEL;003017176010.CEL	FALSE	imipramine	8	100
1302	003017176015.CEL	003017176012.CEL;003017176013.CEL;003017176014.CEL	FALSE	imipramine	15	10
1303	003017176016.CEL	003017176012.CEL;003017176013.CEL;003017176014.CEL	FALSE	imipramine	15	10
1304	003017176017.CEL	003017176012.CEL;003017176013.CEL;003017176014.CEL	FALSE	imipramine	15	10
1305	003017176018.CEL	003017176012.CEL;003017176013.CEL;003017176014.CEL	FALSE	imipramine	15	30
1306	003017176019.CEL	003017176012.CEL;003017176013.CEL;003017176014.CEL	FALSE	imipramine	15	30
1307	003017203015.CEL	003017176012.CEL;003017176013.CEL;003017176014.CEL	FALSE	imipramine	15	30
1308	003017176020.CEL	003017176012.CEL;003017176013.CEL;003017176014.CEL	FALSE	imipramine	15	100
1309	003017176021.CEL	003017176012.CEL;003017176013.CEL;003017176014.CEL	FALSE	imipramine	15	100
1310	003017176022.CEL	003017176012.CEL;003017176013.CEL;003017176014.CEL	FALSE	imipramine	15	100
1311	003017176025.CEL	003017176023.CEL;003017176024.CEL;003017203016.CEL	FALSE	imipramine	29	10
1312	003017216015.CEL	003017176023.CEL;003017176024.CEL;003017203016.CEL	FALSE	imipramine	29	10
1313	003017216016.CEL	003017176023.CEL;003017176024.CEL;003017203016.CEL	FALSE	imipramine	29	10
1314	003017176026.CEL	003017176023.CEL;003017176024.CEL;003017203016.CEL	FALSE	imipramine	29	30
1315	003017176027.CEL	003017176023.CEL;003017176024.CEL;003017203016.CEL	FALSE	imipramine	29	30
1316	003017176028.CEL	003017176023.CEL;003017176024.CEL;003017203016.CEL	FALSE	imipramine	29	30
1317	003017176029.CEL	003017176023.CEL;003017176024.CEL;003017203016.CEL	FALSE	imipramine	29	100
1318	003017176030.CEL	003017176023.CEL;003017176024.CEL;003017203016.CEL	FALSE	imipramine	29	100
1319	003017203019.CEL	003017176023.CEL;003017176024.CEL;003017203016.CEL	FALSE	imipramine	29	100
1320	003017119021.CEL	003017119018.CEL;003017119019.CEL;003017119020.CEL	FALSE	iproniazid	1	6
1321	003017119022.CEL	003017119018.CEL;003017119019.CEL;003017119020.CEL	FALSE	iproniazid	1	6
1322	003017119023.CEL	003017119018.CEL;003017119019.CEL;003017119020.CEL	FALSE	iproniazid	1	6
1323	003017119024.CEL	003017119018.CEL;003017119019.CEL;003017119020.CEL	FALSE	iproniazid	1	20
1324	003017119025.CEL	003017119018.CEL;003017119019.CEL;003017119020.CEL	FALSE	iproniazid	1	20
1325	003017119026.CEL	003017119018.CEL;003017119019.CEL;003017119020.CEL	FALSE	iproniazid	1	20
1326	003017119027.CEL	003017119018.CEL;003017119019.CEL;003017119020.CEL	FALSE	iproniazid	1	60
1327	003017119028.CEL	003017119018.CEL;003017119019.CEL;003017119020.CEL	FALSE	iproniazid	1	60
1328	003017119029.CEL	003017119018.CEL;003017119019.CEL;003017119020.CEL	FALSE	iproniazid	1	60
1329	003017124003.CEL	003017123030.CEL;003017124001.CEL;003017124002.CEL	FALSE	iproniazid	4	6
1330	003017124004.CEL	003017123030.CEL;003017124001.CEL;003017124002.CEL	FALSE	iproniazid	4	6
1331	003017124005.CEL	003017123030.CEL;003017124001.CEL;003017124002.CEL	FALSE	iproniazid	4	6
1332	003017124006.CEL	003017123030.CEL;003017124001.CEL;003017124002.CEL	FALSE	iproniazid	4	20
1333	003017124007.CEL	003017123030.CEL;003017124001.CEL;003017124002.CEL	FALSE	iproniazid	4	20
1334	003017124008.CEL	003017123030.CEL;003017124001.CEL;003017124002.CEL	FALSE	iproniazid	4	20
1335	003017124009.CEL	003017123030.CEL;003017124001.CEL;003017124002.CEL	FALSE	iproniazid	4	60
1336	003017124010.CEL	003017123030.CEL;003017124001.CEL;003017124002.CEL	FALSE	iproniazid	4	60
1337	003017124011.CEL	003017123030.CEL;003017124001.CEL;003017124002.CEL	FALSE	iproniazid	4	60
1338	003017140009.CEL	003017140006.CEL;003017140007.CEL;003017140008.CEL	FALSE	iproniazid	8	6
1339	003017140010.CEL	003017140006.CEL;003017140007.CEL;003017140008.CEL	FALSE	iproniazid	8	6
1340	003017140011.CEL	003017140006.CEL;003017140007.CEL;003017140008.CEL	FALSE	iproniazid	8	6
1341	003017140012.CEL	003017140006.CEL;003017140007.CEL;003017140008.CEL	FALSE	iproniazid	8	20
1342	003017140013.CEL	003017140006.CEL;003017140007.CEL;003017140008.CEL	FALSE	iproniazid	8	20
1343	003017140014.CEL	003017140006.CEL;003017140007.CEL;003017140008.CEL	FALSE	iproniazid	8	20
1344	003017140015.CEL	003017140006.CEL;003017140007.CEL;003017140008.CEL	FALSE	iproniazid	8	60
1345	003017140016.CEL	003017140006.CEL;003017140007.CEL;003017140008.CEL	FALSE	iproniazid	8	60
1346	003017140017.CEL	003017140006.CEL;003017140007.CEL;003017140008.CEL	FALSE	iproniazid	8	60
1347	003017133021.CEL	003017133018.CEL;003017133019.CEL;003017133020.CEL	FALSE	iproniazid	15	6
1348	003017133022.CEL	003017133018.CEL;003017133019.CEL;003017133020.CEL	FALSE	iproniazid	15	6
1349	003017133023.CEL	003017133018.CEL;003017133019.CEL;003017133020.CEL	FALSE	iproniazid	15	6
1350	003017133024.CEL	003017133018.CEL;003017133019.CEL;003017133020.CEL	FALSE	iproniazid	15	20
1351	003017133025.CEL	003017133018.CEL;003017133019.CEL;003017133020.CEL	FALSE	iproniazid	15	20
1352	003017133026.CEL	003017133018.CEL;003017133019.CEL;003017133020.CEL	FALSE	iproniazid	15	20
1353	003017133027.CEL	003017133018.CEL;003017133019.CEL;003017133020.CEL	FALSE	iproniazid	15	60
1354	003017133028.CEL	003017133018.CEL;003017133019.CEL;003017133020.CEL	FALSE	iproniazid	15	60
1355	003017133029.CEL	003017133018.CEL;003017133019.CEL;003017133020.CEL	FALSE	iproniazid	15	60
1356	003017124015.CEL	003017124012.CEL;003017124013.CEL;003017124014.CEL	FALSE	iproniazid	29	6
1357	003017124016.CEL	003017124012.CEL;003017124013.CEL;003017124014.CEL	FALSE	iproniazid	29	6
1358	003017124017.CEL	003017124012.CEL;003017124013.CEL;003017124014.CEL	FALSE	iproniazid	29	6
1359	003017124018.CEL	003017124012.CEL;003017124013.CEL;003017124014.CEL	FALSE	iproniazid	29	20
1360	003017124019.CEL	003017124012.CEL;003017124013.CEL;003017124014.CEL	FALSE	iproniazid	29	20
1361	003017124020.CEL	003017124012.CEL;003017124013.CEL;003017124014.CEL	FALSE	iproniazid	29	20
1362	003017124021.CEL	003017124012.CEL;003017124013.CEL;003017124014.CEL	FALSE	iproniazid	29	60
1363	003017124022.CEL	003017124012.CEL;003017124013.CEL;003017124014.CEL	FALSE	iproniazid	29	60
1364	003017124023.CEL	003017124012.CEL;003017124013.CEL;003017124014.CEL	FALSE	iproniazid	29	60
1365	003017012024.CEL	003017012020.CEL;003017012021.CEL;003017012022.CEL	FALSE	ketoconazole	1	10
1366	003017012025.CEL	003017012020.CEL;003017012021.CEL;003017012022.CEL	FALSE	ketoconazole	1	10
1367	003017037029.CEL	003017012020.CEL;003017012021.CEL;003017012022.CEL	FALSE	ketoconazole	1	10
1368	003017012026.CEL	003017012020.CEL;003017012021.CEL;003017012022.CEL	FALSE	ketoconazole	1	30
1369	003017026009.CEL	003017012020.CEL;003017012021.CEL;003017012022.CEL	FALSE	ketoconazole	1	30
1370	003017037030.CEL	003017012020.CEL;003017012021.CEL;003017012022.CEL	FALSE	ketoconazole	1	30
1371	003017012029.CEL	003017012020.CEL;003017012021.CEL;003017012022.CEL	FALSE	ketoconazole	1	100
1372	003017012030.CEL	003017012020.CEL;003017012021.CEL;003017012022.CEL	FALSE	ketoconazole	1	100
1373	003017013002.CEL	003017012020.CEL;003017012021.CEL;003017012022.CEL	FALSE	ketoconazole	1	100
1374	003017033010.CEL	003017033007.CEL;003017033008.CEL;003017033009.CEL	FALSE	ketoconazole	4	10
1375	003017033011.CEL	003017033007.CEL;003017033008.CEL;003017033009.CEL	FALSE	ketoconazole	4	10
1376	003017033012.CEL	003017033007.CEL;003017033008.CEL;003017033009.CEL	FALSE	ketoconazole	4	10
1377	003017033013.CEL	003017033007.CEL;003017033008.CEL;003017033009.CEL	FALSE	ketoconazole	4	30
1378	003017033014.CEL	003017033007.CEL;003017033008.CEL;003017033009.CEL	FALSE	ketoconazole	4	30
1379	003017033015.CEL	003017033007.CEL;003017033008.CEL;003017033009.CEL	FALSE	ketoconazole	4	30
1380	003017033016.CEL	003017033007.CEL;003017033008.CEL;003017033009.CEL	FALSE	ketoconazole	4	100
1381	003017033017.CEL	003017033007.CEL;003017033008.CEL;003017033009.CEL	FALSE	ketoconazole	4	100
1382	003017033018.CEL	003017033007.CEL;003017033008.CEL;003017033009.CEL	FALSE	ketoconazole	4	100
1383	003017033022.CEL	003017033019.CEL;003017033020.CEL;003017033021.CEL	FALSE	ketoconazole	8	10
1384	003017033023.CEL	003017033019.CEL;003017033020.CEL;003017033021.CEL	FALSE	ketoconazole	8	10
1385	003017033024.CEL	003017033019.CEL;003017033020.CEL;003017033021.CEL	FALSE	ketoconazole	8	10
1386	003017033025.CEL	003017033019.CEL;003017033020.CEL;003017033021.CEL	FALSE	ketoconazole	8	30
1387	003017033026.CEL	003017033019.CEL;003017033020.CEL;003017033021.CEL	FALSE	ketoconazole	8	30
1388	003017033027.CEL	003017033019.CEL;003017033020.CEL;003017033021.CEL	FALSE	ketoconazole	8	30
1389	003017033028.CEL	003017033019.CEL;003017033020.CEL;003017033021.CEL	FALSE	ketoconazole	8	100
1390	003017033029.CEL	003017033019.CEL;003017033020.CEL;003017033021.CEL	FALSE	ketoconazole	8	100
1391	003017033030.CEL	003017033019.CEL;003017033020.CEL;003017033021.CEL	FALSE	ketoconazole	8	100
1392	003017017010.CEL	003017017007.CEL;003017017009.CEL;003017023006.CEL	FALSE	ketoconazole	15	10
1393	003017017011.CEL	003017017007.CEL;003017017009.CEL;003017023006.CEL	FALSE	ketoconazole	15	10
1394	003017017012.CEL	003017017007.CEL;003017017009.CEL;003017023006.CEL	FALSE	ketoconazole	15	10
1395	003017017013.CEL	003017017007.CEL;003017017009.CEL;003017023006.CEL	FALSE	ketoconazole	15	30
1396	003017017014.CEL	003017017007.CEL;003017017009.CEL;003017023006.CEL	FALSE	ketoconazole	15	30
1397	003017017015.CEL	003017017007.CEL;003017017009.CEL;003017023006.CEL	FALSE	ketoconazole	15	30
1398	003017017016.CEL	003017017007.CEL;003017017009.CEL;003017023006.CEL	FALSE	ketoconazole	15	100
1399	003017017017.CEL	003017017007.CEL;003017017009.CEL;003017023006.CEL	FALSE	ketoconazole	15	100
1400	003017017018.CEL	003017017007.CEL;003017017009.CEL;003017023006.CEL	FALSE	ketoconazole	15	100
1401	003017017022.CEL	003017017019.CEL;003017017020.CEL;003017017021.CEL	FALSE	ketoconazole	29	10
1402	003017017023.CEL	003017017019.CEL;003017017020.CEL;003017017021.CEL	FALSE	ketoconazole	29	10
1403	003017017024.CEL	003017017019.CEL;003017017020.CEL;003017017021.CEL	FALSE	ketoconazole	29	10
1404	003017017025.CEL	003017017019.CEL;003017017020.CEL;003017017021.CEL	FALSE	ketoconazole	29	30
1405	003017017026.CEL	003017017019.CEL;003017017020.CEL;003017017021.CEL	FALSE	ketoconazole	29	30
1406	003017017027.CEL	003017017019.CEL;003017017020.CEL;003017017021.CEL	FALSE	ketoconazole	29	30
1407	003017017028.CEL	003017017019.CEL;003017017020.CEL;003017017021.CEL	FALSE	ketoconazole	29	100
1408	003017017029.CEL	003017017019.CEL;003017017020.CEL;003017017021.CEL	FALSE	ketoconazole	29	100
1409	003017017030.CEL	003017017019.CEL;003017017020.CEL;003017017021.CEL	FALSE	ketoconazole	29	100
1410	003017075005.CEL	003017075002.CEL;003017096005.CEL;003017096006.CEL	FALSE	lomustine	1	1
1411	003017096007.CEL	003017075002.CEL;003017096005.CEL;003017096006.CEL	FALSE	lomustine	1	1
1412	003017096008.CEL	003017075002.CEL;003017096005.CEL;003017096006.CEL	FALSE	lomustine	1	1
1413	003017075009.CEL	003017075002.CEL;003017096005.CEL;003017096006.CEL	FALSE	lomustine	1	2
1414	003017096009.CEL	003017075002.CEL;003017096005.CEL;003017096006.CEL	FALSE	lomustine	1	2
1415	003017096010.CEL	003017075002.CEL;003017096005.CEL;003017096006.CEL	FALSE	lomustine	1	2
1416	003017075012.CEL	003017075002.CEL;003017096005.CEL;003017096006.CEL	FALSE	lomustine	1	6
1417	003017096011.CEL	003017075002.CEL;003017096005.CEL;003017096006.CEL	FALSE	lomustine	1	6
1418	003017096012.CEL	003017075002.CEL;003017096005.CEL;003017096006.CEL	FALSE	lomustine	1	6
1419	003017104005.CEL	003017104002.CEL;003017104003.CEL;003017104004.CEL	FALSE	lomustine	4	1
1420	003017104006.CEL	003017104002.CEL;003017104003.CEL;003017104004.CEL	FALSE	lomustine	4	1
1421	003017104007.CEL	003017104002.CEL;003017104003.CEL;003017104004.CEL	FALSE	lomustine	4	1
1422	003017104008.CEL	003017104002.CEL;003017104003.CEL;003017104004.CEL	FALSE	lomustine	4	2
1423	003017104009.CEL	003017104002.CEL;003017104003.CEL;003017104004.CEL	FALSE	lomustine	4	2
1424	003017104010.CEL	003017104002.CEL;003017104003.CEL;003017104004.CEL	FALSE	lomustine	4	2
1425	003017104011.CEL	003017104002.CEL;003017104003.CEL;003017104004.CEL	FALSE	lomustine	4	6
1426	003017104012.CEL	003017104002.CEL;003017104003.CEL;003017104004.CEL	FALSE	lomustine	4	6
1427	003017104013.CEL	003017104002.CEL;003017104003.CEL;003017104004.CEL	FALSE	lomustine	4	6
1428	003017104017.CEL	003017104014.CEL;003017104015.CEL;003017104016.CEL	FALSE	lomustine	8	1
1429	003017104018.CEL	003017104014.CEL;003017104015.CEL;003017104016.CEL	FALSE	lomustine	8	1
1430	003017104019.CEL	003017104014.CEL;003017104015.CEL;003017104016.CEL	FALSE	lomustine	8	1
1431	003017104020.CEL	003017104014.CEL;003017104015.CEL;003017104016.CEL	TRUE	lomustine	8	2
1432	003017104021.CEL	003017104014.CEL;003017104015.CEL;003017104016.CEL	TRUE	lomustine	8	2
1433	003017104022.CEL	003017104014.CEL;003017104015.CEL;003017104016.CEL	FALSE	lomustine	8	2
1434	003017104023.CEL	003017104014.CEL;003017104015.CEL;003017104016.CEL	TRUE	lomustine	8	6
1435	003017104024.CEL	003017104014.CEL;003017104015.CEL;003017104016.CEL	TRUE	lomustine	8	6
1436	003017104025.CEL	003017104014.CEL;003017104015.CEL;003017104016.CEL	FALSE	lomustine	8	6
1437	003017104029.CEL	003017104026.CEL;003017104027.CEL;003017104028.CEL	FALSE	lomustine	15	1
1438	003017104030.CEL	003017104026.CEL;003017104027.CEL;003017104028.CEL	FALSE	lomustine	15	1
1439	003017105001.CEL	003017104026.CEL;003017104027.CEL;003017104028.CEL	FALSE	lomustine	15	1
1440	003017105002.CEL	003017104026.CEL;003017104027.CEL;003017104028.CEL	FALSE	lomustine	15	2
1441	003017105003.CEL	003017104026.CEL;003017104027.CEL;003017104028.CEL	FALSE	lomustine	15	2
1442	003017105004.CEL	003017104026.CEL;003017104027.CEL;003017104028.CEL	FALSE	lomustine	15	2
1443	003017105005.CEL	003017104026.CEL;003017104027.CEL;003017104028.CEL	FALSE	lomustine	15	6
1444	003017105006.CEL	003017104026.CEL;003017104027.CEL;003017104028.CEL	FALSE	lomustine	15	6
1445	003017105007.CEL	003017104026.CEL;003017104027.CEL;003017104028.CEL	TRUE	lomustine	15	6
1446	003017105011.CEL	003017105008.CEL;003017105010.CEL;003017216017.CEL	FALSE	lomustine	29	1
1447	003017105012.CEL	003017105008.CEL;003017105010.CEL;003017216017.CEL	FALSE	lomustine	29	1
1448	003017216018.CEL	003017105008.CEL;003017105010.CEL;003017216017.CEL	FALSE	lomustine	29	1
1449	003017105014.CEL	003017105008.CEL;003017105010.CEL;003017216017.CEL	FALSE	lomustine	29	2
1450	003017105015.CEL	003017105008.CEL;003017105010.CEL;003017216017.CEL	FALSE	lomustine	29	2
1451	003017105016.CEL	003017105008.CEL;003017105010.CEL;003017216017.CEL	FALSE	lomustine	29	2
1452	003017105017.CEL	003017105008.CEL;003017105010.CEL;003017216017.CEL	TRUE	lomustine	29	6
1453	003017105018.CEL	003017105008.CEL;003017105010.CEL;003017216017.CEL	TRUE	lomustine	29	6
1454	003017105019.CEL	003017105008.CEL;003017105010.CEL;003017216017.CEL	FALSE	lomustine	29	6
1455	003017498010.CEL	003017498007.CEL;003017498008.CEL;003017498009.CEL	FALSE	lornoxicam	1	1
1456	003017498011.CEL	003017498007.CEL;003017498008.CEL;003017498009.CEL	FALSE	lornoxicam	1	1
1457	003017498012.CEL	003017498007.CEL;003017498008.CEL;003017498009.CEL	FALSE	lornoxicam	1	1
1458	003017498013.CEL	003017498007.CEL;003017498008.CEL;003017498009.CEL	FALSE	lornoxicam	1	3
1459	003017498014.CEL	003017498007.CEL;003017498008.CEL;003017498009.CEL	FALSE	lornoxicam	1	3
1460	003017498015.CEL	003017498007.CEL;003017498008.CEL;003017498009.CEL	FALSE	lornoxicam	1	3
1461	003017498016.CEL	003017498007.CEL;003017498008.CEL;003017498009.CEL	FALSE	lornoxicam	1	10
1462	003017498017.CEL	003017498007.CEL;003017498008.CEL;003017498009.CEL	FALSE	lornoxicam	1	10
1463	003017498018.CEL	003017498007.CEL;003017498008.CEL;003017498009.CEL	FALSE	lornoxicam	1	10
1464	003017430027.CEL	003017430021.CEL;003017430022.CEL;003017430023.CEL;003017430024.CEL;003017430025.CEL;003017430026.CEL	FALSE	lornoxicam	4	1
1465	003017430028.CEL	003017430021.CEL;003017430022.CEL;003017430023.CEL;003017430024.CEL;003017430025.CEL;003017430026.CEL	FALSE	lornoxicam	4	1
1466	003017430029.CEL	003017430021.CEL;003017430022.CEL;003017430023.CEL;003017430024.CEL;003017430025.CEL;003017430026.CEL	FALSE	lornoxicam	4	1
1467	003017430030.CEL	003017430021.CEL;003017430022.CEL;003017430023.CEL;003017430024.CEL;003017430025.CEL;003017430026.CEL	FALSE	lornoxicam	4	3
1468	003017431001.CEL	003017430021.CEL;003017430022.CEL;003017430023.CEL;003017430024.CEL;003017430025.CEL;003017430026.CEL	FALSE	lornoxicam	4	3
1469	003017431002.CEL	003017430021.CEL;003017430022.CEL;003017430023.CEL;003017430024.CEL;003017430025.CEL;003017430026.CEL	FALSE	lornoxicam	4	3
1470	003017431009.CEL	003017431003.CEL;003017431004.CEL;003017431005.CEL;003017431006.CEL;003017431007.CEL;003017431008.CEL	FALSE	lornoxicam	8	1
1471	003017431011.CEL	003017431003.CEL;003017431004.CEL;003017431005.CEL;003017431006.CEL;003017431007.CEL;003017431008.CEL	FALSE	lornoxicam	8	1
1472	003017478006.CEL	003017431003.CEL;003017431004.CEL;003017431005.CEL;003017431006.CEL;003017431007.CEL;003017431008.CEL	FALSE	lornoxicam	8	1
1473	003017431013.CEL	003017431003.CEL;003017431004.CEL;003017431005.CEL;003017431006.CEL;003017431007.CEL;003017431008.CEL	FALSE	lornoxicam	8	3
1474	003017478007.CEL	003017431003.CEL;003017431004.CEL;003017431005.CEL;003017431006.CEL;003017431007.CEL;003017431008.CEL	FALSE	lornoxicam	8	3
1475	003017478008.CEL	003017431003.CEL;003017431004.CEL;003017431005.CEL;003017431006.CEL;003017431007.CEL;003017431008.CEL	FALSE	lornoxicam	8	3
1476	003017440014.CEL	003017440009.CEL;003017440010.CEL;003017440011.CEL;003017440012.CEL;003017440013.CEL;003017502003.CEL	FALSE	lornoxicam	15	1
1477	003017440015.CEL	003017440009.CEL;003017440010.CEL;003017440011.CEL;003017440012.CEL;003017440013.CEL;003017502003.CEL	FALSE	lornoxicam	15	1
1478	003017440016.CEL	003017440009.CEL;003017440010.CEL;003017440011.CEL;003017440012.CEL;003017440013.CEL;003017502003.CEL	FALSE	lornoxicam	15	1
1479	003017440017.CEL	003017440009.CEL;003017440010.CEL;003017440011.CEL;003017440012.CEL;003017440013.CEL;003017502003.CEL	FALSE	lornoxicam	15	3
1480	003017440018.CEL	003017440009.CEL;003017440010.CEL;003017440011.CEL;003017440012.CEL;003017440013.CEL;003017502003.CEL	FALSE	lornoxicam	15	3
1481	003017440028.CEL	003017440009.CEL;003017440010.CEL;003017440011.CEL;003017440012.CEL;003017440013.CEL;003017502003.CEL	FALSE	lornoxicam	15	3
1482	003017440025.CEL	003017440019.CEL;003017440020.CEL;003017440021.CEL;003017440022.CEL;003017440023.CEL;003017440024.CEL	FALSE	lornoxicam	29	1
1483	003017440026.CEL	003017440019.CEL;003017440020.CEL;003017440021.CEL;003017440022.CEL;003017440023.CEL;003017440024.CEL	FALSE	lornoxicam	29	1
1484	003017440027.CEL	003017440019.CEL;003017440020.CEL;003017440021.CEL;003017440022.CEL;003017440023.CEL;003017440024.CEL	FALSE	lornoxicam	29	1
1485	003017221007.CEL	003017221004.CEL;003017221005.CEL;003017221006.CEL	FALSE	LPS	1	10
1486	003017221008.CEL	003017221004.CEL;003017221005.CEL;003017221006.CEL	FALSE	LPS	1	10
1487	003017221009.CEL	003017221004.CEL;003017221005.CEL;003017221006.CEL	FALSE	LPS	1	10
1488	003017221010.CEL	003017221004.CEL;003017221005.CEL;003017221006.CEL	FALSE	LPS	1	300
1489	003017221011.CEL	003017221004.CEL;003017221005.CEL;003017221006.CEL	FALSE	LPS	1	300
1490	003017221012.CEL	003017221004.CEL;003017221005.CEL;003017221006.CEL	FALSE	LPS	1	300
1491	003017221013.CEL	003017221004.CEL;003017221005.CEL;003017221006.CEL	FALSE	LPS	1	3000
1492	003017221014.CEL	003017221004.CEL;003017221005.CEL;003017221006.CEL	FALSE	LPS	1	3000
1493	003017221015.CEL	003017221004.CEL;003017221005.CEL;003017221006.CEL	FALSE	LPS	1	3000
1494	003017175017.CEL	003017175014.CEL;003017175015.CEL;003017175016.CEL	FALSE	mefenamic acid	1	30
1495	003017175018.CEL	003017175014.CEL;003017175015.CEL;003017175016.CEL	FALSE	mefenamic acid	1	30
1496	003017175019.CEL	003017175014.CEL;003017175015.CEL;003017175016.CEL	FALSE	mefenamic acid	1	30
1497	003017175020.CEL	003017175014.CEL;003017175015.CEL;003017175016.CEL	FALSE	mefenamic acid	1	100
1498	003017175021.CEL	003017175014.CEL;003017175015.CEL;003017175016.CEL	FALSE	mefenamic acid	1	100
1499	003017175022.CEL	003017175014.CEL;003017175015.CEL;003017175016.CEL	FALSE	mefenamic acid	1	100
1500	003017175023.CEL	003017175014.CEL;003017175015.CEL;003017175016.CEL	FALSE	mefenamic acid	1	300
1501	003017175024.CEL	003017175014.CEL;003017175015.CEL;003017175016.CEL	FALSE	mefenamic acid	1	300
1502	003017175025.CEL	003017175014.CEL;003017175015.CEL;003017175016.CEL	FALSE	mefenamic acid	1	300
1503	003017196010.CEL	003017196007.CEL;003017196008.CEL;003017196009.CEL	FALSE	mefenamic acid	4	30
1504	003017196011.CEL	003017196007.CEL;003017196008.CEL;003017196009.CEL	FALSE	mefenamic acid	4	30
1505	003017196012.CEL	003017196007.CEL;003017196008.CEL;003017196009.CEL	FALSE	mefenamic acid	4	30
1506	003017196013.CEL	003017196007.CEL;003017196008.CEL;003017196009.CEL	FALSE	mefenamic acid	4	100
1507	003017196014.CEL	003017196007.CEL;003017196008.CEL;003017196009.CEL	FALSE	mefenamic acid	4	100
1508	003017196015.CEL	003017196007.CEL;003017196008.CEL;003017196009.CEL	FALSE	mefenamic acid	4	100
1509	003017196016.CEL	003017196007.CEL;003017196008.CEL;003017196009.CEL	FALSE	mefenamic acid	4	300
1510	003017196017.CEL	003017196007.CEL;003017196008.CEL;003017196009.CEL	FALSE	mefenamic acid	4	300
1511	003017196018.CEL	003017196007.CEL;003017196008.CEL;003017196009.CEL	FALSE	mefenamic acid	4	300
1512	003017196022.CEL	003017196019.CEL;003017196020.CEL;003017196021.CEL	FALSE	mefenamic acid	8	30
1513	003017196023.CEL	003017196019.CEL;003017196020.CEL;003017196021.CEL	FALSE	mefenamic acid	8	30
1514	003017196024.CEL	003017196019.CEL;003017196020.CEL;003017196021.CEL	FALSE	mefenamic acid	8	30
1515	003017196025.CEL	003017196019.CEL;003017196020.CEL;003017196021.CEL	FALSE	mefenamic acid	8	100
1516	003017196026.CEL	003017196019.CEL;003017196020.CEL;003017196021.CEL	FALSE	mefenamic acid	8	100
1517	003017196027.CEL	003017196019.CEL;003017196020.CEL;003017196021.CEL	FALSE	mefenamic acid	8	100
1518	003017196028.CEL	003017196019.CEL;003017196020.CEL;003017196021.CEL	FALSE	mefenamic acid	8	300
1519	003017196029.CEL	003017196019.CEL;003017196020.CEL;003017196021.CEL	FALSE	mefenamic acid	8	300
1520	003017196030.CEL	003017196019.CEL;003017196020.CEL;003017196021.CEL	FALSE	mefenamic acid	8	300
1521	003017197029.CEL	003017197026.CEL;003017197027.CEL;003017197028.CEL	FALSE	mefenamic acid	15	30
1522	003017197030.CEL	003017197026.CEL;003017197027.CEL;003017197028.CEL	FALSE	mefenamic acid	15	30
1523	003017198025.CEL	003017197026.CEL;003017197027.CEL;003017197028.CEL	FALSE	mefenamic acid	15	30
1524	003017198026.CEL	003017197026.CEL;003017197027.CEL;003017197028.CEL	FALSE	mefenamic acid	15	100
1525	003017198027.CEL	003017197026.CEL;003017197027.CEL;003017197028.CEL	FALSE	mefenamic acid	15	100
1526	003017198028.CEL	003017197026.CEL;003017197027.CEL;003017197028.CEL	FALSE	mefenamic acid	15	100
1527	003017198029.CEL	003017197026.CEL;003017197027.CEL;003017197028.CEL	FALSE	mefenamic acid	15	300
1528	003017198030.CEL	003017197026.CEL;003017197027.CEL;003017197028.CEL	FALSE	mefenamic acid	15	300
1529	003017199025.CEL	003017197026.CEL;003017197027.CEL;003017197028.CEL	FALSE	mefenamic acid	15	300
1530	003017199029.CEL	003017199026.CEL;003017199027.CEL;003017199028.CEL	FALSE	mefenamic acid	29	30
1531	003017199030.CEL	003017199026.CEL;003017199027.CEL;003017199028.CEL	FALSE	mefenamic acid	29	30
1532	003017200001.CEL	003017199026.CEL;003017199027.CEL;003017199028.CEL	FALSE	mefenamic acid	29	30
1533	003017200002.CEL	003017199026.CEL;003017199027.CEL;003017199028.CEL	FALSE	mefenamic acid	29	100
1534	003017200003.CEL	003017199026.CEL;003017199027.CEL;003017199028.CEL	FALSE	mefenamic acid	29	100
1535	003017200004.CEL	003017199026.CEL;003017199027.CEL;003017199028.CEL	FALSE	mefenamic acid	29	100
1536	003017200005.CEL	003017199026.CEL;003017199027.CEL;003017199028.CEL	FALSE	mefenamic acid	29	300
1537	003017200006.CEL	003017199026.CEL;003017199027.CEL;003017199028.CEL	FALSE	mefenamic acid	29	300
1538	003017200007.CEL	003017199026.CEL;003017199027.CEL;003017199028.CEL	FALSE	mefenamic acid	29	300
1539	003017424002.CEL	003017407002.CEL;003017423030.CEL;003017424001.CEL	FALSE	meloxicam	1	10
1540	003017424003.CEL	003017407002.CEL;003017423030.CEL;003017424001.CEL	FALSE	meloxicam	1	10
1541	003017424004.CEL	003017407002.CEL;003017423030.CEL;003017424001.CEL	FALSE	meloxicam	1	10
1542	003017407003.CEL	003017407002.CEL;003017423030.CEL;003017424001.CEL	FALSE	meloxicam	1	30
1543	003017407004.CEL	003017407002.CEL;003017423030.CEL;003017424001.CEL	FALSE	meloxicam	1	30
1544	003017424005.CEL	003017407002.CEL;003017423030.CEL;003017424001.CEL	FALSE	meloxicam	1	30
1545	003017424006.CEL	003017407002.CEL;003017423030.CEL;003017424001.CEL	FALSE	meloxicam	1	100
1546	003017424007.CEL	003017407002.CEL;003017423030.CEL;003017424001.CEL	FALSE	meloxicam	1	100
1547	003017424008.CEL	003017407002.CEL;003017423030.CEL;003017424001.CEL	FALSE	meloxicam	1	100
1548	003017415015.CEL	003017415012.CEL;003017415013.CEL;003017415014.CEL	FALSE	meloxicam	4	3
1549	003017415016.CEL	003017415012.CEL;003017415013.CEL;003017415014.CEL	FALSE	meloxicam	4	3
1550	003017415017.CEL	003017415012.CEL;003017415013.CEL;003017415014.CEL	FALSE	meloxicam	4	3
1551	003017415018.CEL	003017415012.CEL;003017415013.CEL;003017415014.CEL	FALSE	meloxicam	4	10
1552	003017415019.CEL	003017415012.CEL;003017415013.CEL;003017415014.CEL	FALSE	meloxicam	4	10
1553	003017415020.CEL	003017415012.CEL;003017415013.CEL;003017415014.CEL	FALSE	meloxicam	4	10
1554	003017415021.CEL	003017415012.CEL;003017415013.CEL;003017415014.CEL	FALSE	meloxicam	4	30
1555	003017415022.CEL	003017415012.CEL;003017415013.CEL;003017415014.CEL	FALSE	meloxicam	4	30
1556	003017415023.CEL	003017415012.CEL;003017415013.CEL;003017415014.CEL	FALSE	meloxicam	4	30
1557	003017415027.CEL	003017415024.CEL;003017415025.CEL;003017415026.CEL	FALSE	meloxicam	8	3
1558	003017415028.CEL	003017415024.CEL;003017415025.CEL;003017415026.CEL	FALSE	meloxicam	8	3
1559	003017415029.CEL	003017415024.CEL;003017415025.CEL;003017415026.CEL	FALSE	meloxicam	8	3
1560	003017415030.CEL	003017415024.CEL;003017415025.CEL;003017415026.CEL	FALSE	meloxicam	8	10
1561	003017416001.CEL	003017415024.CEL;003017415025.CEL;003017415026.CEL	FALSE	meloxicam	8	10
1562	003017416002.CEL	003017415024.CEL;003017415025.CEL;003017415026.CEL	FALSE	meloxicam	8	10
1563	003017416003.CEL	003017415024.CEL;003017415025.CEL;003017415026.CEL	FALSE	meloxicam	8	30
1564	003017416004.CEL	003017415024.CEL;003017415025.CEL;003017415026.CEL	FALSE	meloxicam	8	30
1565	003017416005.CEL	003017415024.CEL;003017415025.CEL;003017415026.CEL	FALSE	meloxicam	8	30
1566	003017449026.CEL	003017449023.CEL;003017449024.CEL;003017449025.CEL	FALSE	meloxicam	15	3
1567	003017449027.CEL	003017449023.CEL;003017449024.CEL;003017449025.CEL	FALSE	meloxicam	15	3
1568	003017449028.CEL	003017449023.CEL;003017449024.CEL;003017449025.CEL	FALSE	meloxicam	15	3
1569	003017449029.CEL	003017449023.CEL;003017449024.CEL;003017449025.CEL	FALSE	meloxicam	15	10
1570	003017449030.CEL	003017449023.CEL;003017449024.CEL;003017449025.CEL	FALSE	meloxicam	15	10
1571	003017450001.CEL	003017449023.CEL;003017449024.CEL;003017449025.CEL	FALSE	meloxicam	15	10
1572	003017450002.CEL	003017449023.CEL;003017449024.CEL;003017449025.CEL	FALSE	meloxicam	15	30
1573	003017450003.CEL	003017449023.CEL;003017449024.CEL;003017449025.CEL	FALSE	meloxicam	15	30
1574	003017450007.CEL	003017450004.CEL;003017450005.CEL;003017450006.CEL	FALSE	meloxicam	29	3
1575	003017450008.CEL	003017450004.CEL;003017450005.CEL;003017450006.CEL	FALSE	meloxicam	29	3
1576	003017450009.CEL	003017450004.CEL;003017450005.CEL;003017450006.CEL	FALSE	meloxicam	29	3
1577	003017450010.CEL	003017450004.CEL;003017450005.CEL;003017450006.CEL	FALSE	meloxicam	29	10
1578	003017450011.CEL	003017450004.CEL;003017450005.CEL;003017450006.CEL	FALSE	meloxicam	29	10
1579	003017450012.CEL	003017450004.CEL;003017450005.CEL;003017450006.CEL	FALSE	meloxicam	29	10
1580	003017647015.CEL	003017647012.CEL;003017647013.CEL;003017647014.CEL	FALSE	methapyrilene	1	10
1581	003017647016.CEL	003017647012.CEL;003017647013.CEL;003017647014.CEL	FALSE	methapyrilene	1	10
1582	003017647017.CEL	003017647012.CEL;003017647013.CEL;003017647014.CEL	FALSE	methapyrilene	1	10
1583	003017647018.CEL	003017647012.CEL;003017647013.CEL;003017647014.CEL	FALSE	methapyrilene	1	30
1584	003017647019.CEL	003017647012.CEL;003017647013.CEL;003017647014.CEL	FALSE	methapyrilene	1	30
1585	003017647020.CEL	003017647012.CEL;003017647013.CEL;003017647014.CEL	FALSE	methapyrilene	1	30
1586	003017647021.CEL	003017647012.CEL;003017647013.CEL;003017647014.CEL	FALSE	methapyrilene	1	100
1587	003017647022.CEL	003017647012.CEL;003017647013.CEL;003017647014.CEL	FALSE	methapyrilene	1	100
1588	003017647023.CEL	003017647012.CEL;003017647013.CEL;003017647014.CEL	FALSE	methapyrilene	1	100
1589	003017647027.CEL	003017647024.CEL;003017647025.CEL;003017647026.CEL	FALSE	methapyrilene	4	10
1590	003017647028.CEL	003017647024.CEL;003017647025.CEL;003017647026.CEL	FALSE	methapyrilene	4	10
1591	003017647029.CEL	003017647024.CEL;003017647025.CEL;003017647026.CEL	FALSE	methapyrilene	4	10
1592	003017647030.CEL	003017647024.CEL;003017647025.CEL;003017647026.CEL	FALSE	methapyrilene	4	30
1593	003017648001.CEL	003017647024.CEL;003017647025.CEL;003017647026.CEL	FALSE	methapyrilene	4	30
1594	003017648002.CEL	003017647024.CEL;003017647025.CEL;003017647026.CEL	FALSE	methapyrilene	4	30
1595	003017648003.CEL	003017647024.CEL;003017647025.CEL;003017647026.CEL	TRUE	methapyrilene	4	100
1596	003017648004.CEL	003017647024.CEL;003017647025.CEL;003017647026.CEL	TRUE	methapyrilene	4	100
1597	003017648005.CEL	003017647024.CEL;003017647025.CEL;003017647026.CEL	TRUE	methapyrilene	4	100
1598	003017648009.CEL	003017648006.CEL;003017648007.CEL;003017648008.CEL	FALSE	methapyrilene	8	10
1599	003017648010.CEL	003017648006.CEL;003017648007.CEL;003017648008.CEL	FALSE	methapyrilene	8	10
1600	003017648011.CEL	003017648006.CEL;003017648007.CEL;003017648008.CEL	FALSE	methapyrilene	8	10
1601	003017648012.CEL	003017648006.CEL;003017648007.CEL;003017648008.CEL	FALSE	methapyrilene	8	30
1602	003017648013.CEL	003017648006.CEL;003017648007.CEL;003017648008.CEL	FALSE	methapyrilene	8	30
1603	003017648014.CEL	003017648006.CEL;003017648007.CEL;003017648008.CEL	FALSE	methapyrilene	8	30
1604	003017648015.CEL	003017648006.CEL;003017648007.CEL;003017648008.CEL	TRUE	methapyrilene	8	100
1605	003017648016.CEL	003017648006.CEL;003017648007.CEL;003017648008.CEL	TRUE	methapyrilene	8	100
1606	003017648017.CEL	003017648006.CEL;003017648007.CEL;003017648008.CEL	TRUE	methapyrilene	8	100
1607	003017651003.CEL	003017650030.CEL;003017651001.CEL;003017651002.CEL	FALSE	methapyrilene	15	10
1608	003017651004.CEL	003017650030.CEL;003017651001.CEL;003017651002.CEL	FALSE	methapyrilene	15	10
1609	003017651005.CEL	003017650030.CEL;003017651001.CEL;003017651002.CEL	FALSE	methapyrilene	15	10
1610	003017651006.CEL	003017650030.CEL;003017651001.CEL;003017651002.CEL	FALSE	methapyrilene	15	30
1611	003017651007.CEL	003017650030.CEL;003017651001.CEL;003017651002.CEL	FALSE	methapyrilene	15	30
1612	003017651008.CEL	003017650030.CEL;003017651001.CEL;003017651002.CEL	TRUE	methapyrilene	15	30
1613	003017651009.CEL	003017650030.CEL;003017651001.CEL;003017651002.CEL	TRUE	methapyrilene	15	100
1614	003017651010.CEL	003017650030.CEL;003017651001.CEL;003017651002.CEL	TRUE	methapyrilene	15	100
1615	003017651011.CEL	003017650030.CEL;003017651001.CEL;003017651002.CEL	TRUE	methapyrilene	15	100
1616	003017651015.CEL	003017651012.CEL;003017651013.CEL;003017651014.CEL	FALSE	methapyrilene	29	10
1617	003017651016.CEL	003017651012.CEL;003017651013.CEL;003017651014.CEL	FALSE	methapyrilene	29	10
1618	003017651017.CEL	003017651012.CEL;003017651013.CEL;003017651014.CEL	FALSE	methapyrilene	29	10
1619	003017651018.CEL	003017651012.CEL;003017651013.CEL;003017651014.CEL	FALSE	methapyrilene	29	30
1620	003017651019.CEL	003017651012.CEL;003017651013.CEL;003017651014.CEL	FALSE	methapyrilene	29	30
1621	003017651020.CEL	003017651012.CEL;003017651013.CEL;003017651014.CEL	FALSE	methapyrilene	29	30
1622	003017651021.CEL	003017651012.CEL;003017651013.CEL;003017651014.CEL	TRUE	methapyrilene	29	100
1623	003017651022.CEL	003017651012.CEL;003017651013.CEL;003017651014.CEL	TRUE	methapyrilene	29	100
1624	003017651023.CEL	003017651012.CEL;003017651013.CEL;003017651014.CEL	TRUE	methapyrilene	29	100
1625	003017871018.CEL	003017871015.CEL;003017871016.CEL;003017871017.CEL	FALSE	methylene dianiline	1	30
1626	003017871019.CEL	003017871015.CEL;003017871016.CEL;003017871017.CEL	FALSE	methylene dianiline	1	30
1627	003017871020.CEL	003017871015.CEL;003017871016.CEL;003017871017.CEL	FALSE	methylene dianiline	1	30
1628	003017871021.CEL	003017871015.CEL;003017871016.CEL;003017871017.CEL	FALSE	methylene dianiline	1	100
1629	003017871022.CEL	003017871015.CEL;003017871016.CEL;003017871017.CEL	FALSE	methylene dianiline	1	100
1630	003017871023.CEL	003017871015.CEL;003017871016.CEL;003017871017.CEL	FALSE	methylene dianiline	1	100
1631	003017871024.CEL	003017871015.CEL;003017871016.CEL;003017871017.CEL	FALSE	methylene dianiline	1	300
1632	003017871025.CEL	003017871015.CEL;003017871016.CEL;003017871017.CEL	FALSE	methylene dianiline	1	300
1633	003017871026.CEL	003017871015.CEL;003017871016.CEL;003017871017.CEL	FALSE	methylene dianiline	1	300
1634	003017875026.CEL	003017875023.CEL;003017875024.CEL;003017875025.CEL	FALSE	methylene dianiline	4	10
1635	003017875027.CEL	003017875023.CEL;003017875024.CEL;003017875025.CEL	FALSE	methylene dianiline	4	10
1636	003017875028.CEL	003017875023.CEL;003017875024.CEL;003017875025.CEL	FALSE	methylene dianiline	4	10
1637	003017875029.CEL	003017875023.CEL;003017875024.CEL;003017875025.CEL	TRUE	methylene dianiline	4	30
1638	003017875030.CEL	003017875023.CEL;003017875024.CEL;003017875025.CEL	TRUE	methylene dianiline	4	30
1639	003017876001.CEL	003017875023.CEL;003017875024.CEL;003017875025.CEL	TRUE	methylene dianiline	4	30
1640	003017876002.CEL	003017875023.CEL;003017875024.CEL;003017875025.CEL	TRUE	methylene dianiline	4	100
1641	003017876003.CEL	003017875023.CEL;003017875024.CEL;003017875025.CEL	TRUE	methylene dianiline	4	100
1642	003017876004.CEL	003017875023.CEL;003017875024.CEL;003017875025.CEL	TRUE	methylene dianiline	4	100
1643	003017876008.CEL	003017876005.CEL;003017876006.CEL;003017876007.CEL	FALSE	methylene dianiline	8	10
1644	003017876009.CEL	003017876005.CEL;003017876006.CEL;003017876007.CEL	FALSE	methylene dianiline	8	10
1645	003017876010.CEL	003017876005.CEL;003017876006.CEL;003017876007.CEL	FALSE	methylene dianiline	8	10
1646	003017876011.CEL	003017876005.CEL;003017876006.CEL;003017876007.CEL	FALSE	methylene dianiline	8	30
1647	003017876012.CEL	003017876005.CEL;003017876006.CEL;003017876007.CEL	TRUE	methylene dianiline	8	30
1648	003017876013.CEL	003017876005.CEL;003017876006.CEL;003017876007.CEL	TRUE	methylene dianiline	8	30
1649	003017876014.CEL	003017876005.CEL;003017876006.CEL;003017876007.CEL	TRUE	methylene dianiline	8	100
1650	003017876015.CEL	003017876005.CEL;003017876006.CEL;003017876007.CEL	TRUE	methylene dianiline	8	100
1651	003017876016.CEL	003017876005.CEL;003017876006.CEL;003017876007.CEL	TRUE	methylene dianiline	8	100
1652	003017875002.CEL	003017874030.CEL;003017875001.CEL;003017876020.CEL	FALSE	methylene dianiline	15	10
1653	003017875003.CEL	003017874030.CEL;003017875001.CEL;003017876020.CEL	FALSE	methylene dianiline	15	10
1654	003017875004.CEL	003017874030.CEL;003017875001.CEL;003017876020.CEL	FALSE	methylene dianiline	15	10
1655	003017875005.CEL	003017874030.CEL;003017875001.CEL;003017876020.CEL	TRUE	methylene dianiline	15	30
1656	003017875006.CEL	003017874030.CEL;003017875001.CEL;003017876020.CEL	FALSE	methylene dianiline	15	30
1657	003017875007.CEL	003017874030.CEL;003017875001.CEL;003017876020.CEL	FALSE	methylene dianiline	15	30
1658	003017875008.CEL	003017874030.CEL;003017875001.CEL;003017876020.CEL	TRUE	methylene dianiline	15	100
1659	003017875009.CEL	003017874030.CEL;003017875001.CEL;003017876020.CEL	TRUE	methylene dianiline	15	100
1660	003017875010.CEL	003017874030.CEL;003017875001.CEL;003017876020.CEL	TRUE	methylene dianiline	15	100
1661	003017875014.CEL	003017875011.CEL;003017875012.CEL;003017875013.CEL	FALSE	methylene dianiline	29	10
1662	003017875015.CEL	003017875011.CEL;003017875012.CEL;003017875013.CEL	FALSE	methylene dianiline	29	10
1663	003017875016.CEL	003017875011.CEL;003017875012.CEL;003017875013.CEL	FALSE	methylene dianiline	29	10
1664	003017875017.CEL	003017875011.CEL;003017875012.CEL;003017875013.CEL	FALSE	methylene dianiline	29	30
1665	003017875018.CEL	003017875011.CEL;003017875012.CEL;003017875013.CEL	FALSE	methylene dianiline	29	30
1666	003017875019.CEL	003017875011.CEL;003017875012.CEL;003017875013.CEL	TRUE	methylene dianiline	29	30
1667	003017875020.CEL	003017875011.CEL;003017875012.CEL;003017875013.CEL	TRUE	methylene dianiline	29	100
1668	003017875021.CEL	003017875011.CEL;003017875012.CEL;003017875013.CEL	TRUE	methylene dianiline	29	100
1669	003017875022.CEL	003017875011.CEL;003017875012.CEL;003017875013.CEL	TRUE	methylene dianiline	29	100
1670	003017048006.CEL	003017048003.CEL;003017048004.CEL;003017048005.CEL	FALSE	monocrotaline	1	3
1671	003017048007.CEL	003017048003.CEL;003017048004.CEL;003017048005.CEL	FALSE	monocrotaline	1	3
1672	003017048008.CEL	003017048003.CEL;003017048004.CEL;003017048005.CEL	FALSE	monocrotaline	1	3
1673	003017048009.CEL	003017048003.CEL;003017048004.CEL;003017048005.CEL	FALSE	monocrotaline	1	10
1674	003017048010.CEL	003017048003.CEL;003017048004.CEL;003017048005.CEL	FALSE	monocrotaline	1	10
1675	003017048011.CEL	003017048003.CEL;003017048004.CEL;003017048005.CEL	FALSE	monocrotaline	1	10
1676	003017048012.CEL	003017048003.CEL;003017048004.CEL;003017048005.CEL	FALSE	monocrotaline	1	30
1677	003017048013.CEL	003017048003.CEL;003017048004.CEL;003017048005.CEL	FALSE	monocrotaline	1	30
1678	003017048014.CEL	003017048003.CEL;003017048004.CEL;003017048005.CEL	FALSE	monocrotaline	1	30
1679	003017095004.CEL	003017095001.CEL;003017095002.CEL;003017095003.CEL	FALSE	monocrotaline	4	3
1680	003017095005.CEL	003017095001.CEL;003017095002.CEL;003017095003.CEL	FALSE	monocrotaline	4	3
1681	003017095006.CEL	003017095001.CEL;003017095002.CEL;003017095003.CEL	FALSE	monocrotaline	4	3
1682	003017095007.CEL	003017095001.CEL;003017095002.CEL;003017095003.CEL	FALSE	monocrotaline	4	10
1683	003017095008.CEL	003017095001.CEL;003017095002.CEL;003017095003.CEL	FALSE	monocrotaline	4	10
1684	003017095009.CEL	003017095001.CEL;003017095002.CEL;003017095003.CEL	FALSE	monocrotaline	4	10
1685	003017095010.CEL	003017095001.CEL;003017095002.CEL;003017095003.CEL	FALSE	monocrotaline	4	30
1686	003017095011.CEL	003017095001.CEL;003017095002.CEL;003017095003.CEL	FALSE	monocrotaline	4	30
1687	003017095012.CEL	003017095001.CEL;003017095002.CEL;003017095003.CEL	FALSE	monocrotaline	4	30
1688	003017095016.CEL	003017095013.CEL;003017095014.CEL;003017095015.CEL	FALSE	monocrotaline	8	3
1689	003017095017.CEL	003017095013.CEL;003017095014.CEL;003017095015.CEL	FALSE	monocrotaline	8	3
1690	003017095018.CEL	003017095013.CEL;003017095014.CEL;003017095015.CEL	FALSE	monocrotaline	8	3
1691	003017095019.CEL	003017095013.CEL;003017095014.CEL;003017095015.CEL	FALSE	monocrotaline	8	10
1692	003017095020.CEL	003017095013.CEL;003017095014.CEL;003017095015.CEL	FALSE	monocrotaline	8	10
1693	003017095021.CEL	003017095013.CEL;003017095014.CEL;003017095015.CEL	FALSE	monocrotaline	8	10
1694	003017095022.CEL	003017095013.CEL;003017095014.CEL;003017095015.CEL	FALSE	monocrotaline	8	30
1695	003017095023.CEL	003017095013.CEL;003017095014.CEL;003017095015.CEL	FALSE	monocrotaline	8	30
1696	003017095024.CEL	003017095013.CEL;003017095014.CEL;003017095015.CEL	FALSE	monocrotaline	8	30
1697	003017093023.CEL	003017093020.CEL;003017093021.CEL;003017093022.CEL	FALSE	monocrotaline	15	3
1698	003017093024.CEL	003017093020.CEL;003017093021.CEL;003017093022.CEL	FALSE	monocrotaline	15	3
1699	003017093025.CEL	003017093020.CEL;003017093021.CEL;003017093022.CEL	FALSE	monocrotaline	15	3
1700	003017093026.CEL	003017093020.CEL;003017093021.CEL;003017093022.CEL	FALSE	monocrotaline	15	10
1701	003017093027.CEL	003017093020.CEL;003017093021.CEL;003017093022.CEL	FALSE	monocrotaline	15	10
1702	003017093028.CEL	003017093020.CEL;003017093021.CEL;003017093022.CEL	FALSE	monocrotaline	15	10
1703	003017093029.CEL	003017093020.CEL;003017093021.CEL;003017093022.CEL	FALSE	monocrotaline	15	30
1704	003017093030.CEL	003017093020.CEL;003017093021.CEL;003017093022.CEL	FALSE	monocrotaline	15	30
1705	003017094025.CEL	003017093020.CEL;003017093021.CEL;003017093022.CEL	FALSE	monocrotaline	15	30
1706	003017094029.CEL	003017094026.CEL;003017094027.CEL;003017094028.CEL	FALSE	monocrotaline	29	3
1707	003017094030.CEL	003017094026.CEL;003017094027.CEL;003017094028.CEL	FALSE	monocrotaline	29	3
1708	003017095025.CEL	003017094026.CEL;003017094027.CEL;003017094028.CEL	FALSE	monocrotaline	29	3
1709	003017095026.CEL	003017094026.CEL;003017094027.CEL;003017094028.CEL	FALSE	monocrotaline	29	10
1710	003017095027.CEL	003017094026.CEL;003017094027.CEL;003017094028.CEL	FALSE	monocrotaline	29	10
1711	003017095028.CEL	003017094026.CEL;003017094027.CEL;003017094028.CEL	FALSE	monocrotaline	29	10
1712	003017631027.CEL	003017631024.CEL;003017631025.CEL;003017631026.CEL	FALSE	naphthyl isothiocyanate	1	15
1713	003017631028.CEL	003017631024.CEL;003017631025.CEL;003017631026.CEL	FALSE	naphthyl isothiocyanate	1	15
1714	003017631029.CEL	003017631024.CEL;003017631025.CEL;003017631026.CEL	FALSE	naphthyl isothiocyanate	1	15
1715	003017631030.CEL	003017631024.CEL;003017631025.CEL;003017631026.CEL	FALSE	naphthyl isothiocyanate	1	50
1716	003017632001.CEL	003017631024.CEL;003017631025.CEL;003017631026.CEL	FALSE	naphthyl isothiocyanate	1	50
1717	003017632002.CEL	003017631024.CEL;003017631025.CEL;003017631026.CEL	FALSE	naphthyl isothiocyanate	1	50
1718	003017632003.CEL	003017631024.CEL;003017631025.CEL;003017631026.CEL	FALSE	naphthyl isothiocyanate	1	150
1719	003017632004.CEL	003017631024.CEL;003017631025.CEL;003017631026.CEL	FALSE	naphthyl isothiocyanate	1	150
1720	003017632005.CEL	003017631024.CEL;003017631025.CEL;003017631026.CEL	FALSE	naphthyl isothiocyanate	1	150
1721	003017713007.CEL	003017713004.CEL;003017713005.CEL;003017713006.CEL	FALSE	naphthyl isothiocyanate	4	2
1722	003017713008.CEL	003017713004.CEL;003017713005.CEL;003017713006.CEL	FALSE	naphthyl isothiocyanate	4	2
1723	003017713009.CEL	003017713004.CEL;003017713005.CEL;003017713006.CEL	FALSE	naphthyl isothiocyanate	4	2
1724	003017713010.CEL	003017713004.CEL;003017713005.CEL;003017713006.CEL	FALSE	naphthyl isothiocyanate	4	5
1725	003017713011.CEL	003017713004.CEL;003017713005.CEL;003017713006.CEL	FALSE	naphthyl isothiocyanate	4	5
1726	003017713012.CEL	003017713004.CEL;003017713005.CEL;003017713006.CEL	FALSE	naphthyl isothiocyanate	4	5
1727	003017713013.CEL	003017713004.CEL;003017713005.CEL;003017713006.CEL	FALSE	naphthyl isothiocyanate	4	15
1728	003017713014.CEL	003017713004.CEL;003017713005.CEL;003017713006.CEL	TRUE	naphthyl isothiocyanate	4	15
1729	003017713015.CEL	003017713004.CEL;003017713005.CEL;003017713006.CEL	TRUE	naphthyl isothiocyanate	4	15
1730	003017713019.CEL	003017713016.CEL;003017713017.CEL;003017713018.CEL	FALSE	naphthyl isothiocyanate	8	2
1731	003017713020.CEL	003017713016.CEL;003017713017.CEL;003017713018.CEL	FALSE	naphthyl isothiocyanate	8	2
1732	003017713021.CEL	003017713016.CEL;003017713017.CEL;003017713018.CEL	FALSE	naphthyl isothiocyanate	8	2
1733	003017713022.CEL	003017713016.CEL;003017713017.CEL;003017713018.CEL	FALSE	naphthyl isothiocyanate	8	5
1734	003017713023.CEL	003017713016.CEL;003017713017.CEL;003017713018.CEL	FALSE	naphthyl isothiocyanate	8	5
1735	003017713024.CEL	003017713016.CEL;003017713017.CEL;003017713018.CEL	FALSE	naphthyl isothiocyanate	8	5
1736	003017713025.CEL	003017713016.CEL;003017713017.CEL;003017713018.CEL	TRUE	naphthyl isothiocyanate	8	15
1737	003017713026.CEL	003017713016.CEL;003017713017.CEL;003017713018.CEL	TRUE	naphthyl isothiocyanate	8	15
1738	003017713027.CEL	003017713016.CEL;003017713017.CEL;003017713018.CEL	TRUE	naphthyl isothiocyanate	8	15
1739	003017714001.CEL	003017713028.CEL;003017713029.CEL;003017713030.CEL	FALSE	naphthyl isothiocyanate	15	2
1740	003017714002.CEL	003017713028.CEL;003017713029.CEL;003017713030.CEL	FALSE	naphthyl isothiocyanate	15	2
1741	003017714003.CEL	003017713028.CEL;003017713029.CEL;003017713030.CEL	FALSE	naphthyl isothiocyanate	15	2
1742	003017714004.CEL	003017713028.CEL;003017713029.CEL;003017713030.CEL	FALSE	naphthyl isothiocyanate	15	5
1743	003017714005.CEL	003017713028.CEL;003017713029.CEL;003017713030.CEL	FALSE	naphthyl isothiocyanate	15	5
1744	003017714006.CEL	003017713028.CEL;003017713029.CEL;003017713030.CEL	FALSE	naphthyl isothiocyanate	15	5
1745	003017714007.CEL	003017713028.CEL;003017713029.CEL;003017713030.CEL	TRUE	naphthyl isothiocyanate	15	15
1746	003017714008.CEL	003017713028.CEL;003017713029.CEL;003017713030.CEL	TRUE	naphthyl isothiocyanate	15	15
1747	003017714009.CEL	003017713028.CEL;003017713029.CEL;003017713030.CEL	TRUE	naphthyl isothiocyanate	15	15
1748	003017714013.CEL	003017714010.CEL;003017714011.CEL;003017714012.CEL	FALSE	naphthyl isothiocyanate	29	2
1749	003017714014.CEL	003017714010.CEL;003017714011.CEL;003017714012.CEL	FALSE	naphthyl isothiocyanate	29	2
1750	003017714015.CEL	003017714010.CEL;003017714011.CEL;003017714012.CEL	FALSE	naphthyl isothiocyanate	29	2
1751	003017714016.CEL	003017714010.CEL;003017714011.CEL;003017714012.CEL	FALSE	naphthyl isothiocyanate	29	5
1752	003017714017.CEL	003017714010.CEL;003017714011.CEL;003017714012.CEL	FALSE	naphthyl isothiocyanate	29	5
1753	003017714018.CEL	003017714010.CEL;003017714011.CEL;003017714012.CEL	FALSE	naphthyl isothiocyanate	29	5
1754	003017714019.CEL	003017714010.CEL;003017714011.CEL;003017714012.CEL	TRUE	naphthyl isothiocyanate	29	15
1755	003017714020.CEL	003017714010.CEL;003017714011.CEL;003017714012.CEL	TRUE	naphthyl isothiocyanate	29	15
1756	003017714021.CEL	003017714010.CEL;003017714011.CEL;003017714012.CEL	TRUE	naphthyl isothiocyanate	29	15
1757	003017165009.CEL	003017165006.CEL;003017165007.CEL;003017165008.CEL	FALSE	naproxen	1	20
1758	003017165010.CEL	003017165006.CEL;003017165007.CEL;003017165008.CEL	FALSE	naproxen	1	20
1759	003017165011.CEL	003017165006.CEL;003017165007.CEL;003017165008.CEL	FALSE	naproxen	1	20
1760	003017165012.CEL	003017165006.CEL;003017165007.CEL;003017165008.CEL	FALSE	naproxen	1	60
1761	003017165013.CEL	003017165006.CEL;003017165007.CEL;003017165008.CEL	FALSE	naproxen	1	60
1762	003017165014.CEL	003017165006.CEL;003017165007.CEL;003017165008.CEL	FALSE	naproxen	1	60
1763	003017165015.CEL	003017165006.CEL;003017165007.CEL;003017165008.CEL	FALSE	naproxen	1	200
1764	003017165016.CEL	003017165006.CEL;003017165007.CEL;003017165008.CEL	FALSE	naproxen	1	200
1765	003017165017.CEL	003017165006.CEL;003017165007.CEL;003017165008.CEL	FALSE	naproxen	1	200
1766	003017166004.CEL	003017166002.CEL;003017166003.CEL;003017179026.CEL	FALSE	naproxen	4	6
1767	003017166005.CEL	003017166002.CEL;003017166003.CEL;003017179026.CEL	FALSE	naproxen	4	6
1768	003017166006.CEL	003017166002.CEL;003017166003.CEL;003017179026.CEL	FALSE	naproxen	4	6
1769	003017166007.CEL	003017166002.CEL;003017166003.CEL;003017179026.CEL	FALSE	naproxen	4	20
1770	003017166008.CEL	003017166002.CEL;003017166003.CEL;003017179026.CEL	FALSE	naproxen	4	20
1771	003017166009.CEL	003017166002.CEL;003017166003.CEL;003017179026.CEL	FALSE	naproxen	4	20
1772	003017166010.CEL	003017166002.CEL;003017166003.CEL;003017179026.CEL	FALSE	naproxen	4	60
1773	003017166011.CEL	003017166002.CEL;003017166003.CEL;003017179026.CEL	FALSE	naproxen	4	60
1774	003017166012.CEL	003017166002.CEL;003017166003.CEL;003017179026.CEL	FALSE	naproxen	4	60
1775	003017166016.CEL	003017166013.CEL;003017166014.CEL;003017166015.CEL	FALSE	naproxen	8	6
1776	003017166017.CEL	003017166013.CEL;003017166014.CEL;003017166015.CEL	FALSE	naproxen	8	6
1777	003017166018.CEL	003017166013.CEL;003017166014.CEL;003017166015.CEL	FALSE	naproxen	8	6
1778	003017166019.CEL	003017166013.CEL;003017166014.CEL;003017166015.CEL	FALSE	naproxen	8	20
1779	003017166020.CEL	003017166013.CEL;003017166014.CEL;003017166015.CEL	FALSE	naproxen	8	20
1780	003017166021.CEL	003017166013.CEL;003017166014.CEL;003017166015.CEL	FALSE	naproxen	8	20
1781	003017166022.CEL	003017166013.CEL;003017166014.CEL;003017166015.CEL	FALSE	naproxen	8	60
1782	003017166023.CEL	003017166013.CEL;003017166014.CEL;003017166015.CEL	FALSE	naproxen	8	60
1783	003017166024.CEL	003017166013.CEL;003017166014.CEL;003017166015.CEL	FALSE	naproxen	8	60
1784	003017167004.CEL	003017167001.CEL;003017167002.CEL;003017167003.CEL	FALSE	naproxen	15	6
1785	003017167005.CEL	003017167001.CEL;003017167002.CEL;003017167003.CEL	FALSE	naproxen	15	6
1786	003017167006.CEL	003017167001.CEL;003017167002.CEL;003017167003.CEL	FALSE	naproxen	15	6
1787	003017167007.CEL	003017167001.CEL;003017167002.CEL;003017167003.CEL	FALSE	naproxen	15	20
1788	003017167008.CEL	003017167001.CEL;003017167002.CEL;003017167003.CEL	FALSE	naproxen	15	20
1789	003017167009.CEL	003017167001.CEL;003017167002.CEL;003017167003.CEL	FALSE	naproxen	15	20
1790	003017167010.CEL	003017167001.CEL;003017167002.CEL;003017167003.CEL	FALSE	naproxen	15	60
1791	003017167011.CEL	003017167001.CEL;003017167002.CEL;003017167003.CEL	FALSE	naproxen	15	60
1792	003017167012.CEL	003017167001.CEL;003017167002.CEL;003017167003.CEL	FALSE	naproxen	15	60
1793	003017167016.CEL	003017167013.CEL;003017167014.CEL;003017167015.CEL	FALSE	naproxen	29	6
1794	003017167017.CEL	003017167013.CEL;003017167014.CEL;003017167015.CEL	FALSE	naproxen	29	6
1795	003017167018.CEL	003017167013.CEL;003017167014.CEL;003017167015.CEL	FALSE	naproxen	29	6
1796	003017167019.CEL	003017167013.CEL;003017167014.CEL;003017167015.CEL	FALSE	naproxen	29	20
1797	003017167020.CEL	003017167013.CEL;003017167014.CEL;003017167015.CEL	FALSE	naproxen	29	20
1798	003017167021.CEL	003017167013.CEL;003017167014.CEL;003017167015.CEL	FALSE	naproxen	29	20
1799	003017791025.CEL	003017791022.CEL;003017791023.CEL;003017791024.CEL	FALSE	nitrofurantoin	1	100
1800	003017791026.CEL	003017791022.CEL;003017791023.CEL;003017791024.CEL	FALSE	nitrofurantoin	1	100
1801	003017791027.CEL	003017791022.CEL;003017791023.CEL;003017791024.CEL	FALSE	nitrofurantoin	1	100
1802	003017791028.CEL	003017791022.CEL;003017791023.CEL;003017791024.CEL	FALSE	nitrofurantoin	1	300
1803	003017791029.CEL	003017791022.CEL;003017791023.CEL;003017791024.CEL	FALSE	nitrofurantoin	1	300
1804	003017791030.CEL	003017791022.CEL;003017791023.CEL;003017791024.CEL	FALSE	nitrofurantoin	1	300
1805	003017792001.CEL	003017791022.CEL;003017791023.CEL;003017791024.CEL	FALSE	nitrofurantoin	1	600
1806	003017792002.CEL	003017791022.CEL;003017791023.CEL;003017791024.CEL	FALSE	nitrofurantoin	1	600
1807	003017792003.CEL	003017791022.CEL;003017791023.CEL;003017791024.CEL	FALSE	nitrofurantoin	1	600
1808	003017744012.CEL	003017744009.CEL;003017744010.CEL;003017744011.CEL	FALSE	nitrofurantoin	4	10
1809	003017744013.CEL	003017744009.CEL;003017744010.CEL;003017744011.CEL	FALSE	nitrofurantoin	4	10
1810	003017744014.CEL	003017744009.CEL;003017744010.CEL;003017744011.CEL	FALSE	nitrofurantoin	4	10
1811	003017744015.CEL	003017744009.CEL;003017744010.CEL;003017744011.CEL	FALSE	nitrofurantoin	4	30
1812	003017744016.CEL	003017744009.CEL;003017744010.CEL;003017744011.CEL	FALSE	nitrofurantoin	4	30
1813	003017744017.CEL	003017744009.CEL;003017744010.CEL;003017744011.CEL	FALSE	nitrofurantoin	4	30
1814	003017744018.CEL	003017744009.CEL;003017744010.CEL;003017744011.CEL	FALSE	nitrofurantoin	4	100
1815	003017744019.CEL	003017744009.CEL;003017744010.CEL;003017744011.CEL	FALSE	nitrofurantoin	4	100
1816	003017744020.CEL	003017744009.CEL;003017744010.CEL;003017744011.CEL	FALSE	nitrofurantoin	4	100
1817	003017744024.CEL	003017744021.CEL;003017744022.CEL;003017744023.CEL	FALSE	nitrofurantoin	8	10
1818	003017744025.CEL	003017744021.CEL;003017744022.CEL;003017744023.CEL	FALSE	nitrofurantoin	8	10
1819	003017744026.CEL	003017744021.CEL;003017744022.CEL;003017744023.CEL	FALSE	nitrofurantoin	8	10
1820	003017744027.CEL	003017744021.CEL;003017744022.CEL;003017744023.CEL	FALSE	nitrofurantoin	8	30
1821	003017744028.CEL	003017744021.CEL;003017744022.CEL;003017744023.CEL	FALSE	nitrofurantoin	8	30
1822	003017744029.CEL	003017744021.CEL;003017744022.CEL;003017744023.CEL	FALSE	nitrofurantoin	8	30
1823	003017744030.CEL	003017744021.CEL;003017744022.CEL;003017744023.CEL	FALSE	nitrofurantoin	8	100
1824	003017745001.CEL	003017744021.CEL;003017744022.CEL;003017744023.CEL	FALSE	nitrofurantoin	8	100
1825	003017745002.CEL	003017744021.CEL;003017744022.CEL;003017744023.CEL	FALSE	nitrofurantoin	8	100
1826	003017745006.CEL	003017745003.CEL;003017745004.CEL;003017745005.CEL	FALSE	nitrofurantoin	15	10
1827	003017745007.CEL	003017745003.CEL;003017745004.CEL;003017745005.CEL	FALSE	nitrofurantoin	15	10
1828	003017745008.CEL	003017745003.CEL;003017745004.CEL;003017745005.CEL	FALSE	nitrofurantoin	15	10
1829	003017745009.CEL	003017745003.CEL;003017745004.CEL;003017745005.CEL	FALSE	nitrofurantoin	15	30
1830	003017745010.CEL	003017745003.CEL;003017745004.CEL;003017745005.CEL	FALSE	nitrofurantoin	15	30
1831	003017745011.CEL	003017745003.CEL;003017745004.CEL;003017745005.CEL	FALSE	nitrofurantoin	15	30
1832	003017745012.CEL	003017745003.CEL;003017745004.CEL;003017745005.CEL	FALSE	nitrofurantoin	15	100
1833	003017745013.CEL	003017745003.CEL;003017745004.CEL;003017745005.CEL	FALSE	nitrofurantoin	15	100
1834	003017745014.CEL	003017745003.CEL;003017745004.CEL;003017745005.CEL	FALSE	nitrofurantoin	15	100
1835	003017745018.CEL	003017745015.CEL;003017745016.CEL;003017745017.CEL	FALSE	nitrofurantoin	29	10
1836	003017745019.CEL	003017745015.CEL;003017745016.CEL;003017745017.CEL	FALSE	nitrofurantoin	29	10
1837	003017745020.CEL	003017745015.CEL;003017745016.CEL;003017745017.CEL	FALSE	nitrofurantoin	29	10
1838	003017745021.CEL	003017745015.CEL;003017745016.CEL;003017745017.CEL	FALSE	nitrofurantoin	29	30
1839	003017745022.CEL	003017745015.CEL;003017745016.CEL;003017745017.CEL	FALSE	nitrofurantoin	29	30
1840	003017745023.CEL	003017745015.CEL;003017745016.CEL;003017745017.CEL	FALSE	nitrofurantoin	29	30
1841	003017745024.CEL	003017745015.CEL;003017745016.CEL;003017745017.CEL	FALSE	nitrofurantoin	29	100
1842	003017745025.CEL	003017745015.CEL;003017745016.CEL;003017745017.CEL	FALSE	nitrofurantoin	29	100
1843	003017745026.CEL	003017745015.CEL;003017745016.CEL;003017745017.CEL	FALSE	nitrofurantoin	29	100
1844	003017528029.CEL	003017528026.CEL;003017528027.CEL;003017528028.CEL	FALSE	nitrosodiethylamine	1	10
1845	003017528030.CEL	003017528026.CEL;003017528027.CEL;003017528028.CEL	FALSE	nitrosodiethylamine	1	10
1846	003017529001.CEL	003017528026.CEL;003017528027.CEL;003017528028.CEL	FALSE	nitrosodiethylamine	1	10
1847	003017529002.CEL	003017528026.CEL;003017528027.CEL;003017528028.CEL	FALSE	nitrosodiethylamine	1	30
1848	003017529003.CEL	003017528026.CEL;003017528027.CEL;003017528028.CEL	FALSE	nitrosodiethylamine	1	30
1849	003017529004.CEL	003017528026.CEL;003017528027.CEL;003017528028.CEL	FALSE	nitrosodiethylamine	1	30
1850	003017529005.CEL	003017528026.CEL;003017528027.CEL;003017528028.CEL	FALSE	nitrosodiethylamine	1	100
1851	003017529006.CEL	003017528026.CEL;003017528027.CEL;003017528028.CEL	FALSE	nitrosodiethylamine	1	100
1852	003017529007.CEL	003017528026.CEL;003017528027.CEL;003017528028.CEL	FALSE	nitrosodiethylamine	1	100
1853	003017532017.CEL	003017532014.CEL;003017532015.CEL;003017532016.CEL	FALSE	nitrosodiethylamine	4	3
1854	003017532018.CEL	003017532014.CEL;003017532015.CEL;003017532016.CEL	FALSE	nitrosodiethylamine	4	3
1855	003017532019.CEL	003017532014.CEL;003017532015.CEL;003017532016.CEL	FALSE	nitrosodiethylamine	4	3
1856	003017532020.CEL	003017532014.CEL;003017532015.CEL;003017532016.CEL	FALSE	nitrosodiethylamine	4	10
1857	003017532021.CEL	003017532014.CEL;003017532015.CEL;003017532016.CEL	FALSE	nitrosodiethylamine	4	10
1858	003017532022.CEL	003017532014.CEL;003017532015.CEL;003017532016.CEL	FALSE	nitrosodiethylamine	4	10
1859	003017532023.CEL	003017532014.CEL;003017532015.CEL;003017532016.CEL	FALSE	nitrosodiethylamine	4	30
1860	003017532024.CEL	003017532014.CEL;003017532015.CEL;003017532016.CEL	FALSE	nitrosodiethylamine	4	30
1861	003017532025.CEL	003017532014.CEL;003017532015.CEL;003017532016.CEL	FALSE	nitrosodiethylamine	4	30
1862	003017532029.CEL	003017532026.CEL;003017532027.CEL;003017532028.CEL	FALSE	nitrosodiethylamine	8	3
1863	003017532030.CEL	003017532026.CEL;003017532027.CEL;003017532028.CEL	FALSE	nitrosodiethylamine	8	3
1864	003017533001.CEL	003017532026.CEL;003017532027.CEL;003017532028.CEL	FALSE	nitrosodiethylamine	8	3
1865	003017533002.CEL	003017532026.CEL;003017532027.CEL;003017532028.CEL	FALSE	nitrosodiethylamine	8	10
1866	003017533003.CEL	003017532026.CEL;003017532027.CEL;003017532028.CEL	FALSE	nitrosodiethylamine	8	10
1867	003017533004.CEL	003017532026.CEL;003017532027.CEL;003017532028.CEL	FALSE	nitrosodiethylamine	8	10
1868	003017533005.CEL	003017532026.CEL;003017532027.CEL;003017532028.CEL	TRUE	nitrosodiethylamine	8	30
1869	003017533006.CEL	003017532026.CEL;003017532027.CEL;003017532028.CEL	TRUE	nitrosodiethylamine	8	30
1870	003017533007.CEL	003017532026.CEL;003017532027.CEL;003017532028.CEL	TRUE	nitrosodiethylamine	8	30
1871	003017534021.CEL	003017534018.CEL;003017534019.CEL;003017534020.CEL	FALSE	nitrosodiethylamine	15	3
1872	003017534022.CEL	003017534018.CEL;003017534019.CEL;003017534020.CEL	FALSE	nitrosodiethylamine	15	3
1873	003017534023.CEL	003017534018.CEL;003017534019.CEL;003017534020.CEL	FALSE	nitrosodiethylamine	15	3
1874	003017534024.CEL	003017534018.CEL;003017534019.CEL;003017534020.CEL	FALSE	nitrosodiethylamine	15	10
1875	003017534025.CEL	003017534018.CEL;003017534019.CEL;003017534020.CEL	FALSE	nitrosodiethylamine	15	10
1876	003017534026.CEL	003017534018.CEL;003017534019.CEL;003017534020.CEL	FALSE	nitrosodiethylamine	15	10
1877	003017534027.CEL	003017534018.CEL;003017534019.CEL;003017534020.CEL	TRUE	nitrosodiethylamine	15	30
1878	003017535023.CEL	003017534028.CEL;003017534029.CEL;003017534030.CEL	FALSE	nitrosodiethylamine	29	3
1879	003017535024.CEL	003017534028.CEL;003017534029.CEL;003017534030.CEL	FALSE	nitrosodiethylamine	29	3
1880	003017535025.CEL	003017534028.CEL;003017534029.CEL;003017534030.CEL	FALSE	nitrosodiethylamine	29	3
1881	003017535026.CEL	003017534028.CEL;003017534029.CEL;003017534030.CEL	FALSE	nitrosodiethylamine	29	10
1882	003017535027.CEL	003017534028.CEL;003017534029.CEL;003017534030.CEL	FALSE	nitrosodiethylamine	29	10
1883	003017535028.CEL	003017534028.CEL;003017534029.CEL;003017534030.CEL	FALSE	nitrosodiethylamine	29	10
1884	003017915027.CEL	003017915024.CEL;003017915025.CEL;003017915026.CEL	FALSE	N_methyl_N_nitrosourea	1	10
1885	003017915028.CEL	003017915024.CEL;003017915025.CEL;003017915026.CEL	FALSE	N_methyl_N_nitrosourea	1	10
1886	003017915029.CEL	003017915024.CEL;003017915025.CEL;003017915026.CEL	FALSE	N_methyl_N_nitrosourea	1	10
1887	003017915030.CEL	003017915024.CEL;003017915025.CEL;003017915026.CEL	FALSE	N_methyl_N_nitrosourea	1	30
1888	003017916001.CEL	003017915024.CEL;003017915025.CEL;003017915026.CEL	FALSE	N_methyl_N_nitrosourea	1	30
1889	003017916002.CEL	003017915024.CEL;003017915025.CEL;003017915026.CEL	FALSE	N_methyl_N_nitrosourea	1	30
1890	003017916003.CEL	003017915024.CEL;003017915025.CEL;003017915026.CEL	FALSE	N_methyl_N_nitrosourea	1	100
1891	003017916004.CEL	003017915024.CEL;003017915025.CEL;003017915026.CEL	FALSE	N_methyl_N_nitrosourea	1	100
1892	003017916005.CEL	003017915024.CEL;003017915025.CEL;003017915026.CEL	FALSE	N_methyl_N_nitrosourea	1	100
1893	003017915015.CEL	003017915012.CEL;003017915013.CEL;003017915014.CEL	FALSE	N_nitrosomorpholine	1	100
1894	003017915016.CEL	003017915012.CEL;003017915013.CEL;003017915014.CEL	FALSE	N_nitrosomorpholine	1	100
1895	003017915017.CEL	003017915012.CEL;003017915013.CEL;003017915014.CEL	FALSE	N_nitrosomorpholine	1	100
1896	003017915018.CEL	003017915012.CEL;003017915013.CEL;003017915014.CEL	FALSE	N_nitrosomorpholine	1	300
1897	003017915019.CEL	003017915012.CEL;003017915013.CEL;003017915014.CEL	FALSE	N_nitrosomorpholine	1	300
1898	003017915020.CEL	003017915012.CEL;003017915013.CEL;003017915014.CEL	FALSE	N_nitrosomorpholine	1	300
1899	003017915021.CEL	003017915012.CEL;003017915013.CEL;003017915014.CEL	FALSE	N_nitrosomorpholine	1	600
1900	003017915022.CEL	003017915012.CEL;003017915013.CEL;003017915014.CEL	FALSE	N_nitrosomorpholine	1	600
1901	003017915023.CEL	003017915012.CEL;003017915013.CEL;003017915014.CEL	FALSE	N_nitrosomorpholine	1	600
1902	003017428006.CEL	003017428003.CEL;003017428004.CEL;003017428005.CEL	FALSE	phalloidin	1	1
1903	003017428007.CEL	003017428003.CEL;003017428004.CEL;003017428005.CEL	FALSE	phalloidin	1	1
1904	003017428008.CEL	003017428003.CEL;003017428004.CEL;003017428005.CEL	FALSE	phalloidin	1	1
1905	003017231017.CEL	003017231014.CEL;003017231015.CEL;003017231016.CEL	FALSE	phalloidin	4	1
1906	003017231018.CEL	003017231014.CEL;003017231015.CEL;003017231016.CEL	TRUE	phalloidin	4	1
1907	003017231019.CEL	003017231014.CEL;003017231015.CEL;003017231016.CEL	FALSE	phalloidin	4	1
1908	003017231023.CEL	003017231020.CEL;003017231021.CEL;003017231022.CEL	TRUE	phalloidin	8	1
1909	003017231024.CEL	003017231020.CEL;003017231021.CEL;003017231022.CEL	TRUE	phalloidin	8	1
1910	003017231025.CEL	003017231020.CEL;003017231021.CEL;003017231022.CEL	TRUE	phalloidin	8	1
1911	003017496007.CEL	003017496004.CEL;003017496005.CEL;003017496006.CEL	FALSE	phenacetin	1	300
1912	003017496008.CEL	003017496004.CEL;003017496005.CEL;003017496006.CEL	FALSE	phenacetin	1	300
1913	003017504030.CEL	003017496004.CEL;003017496005.CEL;003017496006.CEL	FALSE	phenacetin	1	300
1914	003017496009.CEL	003017496004.CEL;003017496005.CEL;003017496006.CEL	FALSE	phenacetin	1	1000
1915	003017496010.CEL	003017496004.CEL;003017496005.CEL;003017496006.CEL	FALSE	phenacetin	1	1000
1916	003017496011.CEL	003017496004.CEL;003017496005.CEL;003017496006.CEL	FALSE	phenacetin	1	1000
1917	003017496012.CEL	003017496004.CEL;003017496005.CEL;003017496006.CEL	FALSE	phenacetin	1	2000
1918	003017496013.CEL	003017496004.CEL;003017496005.CEL;003017496006.CEL	FALSE	phenacetin	1	2000
1919	003017496014.CEL	003017496004.CEL;003017496005.CEL;003017496006.CEL	FALSE	phenacetin	1	2000
1920	003017519001.CEL	003017518028.CEL;003017518029.CEL;003017518030.CEL	FALSE	phenacetin	4	100
1921	003017519002.CEL	003017518028.CEL;003017518029.CEL;003017518030.CEL	FALSE	phenacetin	4	100
1922	003017519003.CEL	003017518028.CEL;003017518029.CEL;003017518030.CEL	FALSE	phenacetin	4	100
1923	003017519004.CEL	003017518028.CEL;003017518029.CEL;003017518030.CEL	FALSE	phenacetin	4	300
1924	003017519005.CEL	003017518028.CEL;003017518029.CEL;003017518030.CEL	FALSE	phenacetin	4	300
1925	003017519006.CEL	003017518028.CEL;003017518029.CEL;003017518030.CEL	FALSE	phenacetin	4	300
1926	003017519007.CEL	003017518028.CEL;003017518029.CEL;003017518030.CEL	FALSE	phenacetin	4	1000
1927	003017519008.CEL	003017518028.CEL;003017518029.CEL;003017518030.CEL	FALSE	phenacetin	4	1000
1928	003017519009.CEL	003017518028.CEL;003017518029.CEL;003017518030.CEL	FALSE	phenacetin	4	1000
1929	003017521001.CEL	003017519010.CEL;003017519011.CEL;003017519012.CEL	FALSE	phenacetin	8	100
1930	003017521002.CEL	003017519010.CEL;003017519011.CEL;003017519012.CEL	FALSE	phenacetin	8	100
1931	003017521003.CEL	003017519010.CEL;003017519011.CEL;003017519012.CEL	FALSE	phenacetin	8	100
1932	003017521004.CEL	003017519010.CEL;003017519011.CEL;003017519012.CEL	FALSE	phenacetin	8	300
1933	003017521005.CEL	003017519010.CEL;003017519011.CEL;003017519012.CEL	FALSE	phenacetin	8	300
1934	003017521006.CEL	003017519010.CEL;003017519011.CEL;003017519012.CEL	FALSE	phenacetin	8	300
1935	003017521007.CEL	003017519010.CEL;003017519011.CEL;003017519012.CEL	FALSE	phenacetin	8	1000
1936	003017521008.CEL	003017519010.CEL;003017519011.CEL;003017519012.CEL	FALSE	phenacetin	8	1000
1937	003017521009.CEL	003017519010.CEL;003017519011.CEL;003017519012.CEL	FALSE	phenacetin	8	1000
1938	003017520004.CEL	003017520001.CEL;003017520003.CEL;003017554014.CEL	FALSE	phenacetin	15	100
1939	003017520005.CEL	003017520001.CEL;003017520003.CEL;003017554014.CEL	FALSE	phenacetin	15	100
1940	003017520006.CEL	003017520001.CEL;003017520003.CEL;003017554014.CEL	FALSE	phenacetin	15	100
1941	003017520008.CEL	003017520001.CEL;003017520003.CEL;003017554014.CEL	FALSE	phenacetin	15	300
1942	003017554015.CEL	003017520001.CEL;003017520003.CEL;003017554014.CEL	FALSE	phenacetin	15	300
1943	003017554016.CEL	003017520001.CEL;003017520003.CEL;003017554014.CEL	FALSE	phenacetin	15	300
1944	003017520010.CEL	003017520001.CEL;003017520003.CEL;003017554014.CEL	FALSE	phenacetin	15	1000
1945	003017520011.CEL	003017520001.CEL;003017520003.CEL;003017554014.CEL	FALSE	phenacetin	15	1000
1946	003017520012.CEL	003017520001.CEL;003017520003.CEL;003017554014.CEL	FALSE	phenacetin	15	1000
1947	003017520016.CEL	003017520013.CEL;003017520014.CEL;003017520015.CEL	FALSE	phenacetin	29	100
1948	003017520017.CEL	003017520013.CEL;003017520014.CEL;003017520015.CEL	FALSE	phenacetin	29	100
1949	003017520018.CEL	003017520013.CEL;003017520014.CEL;003017520015.CEL	FALSE	phenacetin	29	100
1950	003017520019.CEL	003017520013.CEL;003017520014.CEL;003017520015.CEL	FALSE	phenacetin	29	300
1951	003017520020.CEL	003017520013.CEL;003017520014.CEL;003017520015.CEL	FALSE	phenacetin	29	300
1952	003017520021.CEL	003017520013.CEL;003017520014.CEL;003017520015.CEL	FALSE	phenacetin	29	300
1953	003017520022.CEL	003017520013.CEL;003017520014.CEL;003017520015.CEL	FALSE	phenacetin	29	1000
1954	003017520023.CEL	003017520013.CEL;003017520014.CEL;003017520015.CEL	FALSE	phenacetin	29	1000
1955	003017520024.CEL	003017520013.CEL;003017520014.CEL;003017520015.CEL	FALSE	phenacetin	29	1000
1956	003017229006.CEL	003017229003.CEL;003017229004.CEL;003017229005.CEL	FALSE	phorone	1	40
1957	003017229007.CEL	003017229003.CEL;003017229004.CEL;003017229005.CEL	FALSE	phorone	1	40
1958	003017229008.CEL	003017229003.CEL;003017229004.CEL;003017229005.CEL	FALSE	phorone	1	40
1959	003017229009.CEL	003017229003.CEL;003017229004.CEL;003017229005.CEL	FALSE	phorone	1	120
1960	003017229010.CEL	003017229003.CEL;003017229004.CEL;003017229005.CEL	FALSE	phorone	1	120
1961	003017229011.CEL	003017229003.CEL;003017229004.CEL;003017229005.CEL	FALSE	phorone	1	120
1962	003017229013.CEL	003017229003.CEL;003017229004.CEL;003017229005.CEL	FALSE	phorone	1	400
1963	003017229014.CEL	003017229003.CEL;003017229004.CEL;003017229005.CEL	FALSE	phorone	1	400
1964	003017264015.CEL	003017229003.CEL;003017229004.CEL;003017229005.CEL	FALSE	phorone	1	400
1965	003017666016.CEL	003017666013.CEL;003017666014.CEL;003017666015.CEL	FALSE	rifampicin	1	20
1966	003017666017.CEL	003017666013.CEL;003017666014.CEL;003017666015.CEL	FALSE	rifampicin	1	20
1967	003017666018.CEL	003017666013.CEL;003017666014.CEL;003017666015.CEL	FALSE	rifampicin	1	20
1968	003017666019.CEL	003017666013.CEL;003017666014.CEL;003017666015.CEL	FALSE	rifampicin	1	60
1969	003017666020.CEL	003017666013.CEL;003017666014.CEL;003017666015.CEL	FALSE	rifampicin	1	60
1970	003017666021.CEL	003017666013.CEL;003017666014.CEL;003017666015.CEL	FALSE	rifampicin	1	60
1971	003017666022.CEL	003017666013.CEL;003017666014.CEL;003017666015.CEL	FALSE	rifampicin	1	200
1972	003017666023.CEL	003017666013.CEL;003017666014.CEL;003017666015.CEL	FALSE	rifampicin	1	200
1973	003017666024.CEL	003017666013.CEL;003017666014.CEL;003017666015.CEL	FALSE	rifampicin	1	200
1974	003017719020.CEL	003017719017.CEL;003017719018.CEL;003017719019.CEL	FALSE	rifampicin	4	20
1975	003017719021.CEL	003017719017.CEL;003017719018.CEL;003017719019.CEL	FALSE	rifampicin	4	20
1976	003017719022.CEL	003017719017.CEL;003017719018.CEL;003017719019.CEL	FALSE	rifampicin	4	20
1977	003017719023.CEL	003017719017.CEL;003017719018.CEL;003017719019.CEL	FALSE	rifampicin	4	60
1978	003017719024.CEL	003017719017.CEL;003017719018.CEL;003017719019.CEL	FALSE	rifampicin	4	60
1979	003017719025.CEL	003017719017.CEL;003017719018.CEL;003017719019.CEL	FALSE	rifampicin	4	60
1980	003017719026.CEL	003017719017.CEL;003017719018.CEL;003017719019.CEL	FALSE	rifampicin	4	200
1981	003017719027.CEL	003017719017.CEL;003017719018.CEL;003017719019.CEL	FALSE	rifampicin	4	200
1982	003017719028.CEL	003017719017.CEL;003017719018.CEL;003017719019.CEL	FALSE	rifampicin	4	200
1983	003017720002.CEL	003017719029.CEL;003017719030.CEL;003017720001.CEL	FALSE	rifampicin	8	20
1984	003017720003.CEL	003017719029.CEL;003017719030.CEL;003017720001.CEL	FALSE	rifampicin	8	20
1985	003017720004.CEL	003017719029.CEL;003017719030.CEL;003017720001.CEL	FALSE	rifampicin	8	20
1986	003017720005.CEL	003017719029.CEL;003017719030.CEL;003017720001.CEL	FALSE	rifampicin	8	60
1987	003017720006.CEL	003017719029.CEL;003017719030.CEL;003017720001.CEL	FALSE	rifampicin	8	60
1988	003017720007.CEL	003017719029.CEL;003017719030.CEL;003017720001.CEL	FALSE	rifampicin	8	60
1989	003017720008.CEL	003017719029.CEL;003017719030.CEL;003017720001.CEL	FALSE	rifampicin	8	200
1990	003017720009.CEL	003017719029.CEL;003017719030.CEL;003017720001.CEL	FALSE	rifampicin	8	200
1991	003017720010.CEL	003017719029.CEL;003017719030.CEL;003017720001.CEL	FALSE	rifampicin	8	200
1992	003017720014.CEL	003017720011.CEL;003017720012.CEL;003017720013.CEL	FALSE	rifampicin	15	20
1993	003017720015.CEL	003017720011.CEL;003017720012.CEL;003017720013.CEL	FALSE	rifampicin	15	20
1994	003017720016.CEL	003017720011.CEL;003017720012.CEL;003017720013.CEL	FALSE	rifampicin	15	20
1995	003017720017.CEL	003017720011.CEL;003017720012.CEL;003017720013.CEL	FALSE	rifampicin	15	60
1996	003017720018.CEL	003017720011.CEL;003017720012.CEL;003017720013.CEL	FALSE	rifampicin	15	60
1997	003017720019.CEL	003017720011.CEL;003017720012.CEL;003017720013.CEL	FALSE	rifampicin	15	60
1998	003017720020.CEL	003017720011.CEL;003017720012.CEL;003017720013.CEL	FALSE	rifampicin	15	200
[truncated: 326 more rows]

## Sheet: TG Fibrosis
	SAMPLE	CONTROL	INJURY	COMPOUND	TREATMENT	DOSE
1	003017906001.CEL	003017905028.CEL;003017905029.CEL;003017905030.CEL	FALSE	1% cholesterol + 0.25% sodium cholate	4	9999
2	003017906002.CEL	003017905028.CEL;003017905029.CEL;003017905030.CEL	FALSE	1% cholesterol + 0.25% sodium cholate	4	9999
3	003017906003.CEL	003017905028.CEL;003017905029.CEL;003017905030.CEL	FALSE	1% cholesterol + 0.25% sodium cholate	4	9999
4	003017906007.CEL	003017906004.CEL;003017906005.CEL;003017906006.CEL	FALSE	1% cholesterol + 0.25% sodium cholate	8	9999
5	003017906008.CEL	003017906004.CEL;003017906005.CEL;003017906006.CEL	FALSE	1% cholesterol + 0.25% sodium cholate	8	9999
6	003017906009.CEL	003017906004.CEL;003017906005.CEL;003017906006.CEL	FALSE	1% cholesterol + 0.25% sodium cholate	8	9999
7	003017906013.CEL	003017906010.CEL;003017906011.CEL;003017906012.CEL	FALSE	1% cholesterol + 0.25% sodium cholate	15	9999
8	003017906014.CEL	003017906010.CEL;003017906011.CEL;003017906012.CEL	FALSE	1% cholesterol + 0.25% sodium cholate	15	9999
9	003017906015.CEL	003017906010.CEL;003017906011.CEL;003017906012.CEL	FALSE	1% cholesterol + 0.25% sodium cholate	15	9999
10	003017906019.CEL	003017906016.CEL;003017906018.CEL;003017911029.CEL	FALSE	1% cholesterol + 0.25% sodium cholate	29	9999
11	003017906020.CEL	003017906016.CEL;003017906018.CEL;003017911029.CEL	FALSE	1% cholesterol + 0.25% sodium cholate	29	9999
12	003017906021.CEL	003017906016.CEL;003017906018.CEL;003017911029.CEL	FALSE	1% cholesterol + 0.25% sodium cholate	29	9999
13	003017920023.CEL	003017920020.CEL;003017920021.CEL;003017920022.CEL	FALSE	acetamide	4	300
14	003017920024.CEL	003017920020.CEL;003017920021.CEL;003017920022.CEL	FALSE	acetamide	4	300
15	003017920025.CEL	003017920020.CEL;003017920021.CEL;003017920022.CEL	FALSE	acetamide	4	300
16	003017920026.CEL	003017920020.CEL;003017920021.CEL;003017920022.CEL	FALSE	acetamide	4	1000
17	003017920027.CEL	003017920020.CEL;003017920021.CEL;003017920022.CEL	FALSE	acetamide	4	1000
18	003017920028.CEL	003017920020.CEL;003017920021.CEL;003017920022.CEL	FALSE	acetamide	4	1000
19	003017920029.CEL	003017920020.CEL;003017920021.CEL;003017920022.CEL	FALSE	acetamide	4	2000
20	003017920030.CEL	003017920020.CEL;003017920021.CEL;003017920022.CEL	FALSE	acetamide	4	2000
21	003017921001.CEL	003017920020.CEL;003017920021.CEL;003017920022.CEL	FALSE	acetamide	4	2000
22	003017921005.CEL	003017921002.CEL;003017921003.CEL;003017921004.CEL	FALSE	acetamide	8	300
23	003017921006.CEL	003017921002.CEL;003017921003.CEL;003017921004.CEL	FALSE	acetamide	8	300
24	003017921007.CEL	003017921002.CEL;003017921003.CEL;003017921004.CEL	FALSE	acetamide	8	300
25	003017921008.CEL	003017921002.CEL;003017921003.CEL;003017921004.CEL	FALSE	acetamide	8	1000
26	003017921009.CEL	003017921002.CEL;003017921003.CEL;003017921004.CEL	FALSE	acetamide	8	1000
27	003017921010.CEL	003017921002.CEL;003017921003.CEL;003017921004.CEL	FALSE	acetamide	8	1000
28	003017921011.CEL	003017921002.CEL;003017921003.CEL;003017921004.CEL	FALSE	acetamide	8	2000
29	003017921012.CEL	003017921002.CEL;003017921003.CEL;003017921004.CEL	FALSE	acetamide	8	2000
30	003017921013.CEL	003017921002.CEL;003017921003.CEL;003017921004.CEL	FALSE	acetamide	8	2000
31	003017921017.CEL	003017921014.CEL;003017921015.CEL;003017921016.CEL	FALSE	acetamide	15	300
32	003017921018.CEL	003017921014.CEL;003017921015.CEL;003017921016.CEL	FALSE	acetamide	15	300
33	003017921019.CEL	003017921014.CEL;003017921015.CEL;003017921016.CEL	FALSE	acetamide	15	300
34	003017921020.CEL	003017921014.CEL;003017921015.CEL;003017921016.CEL	FALSE	acetamide	15	1000
35	003017921021.CEL	003017921014.CEL;003017921015.CEL;003017921016.CEL	FALSE	acetamide	15	1000
36	003017921022.CEL	003017921014.CEL;003017921015.CEL;003017921016.CEL	FALSE	acetamide	15	1000
37	003017921023.CEL	003017921014.CEL;003017921015.CEL;003017921016.CEL	FALSE	acetamide	15	2000
38	003017921024.CEL	003017921014.CEL;003017921015.CEL;003017921016.CEL	FALSE	acetamide	15	2000
39	003017921025.CEL	003017921014.CEL;003017921015.CEL;003017921016.CEL	FALSE	acetamide	15	2000
40	003017921029.CEL	003017921026.CEL;003017921027.CEL;003017921028.CEL	FALSE	acetamide	29	300
41	003017921030.CEL	003017921026.CEL;003017921027.CEL;003017921028.CEL	FALSE	acetamide	29	300
42	003017922001.CEL	003017921026.CEL;003017921027.CEL;003017921028.CEL	FALSE	acetamide	29	300
43	003017922002.CEL	003017921026.CEL;003017921027.CEL;003017921028.CEL	FALSE	acetamide	29	1000
44	003017922003.CEL	003017921026.CEL;003017921027.CEL;003017921028.CEL	FALSE	acetamide	29	1000
45	003017922004.CEL	003017921026.CEL;003017921027.CEL;003017921028.CEL	FALSE	acetamide	29	1000
46	003017922005.CEL	003017921026.CEL;003017921027.CEL;003017921028.CEL	FALSE	acetamide	29	2000
47	003017922006.CEL	003017921026.CEL;003017921027.CEL;003017921028.CEL	FALSE	acetamide	29	2000
48	003017922007.CEL	003017921026.CEL;003017921027.CEL;003017921028.CEL	FALSE	acetamide	29	2000
49	003017583011.CEL	003017583008.CEL;003017583009.CEL;003017583010.CEL	FALSE	acetamidofluorene	1	100
50	003017583012.CEL	003017583008.CEL;003017583009.CEL;003017583010.CEL	FALSE	acetamidofluorene	1	100
51	003017583013.CEL	003017583008.CEL;003017583009.CEL;003017583010.CEL	FALSE	acetamidofluorene	1	100
52	003017583014.CEL	003017583008.CEL;003017583009.CEL;003017583010.CEL	FALSE	acetamidofluorene	1	300
53	003017583015.CEL	003017583008.CEL;003017583009.CEL;003017583010.CEL	FALSE	acetamidofluorene	1	300
54	003017583016.CEL	003017583008.CEL;003017583009.CEL;003017583010.CEL	FALSE	acetamidofluorene	1	300
55	003017583017.CEL	003017583008.CEL;003017583009.CEL;003017583010.CEL	FALSE	acetamidofluorene	1	1000
56	003017583018.CEL	003017583008.CEL;003017583009.CEL;003017583010.CEL	FALSE	acetamidofluorene	1	1000
57	003017583019.CEL	003017583008.CEL;003017583009.CEL;003017583010.CEL	FALSE	acetamidofluorene	1	1000
58	003017564004.CEL	003017564001.CEL;003017564002.CEL;003017564003.CEL	FALSE	acetamidofluorene	4	30
59	003017564005.CEL	003017564001.CEL;003017564002.CEL;003017564003.CEL	FALSE	acetamidofluorene	4	30
60	003017564006.CEL	003017564001.CEL;003017564002.CEL;003017564003.CEL	FALSE	acetamidofluorene	4	30
61	003017564007.CEL	003017564001.CEL;003017564002.CEL;003017564003.CEL	FALSE	acetamidofluorene	4	100
62	003017564008.CEL	003017564001.CEL;003017564002.CEL;003017564003.CEL	FALSE	acetamidofluorene	4	100
63	003017564009.CEL	003017564001.CEL;003017564002.CEL;003017564003.CEL	FALSE	acetamidofluorene	4	100
64	003017564010.CEL	003017564001.CEL;003017564002.CEL;003017564003.CEL	FALSE	acetamidofluorene	4	300
65	003017564011.CEL	003017564001.CEL;003017564002.CEL;003017564003.CEL	FALSE	acetamidofluorene	4	300
66	003017564012.CEL	003017564001.CEL;003017564002.CEL;003017564003.CEL	FALSE	acetamidofluorene	4	300
67	003017564016.CEL	003017564013.CEL;003017564014.CEL;003017564015.CEL	FALSE	acetamidofluorene	8	30
68	003017564017.CEL	003017564013.CEL;003017564014.CEL;003017564015.CEL	FALSE	acetamidofluorene	8	30
69	003017564018.CEL	003017564013.CEL;003017564014.CEL;003017564015.CEL	FALSE	acetamidofluorene	8	30
70	003017564019.CEL	003017564013.CEL;003017564014.CEL;003017564015.CEL	FALSE	acetamidofluorene	8	100
71	003017564020.CEL	003017564013.CEL;003017564014.CEL;003017564015.CEL	FALSE	acetamidofluorene	8	100
72	003017564021.CEL	003017564013.CEL;003017564014.CEL;003017564015.CEL	FALSE	acetamidofluorene	8	100
73	003017564022.CEL	003017564013.CEL;003017564014.CEL;003017564015.CEL	FALSE	acetamidofluorene	8	300
74	003017564023.CEL	003017564013.CEL;003017564014.CEL;003017564015.CEL	FALSE	acetamidofluorene	8	300
75	003017564024.CEL	003017564013.CEL;003017564014.CEL;003017564015.CEL	FALSE	acetamidofluorene	8	300
76	003017563028.CEL	003017563025.CEL;003017563026.CEL;003017563027.CEL	FALSE	acetamidofluorene	15	30
77	003017563029.CEL	003017563025.CEL;003017563026.CEL;003017563027.CEL	FALSE	acetamidofluorene	15	30
78	003017563030.CEL	003017563025.CEL;003017563026.CEL;003017563027.CEL	FALSE	acetamidofluorene	15	30
79	003017565019.CEL	003017563025.CEL;003017563026.CEL;003017563027.CEL	FALSE	acetamidofluorene	15	100
80	003017565020.CEL	003017563025.CEL;003017563026.CEL;003017563027.CEL	FALSE	acetamidofluorene	15	100
81	003017565021.CEL	003017563025.CEL;003017563026.CEL;003017563027.CEL	FALSE	acetamidofluorene	15	100
82	003017565022.CEL	003017563025.CEL;003017563026.CEL;003017563027.CEL	FALSE	acetamidofluorene	15	300
83	003017565023.CEL	003017563025.CEL;003017563026.CEL;003017563027.CEL	FALSE	acetamidofluorene	15	300
84	003017565024.CEL	003017563025.CEL;003017563026.CEL;003017563027.CEL	FALSE	acetamidofluorene	15	300
85	003017565028.CEL	003017565025.CEL;003017565026.CEL;003017565027.CEL	FALSE	acetamidofluorene	29	30
86	003017565029.CEL	003017565025.CEL;003017565026.CEL;003017565027.CEL	FALSE	acetamidofluorene	29	30
87	003017596001.CEL	003017565025.CEL;003017565026.CEL;003017565027.CEL	FALSE	acetamidofluorene	29	30
88	003017565030.CEL	003017565025.CEL;003017565026.CEL;003017565027.CEL	FALSE	acetamidofluorene	29	100
89	003017566001.CEL	003017565025.CEL;003017565026.CEL;003017565027.CEL	FALSE	acetamidofluorene	29	100
90	003017596002.CEL	003017565025.CEL;003017565026.CEL;003017565027.CEL	FALSE	acetamidofluorene	29	100
91	003017566002.CEL	003017565025.CEL;003017565026.CEL;003017565027.CEL	FALSE	acetamidofluorene	29	300
92	003017566003.CEL	003017565025.CEL;003017565026.CEL;003017565027.CEL	FALSE	acetamidofluorene	29	300
93	003017566004.CEL	003017565025.CEL;003017565026.CEL;003017565027.CEL	FALSE	acetamidofluorene	29	300
94	003017645027.CEL	003017645024.CEL;003017645025.CEL;003017645026.CEL	FALSE	acetaminophen	1	300
95	003017645028.CEL	003017645024.CEL;003017645025.CEL;003017645026.CEL	FALSE	acetaminophen	1	300
96	003017645029.CEL	003017645024.CEL;003017645025.CEL;003017645026.CEL	FALSE	acetaminophen	1	300
97	003017645030.CEL	003017645024.CEL;003017645025.CEL;003017645026.CEL	FALSE	acetaminophen	1	600
98	003017646001.CEL	003017645024.CEL;003017645025.CEL;003017645026.CEL	FALSE	acetaminophen	1	600
99	003017646002.CEL	003017645024.CEL;003017645025.CEL;003017645026.CEL	FALSE	acetaminophen	1	600
100	003017646003.CEL	003017645024.CEL;003017645025.CEL;003017645026.CEL	FALSE	acetaminophen	1	1000
101	003017646004.CEL	003017645024.CEL;003017645025.CEL;003017645026.CEL	FALSE	acetaminophen	1	1000
102	003017646005.CEL	003017645024.CEL;003017645025.CEL;003017645026.CEL	FALSE	acetaminophen	1	1000
103	003017643003.CEL	003017642030.CEL;003017643001.CEL;003017643002.CEL	FALSE	acetaminophen	4	300
104	003017643004.CEL	003017642030.CEL;003017643001.CEL;003017643002.CEL	FALSE	acetaminophen	4	300
105	003017643005.CEL	003017642030.CEL;003017643001.CEL;003017643002.CEL	FALSE	acetaminophen	4	300
106	003017643006.CEL	003017642030.CEL;003017643001.CEL;003017643002.CEL	FALSE	acetaminophen	4	600
107	003017643007.CEL	003017642030.CEL;003017643001.CEL;003017643002.CEL	FALSE	acetaminophen	4	600
108	003017643008.CEL	003017642030.CEL;003017643001.CEL;003017643002.CEL	FALSE	acetaminophen	4	600
109	003017643009.CEL	003017642030.CEL;003017643001.CEL;003017643002.CEL	FALSE	acetaminophen	4	1000
110	003017643010.CEL	003017642030.CEL;003017643001.CEL;003017643002.CEL	FALSE	acetaminophen	4	1000
111	003017643011.CEL	003017642030.CEL;003017643001.CEL;003017643002.CEL	FALSE	acetaminophen	4	1000
112	003017643015.CEL	003017643012.CEL;003017643013.CEL;003017643014.CEL	FALSE	acetaminophen	8	300
113	003017643016.CEL	003017643012.CEL;003017643013.CEL;003017643014.CEL	FALSE	acetaminophen	8	300
114	003017643017.CEL	003017643012.CEL;003017643013.CEL;003017643014.CEL	FALSE	acetaminophen	8	300
115	003017643018.CEL	003017643012.CEL;003017643013.CEL;003017643014.CEL	FALSE	acetaminophen	8	600
116	003017643019.CEL	003017643012.CEL;003017643013.CEL;003017643014.CEL	FALSE	acetaminophen	8	600
117	003017643020.CEL	003017643012.CEL;003017643013.CEL;003017643014.CEL	FALSE	acetaminophen	8	600
118	003017643021.CEL	003017643012.CEL;003017643013.CEL;003017643014.CEL	FALSE	acetaminophen	8	1000
119	003017643022.CEL	003017643012.CEL;003017643013.CEL;003017643014.CEL	FALSE	acetaminophen	8	1000
120	003017655025.CEL	003017643012.CEL;003017643013.CEL;003017643014.CEL	FALSE	acetaminophen	8	1000
121	003017643027.CEL	003017643024.CEL;003017643025.CEL;003017643026.CEL	FALSE	acetaminophen	15	300
122	003017643028.CEL	003017643024.CEL;003017643025.CEL;003017643026.CEL	FALSE	acetaminophen	15	300
123	003017643029.CEL	003017643024.CEL;003017643025.CEL;003017643026.CEL	FALSE	acetaminophen	15	300
124	003017643030.CEL	003017643024.CEL;003017643025.CEL;003017643026.CEL	FALSE	acetaminophen	15	600
125	003017644001.CEL	003017643024.CEL;003017643025.CEL;003017643026.CEL	FALSE	acetaminophen	15	600
126	003017644002.CEL	003017643024.CEL;003017643025.CEL;003017643026.CEL	FALSE	acetaminophen	15	600
127	003017644003.CEL	003017643024.CEL;003017643025.CEL;003017643026.CEL	FALSE	acetaminophen	15	1000
128	003017644004.CEL	003017643024.CEL;003017643025.CEL;003017643026.CEL	FALSE	acetaminophen	15	1000
129	003017644005.CEL	003017643024.CEL;003017643025.CEL;003017643026.CEL	FALSE	acetaminophen	15	1000
130	003017644009.CEL	003017644006.CEL;003017644007.CEL;003017644008.CEL	FALSE	acetaminophen	29	300
131	003017644010.CEL	003017644006.CEL;003017644007.CEL;003017644008.CEL	FALSE	acetaminophen	29	300
132	003017644011.CEL	003017644006.CEL;003017644007.CEL;003017644008.CEL	FALSE	acetaminophen	29	300
133	003017644012.CEL	003017644006.CEL;003017644007.CEL;003017644008.CEL	FALSE	acetaminophen	29	600
134	003017644013.CEL	003017644006.CEL;003017644007.CEL;003017644008.CEL	FALSE	acetaminophen	29	600
135	003017644014.CEL	003017644006.CEL;003017644007.CEL;003017644008.CEL	FALSE	acetaminophen	29	600
136	003017644015.CEL	003017644006.CEL;003017644007.CEL;003017644008.CEL	FALSE	acetaminophen	29	1000
137	003017644016.CEL	003017644006.CEL;003017644007.CEL;003017644008.CEL	FALSE	acetaminophen	29	1000
138	003017644017.CEL	003017644006.CEL;003017644007.CEL;003017644008.CEL	FALSE	acetaminophen	29	1000
139	003017920009.CEL	003017920006.CEL;003017920007.CEL;003017920008.CEL	FALSE	aflatoxin B1	1	1
140	003017920010.CEL	003017920006.CEL;003017920007.CEL;003017920008.CEL	FALSE	aflatoxin B1	1	1
141	003017920011.CEL	003017920006.CEL;003017920007.CEL;003017920008.CEL	FALSE	aflatoxin B1	1	1
142	003017920012.CEL	003017920006.CEL;003017920007.CEL;003017920008.CEL	FALSE	aflatoxin B1	1	3
143	003017920013.CEL	003017920006.CEL;003017920007.CEL;003017920008.CEL	FALSE	aflatoxin B1	1	3
144	003017920014.CEL	003017920006.CEL;003017920007.CEL;003017920008.CEL	FALSE	aflatoxin B1	1	3
145	003017920015.CEL	003017920006.CEL;003017920007.CEL;003017920008.CEL	FALSE	aflatoxin B1	1	10
146	003017920016.CEL	003017920006.CEL;003017920007.CEL;003017920008.CEL	FALSE	aflatoxin B1	1	10
147	003017920017.CEL	003017920006.CEL;003017920007.CEL;003017920008.CEL	FALSE	aflatoxin B1	1	10
148	003017920018.CEL	003017920006.CEL;003017920007.CEL;003017920008.CEL	FALSE	aflatoxin B1	1	10
149	003017920019.CEL	003017920006.CEL;003017920007.CEL;003017920008.CEL	FALSE	aflatoxin B1	1	10
150	003017674002.CEL	003017673029.CEL;003017673030.CEL;003017674001.CEL	FALSE	allyl alcohol	1	3
151	003017674003.CEL	003017673029.CEL;003017673030.CEL;003017674001.CEL	FALSE	allyl alcohol	1	3
152	003017674004.CEL	003017673029.CEL;003017673030.CEL;003017674001.CEL	FALSE	allyl alcohol	1	3
153	003017674005.CEL	003017673029.CEL;003017673030.CEL;003017674001.CEL	FALSE	allyl alcohol	1	10
154	003017674006.CEL	003017673029.CEL;003017673030.CEL;003017674001.CEL	FALSE	allyl alcohol	1	10
155	003017674007.CEL	003017673029.CEL;003017673030.CEL;003017674001.CEL	FALSE	allyl alcohol	1	10
156	003017674008.CEL	003017673029.CEL;003017673030.CEL;003017674001.CEL	FALSE	allyl alcohol	1	30
157	003017674009.CEL	003017673029.CEL;003017673030.CEL;003017674001.CEL	FALSE	allyl alcohol	1	30
158	003017674010.CEL	003017673029.CEL;003017673030.CEL;003017674001.CEL	FALSE	allyl alcohol	1	30
159	003017727016.CEL	003017727013.CEL;003017727014.CEL;003017727015.CEL	FALSE	allyl alcohol	4	3
160	003017727017.CEL	003017727013.CEL;003017727014.CEL;003017727015.CEL	FALSE	allyl alcohol	4	3
161	003017727018.CEL	003017727013.CEL;003017727014.CEL;003017727015.CEL	FALSE	allyl alcohol	4	3
162	003017727019.CEL	003017727013.CEL;003017727014.CEL;003017727015.CEL	FALSE	allyl alcohol	4	10
163	003017727020.CEL	003017727013.CEL;003017727014.CEL;003017727015.CEL	FALSE	allyl alcohol	4	10
164	003017727021.CEL	003017727013.CEL;003017727014.CEL;003017727015.CEL	FALSE	allyl alcohol	4	10
165	003017727022.CEL	003017727013.CEL;003017727014.CEL;003017727015.CEL	FALSE	allyl alcohol	4	30
166	003017727023.CEL	003017727013.CEL;003017727014.CEL;003017727015.CEL	FALSE	allyl alcohol	4	30
167	003017727024.CEL	003017727013.CEL;003017727014.CEL;003017727015.CEL	FALSE	allyl alcohol	4	30
168	003017727028.CEL	003017727025.CEL;003017727026.CEL;003017727027.CEL	FALSE	allyl alcohol	8	3
169	003017727029.CEL	003017727025.CEL;003017727026.CEL;003017727027.CEL	FALSE	allyl alcohol	8	3
170	003017727030.CEL	003017727025.CEL;003017727026.CEL;003017727027.CEL	FALSE	allyl alcohol	8	3
171	003017728001.CEL	003017727025.CEL;003017727026.CEL;003017727027.CEL	FALSE	allyl alcohol	8	10
172	003017728002.CEL	003017727025.CEL;003017727026.CEL;003017727027.CEL	FALSE	allyl alcohol	8	10
173	003017728003.CEL	003017727025.CEL;003017727026.CEL;003017727027.CEL	FALSE	allyl alcohol	8	10
174	003017728004.CEL	003017727025.CEL;003017727026.CEL;003017727027.CEL	TRUE	allyl alcohol	8	30
175	003017728005.CEL	003017727025.CEL;003017727026.CEL;003017727027.CEL	FALSE	allyl alcohol	8	30
176	003017728006.CEL	003017727025.CEL;003017727026.CEL;003017727027.CEL	FALSE	allyl alcohol	8	30
177	003017725028.CEL	003017725025.CEL;003017725026.CEL;003017725027.CEL	FALSE	allyl alcohol	15	3
178	003017725029.CEL	003017725025.CEL;003017725026.CEL;003017725027.CEL	FALSE	allyl alcohol	15	3
179	003017725030.CEL	003017725025.CEL;003017725026.CEL;003017725027.CEL	FALSE	allyl alcohol	15	3
180	003017726001.CEL	003017725025.CEL;003017725026.CEL;003017725027.CEL	FALSE	allyl alcohol	15	10
181	003017726002.CEL	003017725025.CEL;003017725026.CEL;003017725027.CEL	FALSE	allyl alcohol	15	10
182	003017726003.CEL	003017725025.CEL;003017725026.CEL;003017725027.CEL	FALSE	allyl alcohol	15	10
183	003017726004.CEL	003017725025.CEL;003017725026.CEL;003017725027.CEL	TRUE	allyl alcohol	15	30
184	003017726005.CEL	003017725025.CEL;003017725026.CEL;003017725027.CEL	FALSE	allyl alcohol	15	30
185	003017726006.CEL	003017725025.CEL;003017725026.CEL;003017725027.CEL	TRUE	allyl alcohol	15	30
186	003017726010.CEL	003017726007.CEL;003017726008.CEL;003017726009.CEL	FALSE	allyl alcohol	29	3
187	003017726011.CEL	003017726007.CEL;003017726008.CEL;003017726009.CEL	FALSE	allyl alcohol	29	3
188	003017726012.CEL	003017726007.CEL;003017726008.CEL;003017726009.CEL	FALSE	allyl alcohol	29	3
189	003017726013.CEL	003017726007.CEL;003017726008.CEL;003017726009.CEL	FALSE	allyl alcohol	29	10
190	003017726014.CEL	003017726007.CEL;003017726008.CEL;003017726009.CEL	TRUE	allyl alcohol	29	10
191	003017726015.CEL	003017726007.CEL;003017726008.CEL;003017726009.CEL	FALSE	allyl alcohol	29	10
192	003017726016.CEL	003017726007.CEL;003017726008.CEL;003017726009.CEL	FALSE	allyl alcohol	29	30
193	003017726017.CEL	003017726007.CEL;003017726008.CEL;003017726009.CEL	FALSE	allyl alcohol	29	30
194	003017726018.CEL	003017726007.CEL;003017726008.CEL;003017726009.CEL	TRUE	allyl alcohol	29	30
195	003017633016.CEL	003017633013.CEL;003017633014.CEL;003017633015.CEL	FALSE	amiodarone	1	200
196	003017633017.CEL	003017633013.CEL;003017633014.CEL;003017633015.CEL	FALSE	amiodarone	1	200
197	003017633018.CEL	003017633013.CEL;003017633014.CEL;003017633015.CEL	FALSE	amiodarone	1	200
198	003017633019.CEL	003017633013.CEL;003017633014.CEL;003017633015.CEL	FALSE	amiodarone	1	600
199	003017633020.CEL	003017633013.CEL;003017633014.CEL;003017633015.CEL	FALSE	amiodarone	1	600
200	003017633021.CEL	003017633013.CEL;003017633014.CEL;003017633015.CEL	FALSE	amiodarone	1	600
201	003017633022.CEL	003017633013.CEL;003017633014.CEL;003017633015.CEL	FALSE	amiodarone	1	2000
202	003017633023.CEL	003017633013.CEL;003017633014.CEL;003017633015.CEL	FALSE	amiodarone	1	2000
203	003017633024.CEL	003017633013.CEL;003017633014.CEL;003017633015.CEL	FALSE	amiodarone	1	2000
204	003017714025.CEL	003017714022.CEL;003017714023.CEL;003017714024.CEL	FALSE	amiodarone	4	20
205	003017714026.CEL	003017714022.CEL;003017714023.CEL;003017714024.CEL	FALSE	amiodarone	4	20
206	003017714027.CEL	003017714022.CEL;003017714023.CEL;003017714024.CEL	FALSE	amiodarone	4	20
207	003017714028.CEL	003017714022.CEL;003017714023.CEL;003017714024.CEL	FALSE	amiodarone	4	60
208	003017714029.CEL	003017714022.CEL;003017714023.CEL;003017714024.CEL	FALSE	amiodarone	4	60
209	003017714030.CEL	003017714022.CEL;003017714023.CEL;003017714024.CEL	FALSE	amiodarone	4	60
210	003017715001.CEL	003017714022.CEL;003017714023.CEL;003017714024.CEL	FALSE	amiodarone	4	200
211	003017715002.CEL	003017714022.CEL;003017714023.CEL;003017714024.CEL	FALSE	amiodarone	4	200
212	003017715003.CEL	003017714022.CEL;003017714023.CEL;003017714024.CEL	FALSE	amiodarone	4	200
213	003017715007.CEL	003017715004.CEL;003017715005.CEL;003017715006.CEL	FALSE	amiodarone	8	20
214	003017715008.CEL	003017715004.CEL;003017715005.CEL;003017715006.CEL	FALSE	amiodarone	8	20
215	003017715009.CEL	003017715004.CEL;003017715005.CEL;003017715006.CEL	FALSE	amiodarone	8	20
216	003017715010.CEL	003017715004.CEL;003017715005.CEL;003017715006.CEL	FALSE	amiodarone	8	60
217	003017715011.CEL	003017715004.CEL;003017715005.CEL;003017715006.CEL	FALSE	amiodarone	8	60
218	003017715012.CEL	003017715004.CEL;003017715005.CEL;003017715006.CEL	FALSE	amiodarone	8	60
219	003017715013.CEL	003017715004.CEL;003017715005.CEL;003017715006.CEL	FALSE	amiodarone	8	200
220	003017715014.CEL	003017715004.CEL;003017715005.CEL;003017715006.CEL	FALSE	amiodarone	8	200
221	003017715015.CEL	003017715004.CEL;003017715005.CEL;003017715006.CEL	FALSE	amiodarone	8	200
222	003017715019.CEL	003017715016.CEL;003017715017.CEL;003017715018.CEL	FALSE	amiodarone	15	20
223	003017715020.CEL	003017715016.CEL;003017715017.CEL;003017715018.CEL	FALSE	amiodarone	15	20
224	003017715021.CEL	003017715016.CEL;003017715017.CEL;003017715018.CEL	FALSE	amiodarone	15	20
225	003017715022.CEL	003017715016.CEL;003017715017.CEL;003017715018.CEL	FALSE	amiodarone	15	60
226	003017715023.CEL	003017715016.CEL;003017715017.CEL;003017715018.CEL	FALSE	amiodarone	15	60
227	003017715024.CEL	003017715016.CEL;003017715017.CEL;003017715018.CEL	FALSE	amiodarone	15	60
228	003017715025.CEL	003017715016.CEL;003017715017.CEL;003017715018.CEL	FALSE	amiodarone	15	200
229	003017715026.CEL	003017715016.CEL;003017715017.CEL;003017715018.CEL	FALSE	amiodarone	15	200
230	003017715027.CEL	003017715016.CEL;003017715017.CEL;003017715018.CEL	FALSE	amiodarone	15	200
231	003017716001.CEL	003017715028.CEL;003017715029.CEL;003017715030.CEL	FALSE	amiodarone	29	20
232	003017716002.CEL	003017715028.CEL;003017715029.CEL;003017715030.CEL	FALSE	amiodarone	29	20
233	003017716003.CEL	003017715028.CEL;003017715029.CEL;003017715030.CEL	FALSE	amiodarone	29	20
234	003017716004.CEL	003017715028.CEL;003017715029.CEL;003017715030.CEL	FALSE	amiodarone	29	60
235	003017716005.CEL	003017715028.CEL;003017715029.CEL;003017715030.CEL	FALSE	amiodarone	29	60
236	003017716006.CEL	003017715028.CEL;003017715029.CEL;003017715030.CEL	FALSE	amiodarone	29	60
237	003017716007.CEL	003017715028.CEL;003017715029.CEL;003017715030.CEL	FALSE	amiodarone	29	200
238	003017716008.CEL	003017715028.CEL;003017715029.CEL;003017715030.CEL	FALSE	amiodarone	29	200
239	003017716009.CEL	003017715028.CEL;003017715029.CEL;003017715030.CEL	FALSE	amiodarone	29	200
240	003017162027.CEL	003017161030.CEL;003017162025.CEL;003017162026.CEL	FALSE	amitriptyline	1	15
241	003017162028.CEL	003017161030.CEL;003017162025.CEL;003017162026.CEL	FALSE	amitriptyline	1	15
242	003017162029.CEL	003017161030.CEL;003017162025.CEL;003017162026.CEL	FALSE	amitriptyline	1	15
243	003017162030.CEL	003017161030.CEL;003017162025.CEL;003017162026.CEL	FALSE	amitriptyline	1	50
244	003017163001.CEL	003017161030.CEL;003017162025.CEL;003017162026.CEL	FALSE	amitriptyline	1	50
245	003017163002.CEL	003017161030.CEL;003017162025.CEL;003017162026.CEL	FALSE	amitriptyline	1	50
246	003017163003.CEL	003017161030.CEL;003017162025.CEL;003017162026.CEL	FALSE	amitriptyline	1	150
247	003017163004.CEL	003017161030.CEL;003017162025.CEL;003017162026.CEL	FALSE	amitriptyline	1	150
248	003017163005.CEL	003017161030.CEL;003017162025.CEL;003017162026.CEL	FALSE	amitriptyline	1	150
249	003017191005.CEL	003017191002.CEL;003017191003.CEL;003017191004.CEL	FALSE	amitriptyline	4	15
250	003017191006.CEL	003017191002.CEL;003017191003.CEL;003017191004.CEL	FALSE	amitriptyline	4	15
251	003017192025.CEL	003017191002.CEL;003017191003.CEL;003017191004.CEL	FALSE	amitriptyline	4	15
252	003017192027.CEL	003017191002.CEL;003017191003.CEL;003017191004.CEL	FALSE	amitriptyline	4	50
253	003017192028.CEL	003017191002.CEL;003017191003.CEL;003017191004.CEL	FALSE	amitriptyline	4	50
254	003017211007.CEL	003017191002.CEL;003017191003.CEL;003017191004.CEL	FALSE	amitriptyline	4	50
255	003017192029.CEL	003017191002.CEL;003017191003.CEL;003017191004.CEL	FALSE	amitriptyline	4	150
256	003017192030.CEL	003017191002.CEL;003017191003.CEL;003017191004.CEL	FALSE	amitriptyline	4	150
257	003017193001.CEL	003017191002.CEL;003017191003.CEL;003017191004.CEL	FALSE	amitriptyline	4	150
258	003017193005.CEL	003017193002.CEL;003017193003.CEL;003017193004.CEL	FALSE	amitriptyline	8	15
259	003017193006.CEL	003017193002.CEL;003017193003.CEL;003017193004.CEL	FALSE	amitriptyline	8	15
260	003017193007.CEL	003017193002.CEL;003017193003.CEL;003017193004.CEL	FALSE	amitriptyline	8	15
261	003017193008.CEL	003017193002.CEL;003017193003.CEL;003017193004.CEL	FALSE	amitriptyline	8	50
262	003017193009.CEL	003017193002.CEL;003017193003.CEL;003017193004.CEL	FALSE	amitriptyline	8	50
263	003017193010.CEL	003017193002.CEL;003017193003.CEL;003017193004.CEL	FALSE	amitriptyline	8	50
264	003017193011.CEL	003017193002.CEL;003017193003.CEL;003017193004.CEL	FALSE	amitriptyline	8	150
265	003017193012.CEL	003017193002.CEL;003017193003.CEL;003017193004.CEL	FALSE	amitriptyline	8	150
266	003017211008.CEL	003017193002.CEL;003017193003.CEL;003017193004.CEL	FALSE	amitriptyline	8	150
267	003017211010.CEL	003017192001.CEL;003017192002.CEL;003017211009.CEL	FALSE	amitriptyline	15	15
268	003017211011.CEL	003017192001.CEL;003017192002.CEL;003017211009.CEL	FALSE	amitriptyline	15	15
269	003017211012.CEL	003017192001.CEL;003017192002.CEL;003017211009.CEL	FALSE	amitriptyline	15	15
270	003017192007.CEL	003017192001.CEL;003017192002.CEL;003017211009.CEL	FALSE	amitriptyline	15	50
271	003017192008.CEL	003017192001.CEL;003017192002.CEL;003017211009.CEL	FALSE	amitriptyline	15	50
272	003017192009.CEL	003017192001.CEL;003017192002.CEL;003017211009.CEL	FALSE	amitriptyline	15	50
273	003017192010.CEL	003017192001.CEL;003017192002.CEL;003017211009.CEL	FALSE	amitriptyline	15	150
274	003017192011.CEL	003017192001.CEL;003017192002.CEL;003017211009.CEL	FALSE	amitriptyline	15	150
275	003017192012.CEL	003017192001.CEL;003017192002.CEL;003017211009.CEL	FALSE	amitriptyline	15	150
276	003017192016.CEL	003017192013.CEL;003017192014.CEL;003017192015.CEL	FALSE	amitriptyline	29	15
277	003017192017.CEL	003017192013.CEL;003017192014.CEL;003017192015.CEL	FALSE	amitriptyline	29	15
278	003017192018.CEL	003017192013.CEL;003017192014.CEL;003017192015.CEL	FALSE	amitriptyline	29	15
279	003017192019.CEL	003017192013.CEL;003017192014.CEL;003017192015.CEL	FALSE	amitriptyline	29	50
280	003017192020.CEL	003017192013.CEL;003017192014.CEL;003017192015.CEL	FALSE	amitriptyline	29	50
281	003017192021.CEL	003017192013.CEL;003017192014.CEL;003017192015.CEL	FALSE	amitriptyline	29	50
282	003017192022.CEL	003017192013.CEL;003017192014.CEL;003017192015.CEL	FALSE	amitriptyline	29	150
283	003017192023.CEL	003017192013.CEL;003017192014.CEL;003017192015.CEL	FALSE	amitriptyline	29	150
284	003017192024.CEL	003017192013.CEL;003017192014.CEL;003017192015.CEL	FALSE	amitriptyline	29	150
285	003017885018.CEL	003017885015.CEL;003017885016.CEL;003017885017.CEL	FALSE	amphotericin B	1	1
286	003017885020.CEL	003017885015.CEL;003017885016.CEL;003017885017.CEL	FALSE	amphotericin B	1	1
287	003017892008.CEL	003017885015.CEL;003017885016.CEL;003017885017.CEL	FALSE	amphotericin B	1	1
288	003017885021.CEL	003017885015.CEL;003017885016.CEL;003017885017.CEL	FALSE	amphotericin B	1	2
289	003017885022.CEL	003017885015.CEL;003017885016.CEL;003017885017.CEL	FALSE	amphotericin B	1	2
290	003017885023.CEL	003017885015.CEL;003017885016.CEL;003017885017.CEL	FALSE	amphotericin B	1	2
291	003017881007.CEL	003017880028.CEL;003017880029.CEL;003017880030.CEL;003017881001.CEL;003017881002.CEL;003017881003.CEL;003017881004.CEL;003017881005.CEL;003017881006.CEL	FALSE	amphotericin B	4	1
292	003017881008.CEL	003017880028.CEL;003017880029.CEL;003017880030.CEL;003017881001.CEL;003017881002.CEL;003017881003.CEL;003017881004.CEL;003017881005.CEL;003017881006.CEL	FALSE	amphotericin B	4	1
293	003017881009.CEL	003017880028.CEL;003017880029.CEL;003017880030.CEL;003017881001.CEL;003017881002.CEL;003017881003.CEL;003017881004.CEL;003017881005.CEL;003017881006.CEL	FALSE	amphotericin B	4	1
294	003017881019.CEL	003017881010.CEL;003017881011.CEL;003017881012.CEL;003017881013.CEL;003017881014.CEL;003017881015.CEL;003017881016.CEL;003017881017.CEL;003017881018.CEL	FALSE	amphotericin B	8	1
295	003017881020.CEL	003017881010.CEL;003017881011.CEL;003017881012.CEL;003017881013.CEL;003017881014.CEL;003017881015.CEL;003017881016.CEL;003017881017.CEL;003017881018.CEL	FALSE	amphotericin B	8	1
296	003017881021.CEL	003017881010.CEL;003017881011.CEL;003017881012.CEL;003017881013.CEL;003017881014.CEL;003017881015.CEL;003017881016.CEL;003017881017.CEL;003017881018.CEL	FALSE	amphotericin B	8	1
297	003017882001.CEL	003017881022.CEL;003017881023.CEL;003017881024.CEL;003017881025.CEL;003017881026.CEL;003017881027.CEL;003017881028.CEL;003017881029.CEL;003017881030.CEL	FALSE	amphotericin B	15	1
298	003017882002.CEL	003017881022.CEL;003017881023.CEL;003017881024.CEL;003017881025.CEL;003017881026.CEL;003017881027.CEL;003017881028.CEL;003017881029.CEL;003017881030.CEL	FALSE	amphotericin B	15	1
299	003017882003.CEL	003017881022.CEL;003017881023.CEL;003017881024.CEL;003017881025.CEL;003017881026.CEL;003017881027.CEL;003017881028.CEL;003017881029.CEL;003017881030.CEL	FALSE	amphotericin B	15	1
300	003017882013.CEL	003017882004.CEL;003017882005.CEL;003017882006.CEL;003017882007.CEL;003017882008.CEL;003017882009.CEL;003017882010.CEL;003017882011.CEL;003017882012.CEL	FALSE	amphotericin B	29	1
301	003017882014.CEL	003017882004.CEL;003017882005.CEL;003017882006.CEL;003017882007.CEL;003017882008.CEL;003017882009.CEL;003017882010.CEL;003017882011.CEL;003017882012.CEL	FALSE	amphotericin B	29	1
302	003017882015.CEL	003017882004.CEL;003017882005.CEL;003017882006.CEL;003017882007.CEL;003017882008.CEL;003017882009.CEL;003017882010.CEL;003017882011.CEL;003017882012.CEL	FALSE	amphotericin B	29	1
303	003017635016.CEL	003017635013.CEL;003017635014.CEL;003017635015.CEL	FALSE	aspirin	1	450
304	003017635017.CEL	003017635013.CEL;003017635014.CEL;003017635015.CEL	FALSE	aspirin	1	450
305	003017635018.CEL	003017635013.CEL;003017635014.CEL;003017635015.CEL	FALSE	aspirin	1	450
306	003017636001.CEL	003017635013.CEL;003017635014.CEL;003017635015.CEL	FALSE	aspirin	1	1000
307	003017636002.CEL	003017635013.CEL;003017635014.CEL;003017635015.CEL	FALSE	aspirin	1	1000
308	003017636003.CEL	003017635013.CEL;003017635014.CEL;003017635015.CEL	FALSE	aspirin	1	1000
309	003017636005.CEL	003017635013.CEL;003017635014.CEL;003017635015.CEL	FALSE	aspirin	1	2000
310	003017636006.CEL	003017635013.CEL;003017635014.CEL;003017635015.CEL	FALSE	aspirin	1	2000
311	003017659003.CEL	003017635013.CEL;003017635014.CEL;003017635015.CEL	FALSE	aspirin	1	2000
312	003017717008.CEL	003017717005.CEL;003017717006.CEL;003017717007.CEL	FALSE	aspirin	4	45
313	003017717009.CEL	003017717005.CEL;003017717006.CEL;003017717007.CEL	FALSE	aspirin	4	45
314	003017717010.CEL	003017717005.CEL;003017717006.CEL;003017717007.CEL	FALSE	aspirin	4	45
315	003017717011.CEL	003017717005.CEL;003017717006.CEL;003017717007.CEL	FALSE	aspirin	4	150
316	003017717012.CEL	003017717005.CEL;003017717006.CEL;003017717007.CEL	FALSE	aspirin	4	150
317	003017717013.CEL	003017717005.CEL;003017717006.CEL;003017717007.CEL	FALSE	aspirin	4	150
318	003017717014.CEL	003017717005.CEL;003017717006.CEL;003017717007.CEL	FALSE	aspirin	4	450
319	003017717015.CEL	003017717005.CEL;003017717006.CEL;003017717007.CEL	FALSE	aspirin	4	450
320	003017717016.CEL	003017717005.CEL;003017717006.CEL;003017717007.CEL	FALSE	aspirin	4	450
321	003017717020.CEL	003017717017.CEL;003017717018.CEL;003017717019.CEL	FALSE	aspirin	8	45
322	003017717021.CEL	003017717017.CEL;003017717018.CEL;003017717019.CEL	FALSE	aspirin	8	45
323	003017717022.CEL	003017717017.CEL;003017717018.CEL;003017717019.CEL	FALSE	aspirin	8	45
324	003017717023.CEL	003017717017.CEL;003017717018.CEL;003017717019.CEL	FALSE	aspirin	8	150
325	003017717024.CEL	003017717017.CEL;003017717018.CEL;003017717019.CEL	FALSE	aspirin	8	150
326	003017717025.CEL	003017717017.CEL;003017717018.CEL;003017717019.CEL	FALSE	aspirin	8	150
327	003017717026.CEL	003017717017.CEL;003017717018.CEL;003017717019.CEL	FALSE	aspirin	8	450
328	003017717027.CEL	003017717017.CEL;003017717018.CEL;003017717019.CEL	FALSE	aspirin	8	450
329	003017717028.CEL	003017717017.CEL;003017717018.CEL;003017717019.CEL	FALSE	aspirin	8	450
330	003017716014.CEL	003017716011.CEL;003017716012.CEL;003017716013.CEL	FALSE	aspirin	15	45
331	003017716015.CEL	003017716011.CEL;003017716012.CEL;003017716013.CEL	FALSE	aspirin	15	45
332	003017716016.CEL	003017716011.CEL;003017716012.CEL;003017716013.CEL	FALSE	aspirin	15	45
333	003017716017.CEL	003017716011.CEL;003017716012.CEL;003017716013.CEL	FALSE	aspirin	15	150
334	003017716018.CEL	003017716011.CEL;003017716012.CEL;003017716013.CEL	FALSE	aspirin	15	150
335	003017716019.CEL	003017716011.CEL;003017716012.CEL;003017716013.CEL	FALSE	aspirin	15	150
336	003017716020.CEL	003017716011.CEL;003017716012.CEL;003017716013.CEL	FALSE	aspirin	15	450
337	003017716021.CEL	003017716011.CEL;003017716012.CEL;003017716013.CEL	FALSE	aspirin	15	450
338	003017716022.CEL	003017716011.CEL;003017716012.CEL;003017716013.CEL	FALSE	aspirin	15	450
339	003017716026.CEL	003017716023.CEL;003017716024.CEL;003017716025.CEL	FALSE	aspirin	29	45
340	003017716027.CEL	003017716023.CEL;003017716024.CEL;003017716025.CEL	FALSE	aspirin	29	45
341	003017716028.CEL	003017716023.CEL;003017716024.CEL;003017716025.CEL	FALSE	aspirin	29	45
342	003017716029.CEL	003017716023.CEL;003017716024.CEL;003017716025.CEL	FALSE	aspirin	29	150
343	003017716030.CEL	003017716023.CEL;003017716024.CEL;003017716025.CEL	FALSE	aspirin	29	150
344	003017717001.CEL	003017716023.CEL;003017716024.CEL;003017716025.CEL	FALSE	aspirin	29	150
345	003017717002.CEL	003017716023.CEL;003017716024.CEL;003017716025.CEL	FALSE	aspirin	29	450
346	003017717003.CEL	003017716023.CEL;003017716024.CEL;003017716025.CEL	FALSE	aspirin	29	450
347	003017717004.CEL	003017716023.CEL;003017716024.CEL;003017716025.CEL	FALSE	aspirin	29	450
348	003017445014.CEL	003017445011.CEL;003017445012.CEL;003017445013.CEL	FALSE	bendazac	1	100
349	003017445015.CEL	003017445011.CEL;003017445012.CEL;003017445013.CEL	FALSE	bendazac	1	100
350	003017445016.CEL	003017445011.CEL;003017445012.CEL;003017445013.CEL	FALSE	bendazac	1	100
351	003017445017.CEL	003017445011.CEL;003017445012.CEL;003017445013.CEL	FALSE	bendazac	1	300
352	003017445018.CEL	003017445011.CEL;003017445012.CEL;003017445013.CEL	FALSE	bendazac	1	300
353	003017445019.CEL	003017445011.CEL;003017445012.CEL;003017445013.CEL	FALSE	bendazac	1	300
354	003017445020.CEL	003017445011.CEL;003017445012.CEL;003017445013.CEL	FALSE	bendazac	1	1000
355	003017445021.CEL	003017445011.CEL;003017445012.CEL;003017445013.CEL	FALSE	bendazac	1	1000
356	003017445022.CEL	003017445011.CEL;003017445012.CEL;003017445013.CEL	FALSE	bendazac	1	1000
357	003017456022.CEL	003017456019.CEL;003017456020.CEL;003017456021.CEL	FALSE	bendazac	4	30
358	003017456023.CEL	003017456019.CEL;003017456020.CEL;003017456021.CEL	FALSE	bendazac	4	30
359	003017456024.CEL	003017456019.CEL;003017456020.CEL;003017456021.CEL	FALSE	bendazac	4	30
360	003017456025.CEL	003017456019.CEL;003017456020.CEL;003017456021.CEL	FALSE	bendazac	4	100
361	003017456026.CEL	003017456019.CEL;003017456020.CEL;003017456021.CEL	FALSE	bendazac	4	100
362	003017456027.CEL	003017456019.CEL;003017456020.CEL;003017456021.CEL	FALSE	bendazac	4	100
363	003017456028.CEL	003017456019.CEL;003017456020.CEL;003017456021.CEL	FALSE	bendazac	4	300
364	003017456029.CEL	003017456019.CEL;003017456020.CEL;003017456021.CEL	FALSE	bendazac	4	300
365	003017456030.CEL	003017456019.CEL;003017456020.CEL;003017456021.CEL	FALSE	bendazac	4	300
366	003017457004.CEL	003017457001.CEL;003017457002.CEL;003017457003.CEL	FALSE	bendazac	8	30
367	003017457005.CEL	003017457001.CEL;003017457002.CEL;003017457003.CEL	FALSE	bendazac	8	30
368	003017457006.CEL	003017457001.CEL;003017457002.CEL;003017457003.CEL	FALSE	bendazac	8	30
369	003017457007.CEL	003017457001.CEL;003017457002.CEL;003017457003.CEL	FALSE	bendazac	8	100
370	003017457008.CEL	003017457001.CEL;003017457002.CEL;003017457003.CEL	FALSE	bendazac	8	100
371	003017457009.CEL	003017457001.CEL;003017457002.CEL;003017457003.CEL	FALSE	bendazac	8	100
372	003017457010.CEL	003017457001.CEL;003017457002.CEL;003017457003.CEL	FALSE	bendazac	8	300
373	003017457011.CEL	003017457001.CEL;003017457002.CEL;003017457003.CEL	FALSE	bendazac	8	300
374	003017457012.CEL	003017457001.CEL;003017457002.CEL;003017457003.CEL	FALSE	bendazac	8	300
375	003017457016.CEL	003017457013.CEL;003017457014.CEL;003017457015.CEL	FALSE	bendazac	15	30
376	003017457017.CEL	003017457013.CEL;003017457014.CEL;003017457015.CEL	FALSE	bendazac	15	30
377	003017457018.CEL	003017457013.CEL;003017457014.CEL;003017457015.CEL	FALSE	bendazac	15	30
378	003017457019.CEL	003017457013.CEL;003017457014.CEL;003017457015.CEL	FALSE	bendazac	15	100
379	003017457020.CEL	003017457013.CEL;003017457014.CEL;003017457015.CEL	FALSE	bendazac	15	100
380	003017457021.CEL	003017457013.CEL;003017457014.CEL;003017457015.CEL	FALSE	bendazac	15	100
381	003017457022.CEL	003017457013.CEL;003017457014.CEL;003017457015.CEL	FALSE	bendazac	15	300
382	003017457023.CEL	003017457013.CEL;003017457014.CEL;003017457015.CEL	FALSE	bendazac	15	300
383	003017457024.CEL	003017457013.CEL;003017457014.CEL;003017457015.CEL	FALSE	bendazac	15	300
384	003017457028.CEL	003017457025.CEL;003017457026.CEL;003017457027.CEL	FALSE	bendazac	29	30
385	003017457029.CEL	003017457025.CEL;003017457026.CEL;003017457027.CEL	FALSE	bendazac	29	30
386	003017457030.CEL	003017457025.CEL;003017457026.CEL;003017457027.CEL	FALSE	bendazac	29	30
387	003017458001.CEL	003017457025.CEL;003017457026.CEL;003017457027.CEL	FALSE	bendazac	29	100
388	003017458002.CEL	003017457025.CEL;003017457026.CEL;003017457027.CEL	FALSE	bendazac	29	100
389	003017458003.CEL	003017457025.CEL;003017457026.CEL;003017457027.CEL	FALSE	bendazac	29	100
390	003017458004.CEL	003017457025.CEL;003017457026.CEL;003017457027.CEL	FALSE	bendazac	29	300
391	003017458005.CEL	003017457025.CEL;003017457026.CEL;003017457027.CEL	FALSE	bendazac	29	300
392	003017458006.CEL	003017457025.CEL;003017457026.CEL;003017457027.CEL	FALSE	bendazac	29	300
393	003017952030.CEL	003017952021.CEL;003017952022.CEL;003017952023.CEL;003017952024.CEL;003017952025.CEL;003017952026.CEL;003017952027.CEL;003017952028.CEL;003017952029.CEL	FALSE	bortezomib	1	1
394	003017953001.CEL	003017952021.CEL;003017952022.CEL;003017952023.CEL;003017952024.CEL;003017952025.CEL;003017952026.CEL;003017952027.CEL;003017952028.CEL;003017952029.CEL	FALSE	bortezomib	1	1
395	003017953002.CEL	003017952021.CEL;003017952022.CEL;003017952023.CEL;003017952024.CEL;003017952025.CEL;003017952026.CEL;003017952027.CEL;003017952028.CEL;003017952029.CEL	FALSE	bortezomib	1	1
396	003017697017.CEL	003017697014.CEL;003017697015.CEL;003017697016.CEL	FALSE	bromobenzene	1	30
397	003017697018.CEL	003017697014.CEL;003017697015.CEL;003017697016.CEL	FALSE	bromobenzene	1	30
398	003017697019.CEL	003017697014.CEL;003017697015.CEL;003017697016.CEL	FALSE	bromobenzene	1	30
399	003017697020.CEL	003017697014.CEL;003017697015.CEL;003017697016.CEL	FALSE	bromobenzene	1	100
400	003017697021.CEL	003017697014.CEL;003017697015.CEL;003017697016.CEL	FALSE	bromobenzene	1	100
401	003017697022.CEL	003017697014.CEL;003017697015.CEL;003017697016.CEL	FALSE	bromobenzene	1	100
402	003017697023.CEL	003017697014.CEL;003017697015.CEL;003017697016.CEL	FALSE	bromobenzene	1	300
403	003017697024.CEL	003017697014.CEL;003017697015.CEL;003017697016.CEL	FALSE	bromobenzene	1	300
404	003017697025.CEL	003017697014.CEL;003017697015.CEL;003017697016.CEL	FALSE	bromobenzene	1	300
405	003017751018.CEL	003017751015.CEL;003017751016.CEL;003017751017.CEL	FALSE	bromobenzene	4	30
406	003017751019.CEL	003017751015.CEL;003017751016.CEL;003017751017.CEL	FALSE	bromobenzene	4	30
407	003017751020.CEL	003017751015.CEL;003017751016.CEL;003017751017.CEL	FALSE	bromobenzene	4	30
408	003017751021.CEL	003017751015.CEL;003017751016.CEL;003017751017.CEL	FALSE	bromobenzene	4	100
409	003017751022.CEL	003017751015.CEL;003017751016.CEL;003017751017.CEL	FALSE	bromobenzene	4	100
410	003017751023.CEL	003017751015.CEL;003017751016.CEL;003017751017.CEL	FALSE	bromobenzene	4	100
411	003017751024.CEL	003017751015.CEL;003017751016.CEL;003017751017.CEL	FALSE	bromobenzene	4	300
412	003017751025.CEL	003017751015.CEL;003017751016.CEL;003017751017.CEL	FALSE	bromobenzene	4	300
413	003017751026.CEL	003017751015.CEL;003017751016.CEL;003017751017.CEL	FALSE	bromobenzene	4	300
414	003017751030.CEL	003017751027.CEL;003017751028.CEL;003017751029.CEL	FALSE	bromobenzene	8	30
415	003017752001.CEL	003017751027.CEL;003017751028.CEL;003017751029.CEL	FALSE	bromobenzene	8	30
416	003017752002.CEL	003017751027.CEL;003017751028.CEL;003017751029.CEL	FALSE	bromobenzene	8	30
417	003017752003.CEL	003017751027.CEL;003017751028.CEL;003017751029.CEL	FALSE	bromobenzene	8	100
418	003017752004.CEL	003017751027.CEL;003017751028.CEL;003017751029.CEL	FALSE	bromobenzene	8	100
419	003017752005.CEL	003017751027.CEL;003017751028.CEL;003017751029.CEL	FALSE	bromobenzene	8	100
420	003017752006.CEL	003017751027.CEL;003017751028.CEL;003017751029.CEL	FALSE	bromobenzene	8	300
421	003017752007.CEL	003017751027.CEL;003017751028.CEL;003017751029.CEL	FALSE	bromobenzene	8	300
422	003017752008.CEL	003017751027.CEL;003017751028.CEL;003017751029.CEL	FALSE	bromobenzene	8	300
423	003017749006.CEL	003017749003.CEL;003017749004.CEL;003017749005.CEL	FALSE	bromobenzene	15	30
424	003017749007.CEL	003017749003.CEL;003017749004.CEL;003017749005.CEL	FALSE	bromobenzene	15	30
425	003017749008.CEL	003017749003.CEL;003017749004.CEL;003017749005.CEL	FALSE	bromobenzene	15	30
426	003017749009.CEL	003017749003.CEL;003017749004.CEL;003017749005.CEL	FALSE	bromobenzene	15	100
427	003017749010.CEL	003017749003.CEL;003017749004.CEL;003017749005.CEL	FALSE	bromobenzene	15	100
428	003017749011.CEL	003017749003.CEL;003017749004.CEL;003017749005.CEL	FALSE	bromobenzene	15	100
429	003017749012.CEL	003017749003.CEL;003017749004.CEL;003017749005.CEL	FALSE	bromobenzene	15	300
430	003017749013.CEL	003017749003.CEL;003017749004.CEL;003017749005.CEL	FALSE	bromobenzene	15	300
431	003017749014.CEL	003017749003.CEL;003017749004.CEL;003017749005.CEL	FALSE	bromobenzene	15	300
432	003017749018.CEL	003017749015.CEL;003017749016.CEL;003017749017.CEL	FALSE	bromobenzene	29	30
433	003017749019.CEL	003017749015.CEL;003017749016.CEL;003017749017.CEL	FALSE	bromobenzene	29	30
434	003017749020.CEL	003017749015.CEL;003017749016.CEL;003017749017.CEL	FALSE	bromobenzene	29	30
435	003017749021.CEL	003017749015.CEL;003017749016.CEL;003017749017.CEL	FALSE	bromobenzene	29	100
436	003017749022.CEL	003017749015.CEL;003017749016.CEL;003017749017.CEL	FALSE	bromobenzene	29	100
437	003017749023.CEL	003017749015.CEL;003017749016.CEL;003017749017.CEL	FALSE	bromobenzene	29	100
438	003017749024.CEL	003017749015.CEL;003017749016.CEL;003017749017.CEL	FALSE	bromobenzene	29	300
439	003017749025.CEL	003017749015.CEL;003017749016.CEL;003017749017.CEL	FALSE	bromobenzene	29	300
440	003017749026.CEL	003017749015.CEL;003017749016.CEL;003017749017.CEL	FALSE	bromobenzene	29	300
441	003017488015.CEL	003017488012.CEL;003017488013.CEL;003017488014.CEL	FALSE	bromoethylamine	1	6
442	003017488016.CEL	003017488012.CEL;003017488013.CEL;003017488014.CEL	FALSE	bromoethylamine	1	6
443	003017488017.CEL	003017488012.CEL;003017488013.CEL;003017488014.CEL	FALSE	bromoethylamine	1	6
444	003017488018.CEL	003017488012.CEL;003017488013.CEL;003017488014.CEL	FALSE	bromoethylamine	1	20
445	003017488019.CEL	003017488012.CEL;003017488013.CEL;003017488014.CEL	FALSE	bromoethylamine	1	20
446	003017488020.CEL	003017488012.CEL;003017488013.CEL;003017488014.CEL	FALSE	bromoethylamine	1	20
447	003017488021.CEL	003017488012.CEL;003017488013.CEL;003017488014.CEL	FALSE	bromoethylamine	1	60
448	003017488022.CEL	003017488012.CEL;003017488013.CEL;003017488014.CEL	FALSE	bromoethylamine	1	60
449	003017488023.CEL	003017488012.CEL;003017488013.CEL;003017488014.CEL	FALSE	bromoethylamine	1	60
450	003017480027.CEL	003017480024.CEL;003017480025.CEL;003017480026.CEL	FALSE	bromoethylamine	4	2
451	003017480028.CEL	003017480024.CEL;003017480025.CEL;003017480026.CEL	FALSE	bromoethylamine	4	2
452	003017480029.CEL	003017480024.CEL;003017480025.CEL;003017480026.CEL	FALSE	bromoethylamine	4	2
453	003017480030.CEL	003017480024.CEL;003017480025.CEL;003017480026.CEL	FALSE	bromoethylamine	4	6
454	003017481001.CEL	003017480024.CEL;003017480025.CEL;003017480026.CEL	FALSE	bromoethylamine	4	6
455	003017481002.CEL	003017480024.CEL;003017480025.CEL;003017480026.CEL	FALSE	bromoethylamine	4	6
456	003017481003.CEL	003017480024.CEL;003017480025.CEL;003017480026.CEL	FALSE	bromoethylamine	4	20
457	003017481005.CEL	003017480024.CEL;003017480025.CEL;003017480026.CEL	FALSE	bromoethylamine	4	20
458	003017502007.CEL	003017480024.CEL;003017480025.CEL;003017480026.CEL	FALSE	bromoethylamine	4	20
459	003017481009.CEL	003017481006.CEL;003017481007.CEL;003017481008.CEL	FALSE	bromoethylamine	8	2
460	003017481010.CEL	003017481006.CEL;003017481007.CEL;003017481008.CEL	FALSE	bromoethylamine	8	2
461	003017481011.CEL	003017481006.CEL;003017481007.CEL;003017481008.CEL	FALSE	bromoethylamine	8	2
462	003017481012.CEL	003017481006.CEL;003017481007.CEL;003017481008.CEL	FALSE	bromoethylamine	8	6
463	003017481014.CEL	003017481006.CEL;003017481007.CEL;003017481008.CEL	FALSE	bromoethylamine	8	6
464	003017502008.CEL	003017481006.CEL;003017481007.CEL;003017481008.CEL	FALSE	bromoethylamine	8	6
465	003017481015.CEL	003017481006.CEL;003017481007.CEL;003017481008.CEL	FALSE	bromoethylamine	8	20
466	003017481016.CEL	003017481006.CEL;003017481007.CEL;003017481008.CEL	FALSE	bromoethylamine	8	20
467	003017481017.CEL	003017481006.CEL;003017481007.CEL;003017481008.CEL	FALSE	bromoethylamine	8	20
468	003017482015.CEL	003017482013.CEL;003017482014.CEL;003017504024.CEL	FALSE	bromoethylamine	15	2
469	003017482016.CEL	003017482013.CEL;003017482014.CEL;003017504024.CEL	FALSE	bromoethylamine	15	2
470	003017482017.CEL	003017482013.CEL;003017482014.CEL;003017504024.CEL	FALSE	bromoethylamine	15	2
471	003017482018.CEL	003017482013.CEL;003017482014.CEL;003017504024.CEL	FALSE	bromoethylamine	15	6
472	003017482019.CEL	003017482013.CEL;003017482014.CEL;003017504024.CEL	FALSE	bromoethylamine	15	6
473	003017482020.CEL	003017482013.CEL;003017482014.CEL;003017504024.CEL	FALSE	bromoethylamine	15	6
474	003017482021.CEL	003017482013.CEL;003017482014.CEL;003017504024.CEL	FALSE	bromoethylamine	15	20
475	003017482022.CEL	003017482013.CEL;003017482014.CEL;003017504024.CEL	FALSE	bromoethylamine	15	20
476	003017504025.CEL	003017482013.CEL;003017482014.CEL;003017504024.CEL	FALSE	bromoethylamine	15	20
477	003017482027.CEL	003017482025.CEL;003017482026.CEL;003017504026.CEL	FALSE	bromoethylamine	29	2
478	003017482028.CEL	003017482025.CEL;003017482026.CEL;003017504026.CEL	FALSE	bromoethylamine	29	2
479	003017482029.CEL	003017482025.CEL;003017482026.CEL;003017504026.CEL	FALSE	bromoethylamine	29	2
480	003017482030.CEL	003017482025.CEL;003017482026.CEL;003017504026.CEL	FALSE	bromoethylamine	29	6
481	003017483001.CEL	003017482025.CEL;003017482026.CEL;003017504026.CEL	FALSE	bromoethylamine	29	6
482	003017483002.CEL	003017482025.CEL;003017482026.CEL;003017504026.CEL	FALSE	bromoethylamine	29	6
483	003017483003.CEL	003017482025.CEL;003017482026.CEL;003017504026.CEL	FALSE	bromoethylamine	29	20
484	003017483004.CEL	003017482025.CEL;003017482026.CEL;003017504026.CEL	FALSE	bromoethylamine	29	20
485	003017483005.CEL	003017482025.CEL;003017482026.CEL;003017504026.CEL	FALSE	bromoethylamine	29	20
486	003017312023.CEL	003017312020.CEL;003017312021.CEL;003017312022.CEL	FALSE	captopril	1	100
487	003017312024.CEL	003017312020.CEL;003017312021.CEL;003017312022.CEL	FALSE	captopril	1	100
488	003017312025.CEL	003017312020.CEL;003017312021.CEL;003017312022.CEL	FALSE	captopril	1	100
489	003017312026.CEL	003017312020.CEL;003017312021.CEL;003017312022.CEL	FALSE	captopril	1	300
490	003017312027.CEL	003017312020.CEL;003017312021.CEL;003017312022.CEL	FALSE	captopril	1	300
491	003017312028.CEL	003017312020.CEL;003017312021.CEL;003017312022.CEL	FALSE	captopril	1	300
492	003017312029.CEL	003017312020.CEL;003017312021.CEL;003017312022.CEL	FALSE	captopril	1	1000
493	003017312030.CEL	003017312020.CEL;003017312021.CEL;003017312022.CEL	FALSE	captopril	1	1000
494	003017313001.CEL	003017312020.CEL;003017312021.CEL;003017312022.CEL	FALSE	captopril	1	1000
495	003017307017.CEL	003017307014.CEL;003017307015.CEL;003017307016.CEL	FALSE	captopril	4	100
496	003017307018.CEL	003017307014.CEL;003017307015.CEL;003017307016.CEL	FALSE	captopril	4	100
497	003017307019.CEL	003017307014.CEL;003017307015.CEL;003017307016.CEL	FALSE	captopril	4	100
498	003017307020.CEL	003017307014.CEL;003017307015.CEL;003017307016.CEL	FALSE	captopril	4	300
499	003017307021.CEL	003017307014.CEL;003017307015.CEL;003017307016.CEL	FALSE	captopril	4	300
500	003017307022.CEL	003017307014.CEL;003017307015.CEL;003017307016.CEL	FALSE	captopril	4	300
501	003017307023.CEL	003017307014.CEL;003017307015.CEL;003017307016.CEL	FALSE	captopril	4	1000
502	003017307024.CEL	003017307014.CEL;003017307015.CEL;003017307016.CEL	FALSE	captopril	4	1000
503	003017307025.CEL	003017307014.CEL;003017307015.CEL;003017307016.CEL	FALSE	captopril	4	1000
504	003017307029.CEL	003017307026.CEL;003017307027.CEL;003017307028.CEL	FALSE	captopril	8	100
505	003017307030.CEL	003017307026.CEL;003017307027.CEL;003017307028.CEL	FALSE	captopril	8	100
506	003017308001.CEL	003017307026.CEL;003017307027.CEL;003017307028.CEL	FALSE	captopril	8	100
507	003017308002.CEL	003017307026.CEL;003017307027.CEL;003017307028.CEL	FALSE	captopril	8	300
508	003017308003.CEL	003017307026.CEL;003017307027.CEL;003017307028.CEL	FALSE	captopril	8	300
509	003017308004.CEL	003017307026.CEL;003017307027.CEL;003017307028.CEL	FALSE	captopril	8	300
510	003017308005.CEL	003017307026.CEL;003017307027.CEL;003017307028.CEL	FALSE	captopril	8	1000
511	003017308006.CEL	003017307026.CEL;003017307027.CEL;003017307028.CEL	FALSE	captopril	8	1000
512	003017308007.CEL	003017307026.CEL;003017307027.CEL;003017307028.CEL	FALSE	captopril	8	1000
513	003017313005.CEL	003017313002.CEL;003017313003.CEL;003017313004.CEL	FALSE	captopril	15	100
514	003017313006.CEL	003017313002.CEL;003017313003.CEL;003017313004.CEL	FALSE	captopril	15	100
515	003017313007.CEL	003017313002.CEL;003017313003.CEL;003017313004.CEL	FALSE	captopril	15	100
516	003017313008.CEL	003017313002.CEL;003017313003.CEL;003017313004.CEL	FALSE	captopril	15	300
517	003017313009.CEL	003017313002.CEL;003017313003.CEL;003017313004.CEL	FALSE	captopril	15	300
518	003017313010.CEL	003017313002.CEL;003017313003.CEL;003017313004.CEL	FALSE	captopril	15	300
519	003017313011.CEL	003017313002.CEL;003017313003.CEL;003017313004.CEL	FALSE	captopril	15	1000
520	003017313012.CEL	003017313002.CEL;003017313003.CEL;003017313004.CEL	FALSE	captopril	15	1000
521	003017313013.CEL	003017313002.CEL;003017313003.CEL;003017313004.CEL	FALSE	captopril	15	1000
522	003017313017.CEL	003017313014.CEL;003017313015.CEL;003017313016.CEL	FALSE	captopril	29	100
523	003017313018.CEL	003017313014.CEL;003017313015.CEL;003017313016.CEL	FALSE	captopril	29	100
524	003017313019.CEL	003017313014.CEL;003017313015.CEL;003017313016.CEL	FALSE	captopril	29	100
525	003017313020.CEL	003017313014.CEL;003017313015.CEL;003017313016.CEL	FALSE	captopril	29	300
526	003017313021.CEL	003017313014.CEL;003017313015.CEL;003017313016.CEL	FALSE	captopril	29	300
527	003017313022.CEL	003017313014.CEL;003017313015.CEL;003017313016.CEL	FALSE	captopril	29	300
528	003017313023.CEL	003017313014.CEL;003017313015.CEL;003017313016.CEL	FALSE	captopril	29	1000
529	003017313024.CEL	003017313014.CEL;003017313015.CEL;003017313016.CEL	FALSE	captopril	29	1000
530	003017313025.CEL	003017313014.CEL;003017313015.CEL;003017313016.CEL	FALSE	captopril	29	1000
531	003017662027.CEL	003017662024.CEL;003017662025.CEL;003017662026.CEL	FALSE	carbon tetrachloride	1	30
532	003017662028.CEL	003017662024.CEL;003017662025.CEL;003017662026.CEL	FALSE	carbon tetrachloride	1	30
533	003017662029.CEL	003017662024.CEL;003017662025.CEL;003017662026.CEL	FALSE	carbon tetrachloride	1	30
534	003017662030.CEL	003017662024.CEL;003017662025.CEL;003017662026.CEL	FALSE	carbon tetrachloride	1	100
535	003017663001.CEL	003017662024.CEL;003017662025.CEL;003017662026.CEL	FALSE	carbon tetrachloride	1	100
536	003017663002.CEL	003017662024.CEL;003017662025.CEL;003017662026.CEL	FALSE	carbon tetrachloride	1	100
537	003017663003.CEL	003017662024.CEL;003017662025.CEL;003017662026.CEL	FALSE	carbon tetrachloride	1	300
538	003017663004.CEL	003017662024.CEL;003017662025.CEL;003017662026.CEL	FALSE	carbon tetrachloride	1	300
539	003017663005.CEL	003017662024.CEL;003017662025.CEL;003017662026.CEL	FALSE	carbon tetrachloride	1	300
540	003017670014.CEL	003017670011.CEL;003017670012.CEL;003017670013.CEL	FALSE	carbon tetrachloride	4	30
541	003017670015.CEL	003017670011.CEL;003017670012.CEL;003017670013.CEL	FALSE	carbon tetrachloride	4	30
542	003017670016.CEL	003017670011.CEL;003017670012.CEL;003017670013.CEL	FALSE	carbon tetrachloride	4	30
543	003017670017.CEL	003017670011.CEL;003017670012.CEL;003017670013.CEL	FALSE	carbon tetrachloride	4	100
544	003017670018.CEL	003017670011.CEL;003017670012.CEL;003017670013.CEL	FALSE	carbon tetrachloride	4	100
545	003017670019.CEL	003017670011.CEL;003017670012.CEL;003017670013.CEL	FALSE	carbon tetrachloride	4	100
546	003017670020.CEL	003017670011.CEL;003017670012.CEL;003017670013.CEL	FALSE	carbon tetrachloride	4	300
547	003017670021.CEL	003017670011.CEL;003017670012.CEL;003017670013.CEL	FALSE	carbon tetrachloride	4	300
548	003017670022.CEL	003017670011.CEL;003017670012.CEL;003017670013.CEL	FALSE	carbon tetrachloride	4	300
549	003017670026.CEL	003017670023.CEL;003017670024.CEL;003017670025.CEL	FALSE	carbon tetrachloride	8	30
550	003017670027.CEL	003017670023.CEL;003017670024.CEL;003017670025.CEL	FALSE	carbon tetrachloride	8	30
551	003017670028.CEL	003017670023.CEL;003017670024.CEL;003017670025.CEL	FALSE	carbon tetrachloride	8	30
552	003017670029.CEL	003017670023.CEL;003017670024.CEL;003017670025.CEL	FALSE	carbon tetrachloride	8	100
553	003017670030.CEL	003017670023.CEL;003017670024.CEL;003017670025.CEL	FALSE	carbon tetrachloride	8	100
554	003017671001.CEL	003017670023.CEL;003017670024.CEL;003017670025.CEL	FALSE	carbon tetrachloride	8	100
555	003017671002.CEL	003017670023.CEL;003017670024.CEL;003017670025.CEL	FALSE	carbon tetrachloride	8	300
556	003017671003.CEL	003017670023.CEL;003017670024.CEL;003017670025.CEL	FALSE	carbon tetrachloride	8	300
557	003017671004.CEL	003017670023.CEL;003017670024.CEL;003017670025.CEL	FALSE	carbon tetrachloride	8	300
558	003017672002.CEL	003017671029.CEL;003017671030.CEL;003017672001.CEL	FALSE	carbon tetrachloride	15	30
559	003017672003.CEL	003017671029.CEL;003017671030.CEL;003017672001.CEL	FALSE	carbon tetrachloride	15	30
560	003017672004.CEL	003017671029.CEL;003017671030.CEL;003017672001.CEL	FALSE	carbon tetrachloride	15	30
561	003017672005.CEL	003017671029.CEL;003017671030.CEL;003017672001.CEL	TRUE	carbon tetrachloride	15	100
562	003017672006.CEL	003017671029.CEL;003017671030.CEL;003017672001.CEL	TRUE	carbon tetrachloride	15	100
563	003017672007.CEL	003017671029.CEL;003017671030.CEL;003017672001.CEL	TRUE	carbon tetrachloride	15	100
564	003017672008.CEL	003017671029.CEL;003017671030.CEL;003017672001.CEL	FALSE	carbon tetrachloride	15	300
565	003017672009.CEL	003017671029.CEL;003017671030.CEL;003017672001.CEL	TRUE	carbon tetrachloride	15	300
566	003017672010.CEL	003017671029.CEL;003017671030.CEL;003017672001.CEL	TRUE	carbon tetrachloride	15	300
567	003017672014.CEL	003017672011.CEL;003017672012.CEL;003017672013.CEL	FALSE	carbon tetrachloride	29	30
568	003017672015.CEL	003017672011.CEL;003017672012.CEL;003017672013.CEL	TRUE	carbon tetrachloride	29	30
569	003017672016.CEL	003017672011.CEL;003017672012.CEL;003017672013.CEL	FALSE	carbon tetrachloride	29	30
570	003017672017.CEL	003017672011.CEL;003017672012.CEL;003017672013.CEL	TRUE	carbon tetrachloride	29	100
571	003017672018.CEL	003017672011.CEL;003017672012.CEL;003017672013.CEL	TRUE	carbon tetrachloride	29	100
572	003017672019.CEL	003017672011.CEL;003017672012.CEL;003017672013.CEL	TRUE	carbon tetrachloride	29	100
573	003017672020.CEL	003017672011.CEL;003017672012.CEL;003017672013.CEL	TRUE	carbon tetrachloride	29	300
574	003017672021.CEL	003017672011.CEL;003017672012.CEL;003017672013.CEL	TRUE	carbon tetrachloride	29	300
575	003017672022.CEL	003017672011.CEL;003017672012.CEL;003017672013.CEL	TRUE	carbon tetrachloride	29	300
576	003017660015.CEL	003017660012.CEL;003017660013.CEL;003017660014.CEL	FALSE	clofibrate	1	30
577	003017660016.CEL	003017660012.CEL;003017660013.CEL;003017660014.CEL	FALSE	clofibrate	1	30
578	003017660017.CEL	003017660012.CEL;003017660013.CEL;003017660014.CEL	FALSE	clofibrate	1	30
579	003017660018.CEL	003017660012.CEL;003017660013.CEL;003017660014.CEL	FALSE	clofibrate	1	100
580	003017660019.CEL	003017660012.CEL;003017660013.CEL;003017660014.CEL	FALSE	clofibrate	1	100
581	003017660020.CEL	003017660012.CEL;003017660013.CEL;003017660014.CEL	FALSE	clofibrate	1	100
582	003017660021.CEL	003017660012.CEL;003017660013.CEL;003017660014.CEL	FALSE	clofibrate	1	300
583	003017660022.CEL	003017660012.CEL;003017660013.CEL;003017660014.CEL	FALSE	clofibrate	1	300
584	003017660023.CEL	003017660012.CEL;003017660013.CEL;003017660014.CEL	FALSE	clofibrate	1	300
585	003017679004.CEL	003017679001.CEL;003017679002.CEL;003017679003.CEL	FALSE	clofibrate	4	30
586	003017679005.CEL	003017679001.CEL;003017679002.CEL;003017679003.CEL	FALSE	clofibrate	4	30
587	003017679006.CEL	003017679001.CEL;003017679002.CEL;003017679003.CEL	FALSE	clofibrate	4	30
588	003017679007.CEL	003017679001.CEL;003017679002.CEL;003017679003.CEL	FALSE	clofibrate	4	100
589	003017679008.CEL	003017679001.CEL;003017679002.CEL;003017679003.CEL	FALSE	clofibrate	4	100
590	003017679009.CEL	003017679001.CEL;003017679002.CEL;003017679003.CEL	FALSE	clofibrate	4	100
591	003017679010.CEL	003017679001.CEL;003017679002.CEL;003017679003.CEL	FALSE	clofibrate	4	300
592	003017679011.CEL	003017679001.CEL;003017679002.CEL;003017679003.CEL	FALSE	clofibrate	4	300
593	003017679012.CEL	003017679001.CEL;003017679002.CEL;003017679003.CEL	FALSE	clofibrate	4	300
594	003017679016.CEL	003017679013.CEL;003017679014.CEL;003017679015.CEL	FALSE	clofibrate	8	30
595	003017679017.CEL	003017679013.CEL;003017679014.CEL;003017679015.CEL	FALSE	clofibrate	8	30
596	003017679018.CEL	003017679013.CEL;003017679014.CEL;003017679015.CEL	FALSE	clofibrate	8	30
597	003017679019.CEL	003017679013.CEL;003017679014.CEL;003017679015.CEL	FALSE	clofibrate	8	100
598	003017679020.CEL	003017679013.CEL;003017679014.CEL;003017679015.CEL	FALSE	clofibrate	8	100
599	003017679021.CEL	003017679013.CEL;003017679014.CEL;003017679015.CEL	FALSE	clofibrate	8	100
600	003017679022.CEL	003017679013.CEL;003017679014.CEL;003017679015.CEL	FALSE	clofibrate	8	300
601	003017679023.CEL	003017679013.CEL;003017679014.CEL;003017679015.CEL	FALSE	clofibrate	8	300
602	003017679024.CEL	003017679013.CEL;003017679014.CEL;003017679015.CEL	FALSE	clofibrate	8	300
603	003017686014.CEL	003017686011.CEL;003017686012.CEL;003017686013.CEL	FALSE	clofibrate	15	30
604	003017686015.CEL	003017686011.CEL;003017686012.CEL;003017686013.CEL	FALSE	clofibrate	15	30
605	003017686016.CEL	003017686011.CEL;003017686012.CEL;003017686013.CEL	FALSE	clofibrate	15	30
606	003017686017.CEL	003017686011.CEL;003017686012.CEL;003017686013.CEL	FALSE	clofibrate	15	100
607	003017686018.CEL	003017686011.CEL;003017686012.CEL;003017686013.CEL	FALSE	clofibrate	15	100
608	003017686019.CEL	003017686011.CEL;003017686012.CEL;003017686013.CEL	FALSE	clofibrate	15	100
609	003017686020.CEL	003017686011.CEL;003017686012.CEL;003017686013.CEL	FALSE	clofibrate	15	300
610	003017686021.CEL	003017686011.CEL;003017686012.CEL;003017686013.CEL	FALSE	clofibrate	15	300
611	003017686022.CEL	003017686011.CEL;003017686012.CEL;003017686013.CEL	FALSE	clofibrate	15	300
612	003017686026.CEL	003017686023.CEL;003017686024.CEL;003017686025.CEL	FALSE	clofibrate	29	30
613	003017686027.CEL	003017686023.CEL;003017686024.CEL;003017686025.CEL	FALSE	clofibrate	29	30
614	003017686028.CEL	003017686023.CEL;003017686024.CEL;003017686025.CEL	FALSE	clofibrate	29	30
615	003017686029.CEL	003017686023.CEL;003017686024.CEL;003017686025.CEL	FALSE	clofibrate	29	100
616	003017686030.CEL	003017686023.CEL;003017686024.CEL;003017686025.CEL	FALSE	clofibrate	29	100
617	003017687001.CEL	003017686023.CEL;003017686024.CEL;003017686025.CEL	FALSE	clofibrate	29	100
618	003017687002.CEL	003017686023.CEL;003017686024.CEL;003017686025.CEL	FALSE	clofibrate	29	300
619	003017687003.CEL	003017686023.CEL;003017686024.CEL;003017686025.CEL	FALSE	clofibrate	29	300
620	003017687004.CEL	003017686023.CEL;003017686024.CEL;003017686025.CEL	FALSE	clofibrate	29	300
621	003017358020.CEL	003017358017.CEL;003017358018.CEL;003017358019.CEL	FALSE	colchicine	1	2
622	003017358021.CEL	003017358017.CEL;003017358018.CEL;003017358019.CEL	FALSE	colchicine	1	2
623	003017358022.CEL	003017358017.CEL;003017358018.CEL;003017358019.CEL	FALSE	colchicine	1	2
624	003017358023.CEL	003017358017.CEL;003017358018.CEL;003017358019.CEL	FALSE	colchicine	1	5
625	003017358024.CEL	003017358017.CEL;003017358018.CEL;003017358019.CEL	FALSE	colchicine	1	5
626	003017358025.CEL	003017358017.CEL;003017358018.CEL;003017358019.CEL	FALSE	colchicine	1	5
627	003017358026.CEL	003017358017.CEL;003017358018.CEL;003017358019.CEL	FALSE	colchicine	1	15
628	003017358027.CEL	003017358017.CEL;003017358018.CEL;003017358019.CEL	FALSE	colchicine	1	15
629	003017358028.CEL	003017358017.CEL;003017358018.CEL;003017358019.CEL	FALSE	colchicine	1	15
630	003017371026.CEL	003017371023.CEL;003017371024.CEL;003017371025.CEL	FALSE	colchicine	4	1
631	003017371027.CEL	003017371023.CEL;003017371024.CEL;003017371025.CEL	FALSE	colchicine	4	1
632	003017371028.CEL	003017371023.CEL;003017371024.CEL;003017371025.CEL	FALSE	colchicine	4	1
633	003017371029.CEL	003017371023.CEL;003017371024.CEL;003017371025.CEL	FALSE	colchicine	4	2
634	003017371030.CEL	003017371023.CEL;003017371024.CEL;003017371025.CEL	FALSE	colchicine	4	2
635	003017372001.CEL	003017371023.CEL;003017371024.CEL;003017371025.CEL	FALSE	colchicine	4	2
636	003017372002.CEL	003017371023.CEL;003017371024.CEL;003017371025.CEL	FALSE	colchicine	4	5
637	003017372003.CEL	003017371023.CEL;003017371024.CEL;003017371025.CEL	FALSE	colchicine	4	5
638	003017372004.CEL	003017371023.CEL;003017371024.CEL;003017371025.CEL	FALSE	colchicine	4	5
639	003017372008.CEL	003017372005.CEL;003017372006.CEL;003017372007.CEL	FALSE	colchicine	8	1
640	003017372009.CEL	003017372005.CEL;003017372006.CEL;003017372007.CEL	FALSE	colchicine	8	1
641	003017372010.CEL	003017372005.CEL;003017372006.CEL;003017372007.CEL	FALSE	colchicine	8	1
642	003017372011.CEL	003017372005.CEL;003017372006.CEL;003017372007.CEL	FALSE	colchicine	8	2
643	003017372012.CEL	003017372005.CEL;003017372006.CEL;003017372007.CEL	FALSE	colchicine	8	2
644	003017372013.CEL	003017372005.CEL;003017372006.CEL;003017372007.CEL	FALSE	colchicine	8	2
645	003017372014.CEL	003017372005.CEL;003017372006.CEL;003017372007.CEL	FALSE	colchicine	8	5
646	003017372015.CEL	003017372005.CEL;003017372006.CEL;003017372007.CEL	FALSE	colchicine	8	5
647	003017372016.CEL	003017372005.CEL;003017372006.CEL;003017372007.CEL	FALSE	colchicine	8	5
648	003017351002.CEL	003017350029.CEL;003017350030.CEL;003017351001.CEL	FALSE	colchicine	15	1
649	003017450025.CEL	003017350029.CEL;003017350030.CEL;003017351001.CEL	FALSE	colchicine	15	1
650	003017450026.CEL	003017350029.CEL;003017350030.CEL;003017351001.CEL	FALSE	colchicine	15	1
651	003017351006.CEL	003017350029.CEL;003017350030.CEL;003017351001.CEL	FALSE	colchicine	15	2
652	003017450027.CEL	003017350029.CEL;003017350030.CEL;003017351001.CEL	FALSE	colchicine	15	2
653	003017450028.CEL	003017350029.CEL;003017350030.CEL;003017351001.CEL	FALSE	colchicine	15	2
654	003017351008.CEL	003017350029.CEL;003017350030.CEL;003017351001.CEL	FALSE	colchicine	15	5
655	003017351009.CEL	003017350029.CEL;003017350030.CEL;003017351001.CEL	FALSE	colchicine	15	5
656	003017351010.CEL	003017350029.CEL;003017350030.CEL;003017351001.CEL	FALSE	colchicine	15	5
657	003017351014.CEL	003017351011.CEL;003017351012.CEL;003017351013.CEL	FALSE	colchicine	29	1
658	003017450029.CEL	003017351011.CEL;003017351012.CEL;003017351013.CEL	FALSE	colchicine	29	1
659	003017450030.CEL	003017351011.CEL;003017351012.CEL;003017351013.CEL	FALSE	colchicine	29	1
660	003017351017.CEL	003017351011.CEL;003017351012.CEL;003017351013.CEL	FALSE	colchicine	29	2
661	003017351018.CEL	003017351011.CEL;003017351012.CEL;003017351013.CEL	FALSE	colchicine	29	2
662	003017351019.CEL	003017351011.CEL;003017351012.CEL;003017351013.CEL	FALSE	colchicine	29	2
663	003017351020.CEL	003017351011.CEL;003017351012.CEL;003017351013.CEL	FALSE	colchicine	29	5
664	003017351021.CEL	003017351011.CEL;003017351012.CEL;003017351013.CEL	FALSE	colchicine	29	5
665	003017351022.CEL	003017351011.CEL;003017351012.CEL;003017351013.CEL	FALSE	colchicine	29	5
666	003017807030.CEL	003017807027.CEL;003017807028.CEL;003017807029.CEL	FALSE	dexamethasone	1	1
667	003017808001.CEL	003017807027.CEL;003017807028.CEL;003017807029.CEL	FALSE	dexamethasone	1	1
668	003017808002.CEL	003017807027.CEL;003017807028.CEL;003017807029.CEL	FALSE	dexamethasone	1	1
669	003017808003.CEL	003017807027.CEL;003017807028.CEL;003017807029.CEL	FALSE	dexamethasone	1	5
670	003017808004.CEL	003017807027.CEL;003017807028.CEL;003017807029.CEL	FALSE	dexamethasone	1	5
671	003017808005.CEL	003017807027.CEL;003017807028.CEL;003017807029.CEL	FALSE	dexamethasone	1	5
672	003017808006.CEL	003017807027.CEL;003017807028.CEL;003017807029.CEL	FALSE	dexamethasone	1	50
673	003017808007.CEL	003017807027.CEL;003017807028.CEL;003017807029.CEL	FALSE	dexamethasone	1	50
674	003017808008.CEL	003017807027.CEL;003017807028.CEL;003017807029.CEL	FALSE	dexamethasone	1	50
675	003017641014.CEL	003017641011.CEL;003017641012.CEL;003017641013.CEL	FALSE	diclofenac	1	10
676	003017641015.CEL	003017641011.CEL;003017641012.CEL;003017641013.CEL	FALSE	diclofenac	1	10
677	003017641016.CEL	003017641011.CEL;003017641012.CEL;003017641013.CEL	FALSE	diclofenac	1	10
678	003017641017.CEL	003017641011.CEL;003017641012.CEL;003017641013.CEL	FALSE	diclofenac	1	30
679	003017641018.CEL	003017641011.CEL;003017641012.CEL;003017641013.CEL	FALSE	diclofenac	1	30
680	003017641019.CEL	003017641011.CEL;003017641012.CEL;003017641013.CEL	FALSE	diclofenac	1	30
681	003017641020.CEL	003017641011.CEL;003017641012.CEL;003017641013.CEL	FALSE	diclofenac	1	100
682	003017641021.CEL	003017641011.CEL;003017641012.CEL;003017641013.CEL	FALSE	diclofenac	1	100
683	003017641022.CEL	003017641011.CEL;003017641012.CEL;003017641013.CEL	FALSE	diclofenac	1	100
684	003017721008.CEL	003017721005.CEL;003017721006.CEL;003017721007.CEL	FALSE	diclofenac	4	1
685	003017721009.CEL	003017721005.CEL;003017721006.CEL;003017721007.CEL	FALSE	diclofenac	4	1
686	003017721010.CEL	003017721005.CEL;003017721006.CEL;003017721007.CEL	FALSE	diclofenac	4	1
687	003017721011.CEL	003017721005.CEL;003017721006.CEL;003017721007.CEL	FALSE	diclofenac	4	3
688	003017721012.CEL	003017721005.CEL;003017721006.CEL;003017721007.CEL	FALSE	diclofenac	4	3
689	003017721013.CEL	003017721005.CEL;003017721006.CEL;003017721007.CEL	FALSE	diclofenac	4	3
690	003017721014.CEL	003017721005.CEL;003017721006.CEL;003017721007.CEL	FALSE	diclofenac	4	10
691	003017721015.CEL	003017721005.CEL;003017721006.CEL;003017721007.CEL	FALSE	diclofenac	4	10
692	003017721016.CEL	003017721005.CEL;003017721006.CEL;003017721007.CEL	FALSE	diclofenac	4	10
693	003017721020.CEL	003017721017.CEL;003017721018.CEL;003017721019.CEL	FALSE	diclofenac	8	1
694	003017721021.CEL	003017721017.CEL;003017721018.CEL;003017721019.CEL	FALSE	diclofenac	8	1
695	003017721022.CEL	003017721017.CEL;003017721018.CEL;003017721019.CEL	FALSE	diclofenac	8	1
696	003017721023.CEL	003017721017.CEL;003017721018.CEL;003017721019.CEL	FALSE	diclofenac	8	3
697	003017721024.CEL	003017721017.CEL;003017721018.CEL;003017721019.CEL	FALSE	diclofenac	8	3
698	003017721025.CEL	003017721017.CEL;003017721018.CEL;003017721019.CEL	FALSE	diclofenac	8	3
699	003017721026.CEL	003017721017.CEL;003017721018.CEL;003017721019.CEL	FALSE	diclofenac	8	10
700	003017721027.CEL	003017721017.CEL;003017721018.CEL;003017721019.CEL	FALSE	diclofenac	8	10
701	003017721028.CEL	003017721017.CEL;003017721018.CEL;003017721019.CEL	FALSE	diclofenac	8	10
702	003017722002.CEL	003017721029.CEL;003017721030.CEL;003017722001.CEL	FALSE	diclofenac	15	1
703	003017722003.CEL	003017721029.CEL;003017721030.CEL;003017722001.CEL	FALSE	diclofenac	15	1
704	003017722004.CEL	003017721029.CEL;003017721030.CEL;003017722001.CEL	FALSE	diclofenac	15	1
705	003017722005.CEL	003017721029.CEL;003017721030.CEL;003017722001.CEL	FALSE	diclofenac	15	3
706	003017722006.CEL	003017721029.CEL;003017721030.CEL;003017722001.CEL	FALSE	diclofenac	15	3
707	003017722007.CEL	003017721029.CEL;003017721030.CEL;003017722001.CEL	FALSE	diclofenac	15	3
708	003017722008.CEL	003017721029.CEL;003017721030.CEL;003017722001.CEL	FALSE	diclofenac	15	10
709	003017722009.CEL	003017721029.CEL;003017721030.CEL;003017722001.CEL	FALSE	diclofenac	15	10
710	003017722010.CEL	003017721029.CEL;003017721030.CEL;003017722001.CEL	FALSE	diclofenac	15	10
711	003017722014.CEL	003017722011.CEL;003017722012.CEL;003017722013.CEL	FALSE	diclofenac	29	1
712	003017722015.CEL	003017722011.CEL;003017722012.CEL;003017722013.CEL	FALSE	diclofenac	29	1
713	003017722016.CEL	003017722011.CEL;003017722012.CEL;003017722013.CEL	FALSE	diclofenac	29	1
714	003017722017.CEL	003017722011.CEL;003017722012.CEL;003017722013.CEL	FALSE	diclofenac	29	3
715	003017722018.CEL	003017722011.CEL;003017722012.CEL;003017722013.CEL	FALSE	diclofenac	29	3
716	003017722019.CEL	003017722011.CEL;003017722012.CEL;003017722013.CEL	FALSE	diclofenac	29	3
717	003017722020.CEL	003017722011.CEL;003017722012.CEL;003017722013.CEL	FALSE	diclofenac	29	10
718	003017722021.CEL	003017722011.CEL;003017722012.CEL;003017722013.CEL	FALSE	diclofenac	29	10
719	003017722022.CEL	003017722011.CEL;003017722012.CEL;003017722013.CEL	FALSE	diclofenac	29	10
720	003017290019.CEL	003017295028.CEL;003017295029.CEL;003017295030.CEL	FALSE	diltiazem	1	80
721	003017296001.CEL	003017295028.CEL;003017295029.CEL;003017295030.CEL	FALSE	diltiazem	1	80
722	003017296002.CEL	003017295028.CEL;003017295029.CEL;003017295030.CEL	FALSE	diltiazem	1	80
723	003017296003.CEL	003017295028.CEL;003017295029.CEL;003017295030.CEL	FALSE	diltiazem	1	240
724	003017296004.CEL	003017295028.CEL;003017295029.CEL;003017295030.CEL	FALSE	diltiazem	1	240
725	003017296005.CEL	003017295028.CEL;003017295029.CEL;003017295030.CEL	FALSE	diltiazem	1	240
726	003017296006.CEL	003017295028.CEL;003017295029.CEL;003017295030.CEL	FALSE	diltiazem	1	800
727	003017296007.CEL	003017295028.CEL;003017295029.CEL;003017295030.CEL	FALSE	diltiazem	1	800
728	003017296008.CEL	003017295028.CEL;003017295029.CEL;003017295030.CEL	FALSE	diltiazem	1	800
729	003017298004.CEL	003017298001.CEL;003017298002.CEL;003017298003.CEL	FALSE	diltiazem	4	80
730	003017298005.CEL	003017298001.CEL;003017298002.CEL;003017298003.CEL	FALSE	diltiazem	4	80
731	003017298006.CEL	003017298001.CEL;003017298002.CEL;003017298003.CEL	FALSE	diltiazem	4	80
732	003017298007.CEL	003017298001.CEL;003017298002.CEL;003017298003.CEL	FALSE	diltiazem	4	240
733	003017298008.CEL	003017298001.CEL;003017298002.CEL;003017298003.CEL	FALSE	diltiazem	4	240
734	003017298009.CEL	003017298001.CEL;003017298002.CEL;003017298003.CEL	FALSE	diltiazem	4	240
735	003017298010.CEL	003017298001.CEL;003017298002.CEL;003017298003.CEL	FALSE	diltiazem	4	800
736	003017298011.CEL	003017298001.CEL;003017298002.CEL;003017298003.CEL	FALSE	diltiazem	4	800
737	003017298012.CEL	003017298001.CEL;003017298002.CEL;003017298003.CEL	FALSE	diltiazem	4	800
738	003017298016.CEL	003017298013.CEL;003017298014.CEL;003017298015.CEL	FALSE	diltiazem	8	80
739	003017298017.CEL	003017298013.CEL;003017298014.CEL;003017298015.CEL	FALSE	diltiazem	8	80
740	003017298018.CEL	003017298013.CEL;003017298014.CEL;003017298015.CEL	FALSE	diltiazem	8	80
741	003017298020.CEL	003017298013.CEL;003017298014.CEL;003017298015.CEL	FALSE	diltiazem	8	240
742	003017298021.CEL	003017298013.CEL;003017298014.CEL;003017298015.CEL	FALSE	diltiazem	8	240
743	003017301025.CEL	003017298013.CEL;003017298014.CEL;003017298015.CEL	FALSE	diltiazem	8	240
744	003017298022.CEL	003017298013.CEL;003017298014.CEL;003017298015.CEL	FALSE	diltiazem	8	800
745	003017298023.CEL	003017298013.CEL;003017298014.CEL;003017298015.CEL	FALSE	diltiazem	8	800
746	003017298024.CEL	003017298013.CEL;003017298014.CEL;003017298015.CEL	FALSE	diltiazem	8	800
747	003017300010.CEL	003017300007.CEL;003017300008.CEL;003017300009.CEL	FALSE	diltiazem	15	80
748	003017300011.CEL	003017300007.CEL;003017300008.CEL;003017300009.CEL	FALSE	diltiazem	15	80
749	003017300012.CEL	003017300007.CEL;003017300008.CEL;003017300009.CEL	FALSE	diltiazem	15	80
750	003017300013.CEL	003017300007.CEL;003017300008.CEL;003017300009.CEL	FALSE	diltiazem	15	240
751	003017300014.CEL	003017300007.CEL;003017300008.CEL;003017300009.CEL	FALSE	diltiazem	15	240
752	003017300015.CEL	003017300007.CEL;003017300008.CEL;003017300009.CEL	FALSE	diltiazem	15	240
753	003017300016.CEL	003017300007.CEL;003017300008.CEL;003017300009.CEL	FALSE	diltiazem	15	800
754	003017300017.CEL	003017300007.CEL;003017300008.CEL;003017300009.CEL	FALSE	diltiazem	15	800
755	003017300018.CEL	003017300007.CEL;003017300008.CEL;003017300009.CEL	FALSE	diltiazem	15	800
756	003017300022.CEL	003017300019.CEL;003017300020.CEL;003017300021.CEL	FALSE	diltiazem	29	80
757	003017300023.CEL	003017300019.CEL;003017300020.CEL;003017300021.CEL	FALSE	diltiazem	29	80
758	003017300024.CEL	003017300019.CEL;003017300020.CEL;003017300021.CEL	FALSE	diltiazem	29	80
759	003017300025.CEL	003017300019.CEL;003017300020.CEL;003017300021.CEL	FALSE	diltiazem	29	240
760	003017300026.CEL	003017300019.CEL;003017300020.CEL;003017300021.CEL	FALSE	diltiazem	29	240
761	003017300027.CEL	003017300019.CEL;003017300020.CEL;003017300021.CEL	FALSE	diltiazem	29	240
762	003017300028.CEL	003017300019.CEL;003017300020.CEL;003017300021.CEL	FALSE	diltiazem	29	800
763	003017300029.CEL	003017300019.CEL;003017300020.CEL;003017300021.CEL	FALSE	diltiazem	29	800
764	003017300030.CEL	003017300019.CEL;003017300020.CEL;003017300021.CEL	FALSE	diltiazem	29	800
765	003017201017.CEL	003017201014.CEL;003017201015.CEL;003017201016.CEL	FALSE	ethambutol	1	100
766	003017201018.CEL	003017201014.CEL;003017201015.CEL;003017201016.CEL	FALSE	ethambutol	1	100
767	003017201019.CEL	003017201014.CEL;003017201015.CEL;003017201016.CEL	FALSE	ethambutol	1	100
768	003017201020.CEL	003017201014.CEL;003017201015.CEL;003017201016.CEL	FALSE	ethambutol	1	300
769	003017201021.CEL	003017201014.CEL;003017201015.CEL;003017201016.CEL	FALSE	ethambutol	1	300
770	003017201022.CEL	003017201014.CEL;003017201015.CEL;003017201016.CEL	FALSE	ethambutol	1	300
771	003017201023.CEL	003017201014.CEL;003017201015.CEL;003017201016.CEL	FALSE	ethambutol	1	1000
772	003017201024.CEL	003017201014.CEL;003017201015.CEL;003017201016.CEL	FALSE	ethambutol	1	1000
773	003017201025.CEL	003017201014.CEL;003017201015.CEL;003017201016.CEL	FALSE	ethambutol	1	1000
774	003017399005.CEL	003017399001.CEL;003017399002.CEL;003017399003.CEL	FALSE	ethambutol	4	100
775	003017399006.CEL	003017399001.CEL;003017399002.CEL;003017399003.CEL	FALSE	ethambutol	4	100
776	003017466002.CEL	003017399001.CEL;003017399002.CEL;003017399003.CEL	FALSE	ethambutol	4	100
777	003017399007.CEL	003017399001.CEL;003017399002.CEL;003017399003.CEL	FALSE	ethambutol	4	300
778	003017399008.CEL	003017399001.CEL;003017399002.CEL;003017399003.CEL	FALSE	ethambutol	4	300
779	003017399009.CEL	003017399001.CEL;003017399002.CEL;003017399003.CEL	FALSE	ethambutol	4	300
780	003017399010.CEL	003017399001.CEL;003017399002.CEL;003017399003.CEL	FALSE	ethambutol	4	1000
781	003017399011.CEL	003017399001.CEL;003017399002.CEL;003017399003.CEL	FALSE	ethambutol	4	1000
782	003017399012.CEL	003017399001.CEL;003017399002.CEL;003017399003.CEL	FALSE	ethambutol	4	1000
783	003017399016.CEL	003017399013.CEL;003017399014.CEL;003017399015.CEL	FALSE	ethambutol	8	100
784	003017399017.CEL	003017399013.CEL;003017399014.CEL;003017399015.CEL	FALSE	ethambutol	8	100
785	003017399018.CEL	003017399013.CEL;003017399014.CEL;003017399015.CEL	FALSE	ethambutol	8	100
786	003017399019.CEL	003017399013.CEL;003017399014.CEL;003017399015.CEL	FALSE	ethambutol	8	300
787	003017399020.CEL	003017399013.CEL;003017399014.CEL;003017399015.CEL	FALSE	ethambutol	8	300
788	003017399021.CEL	003017399013.CEL;003017399014.CEL;003017399015.CEL	FALSE	ethambutol	8	300
789	003017399022.CEL	003017399013.CEL;003017399014.CEL;003017399015.CEL	FALSE	ethambutol	8	1000
790	003017399023.CEL	003017399013.CEL;003017399014.CEL;003017399015.CEL	FALSE	ethambutol	8	1000
791	003017399024.CEL	003017399013.CEL;003017399014.CEL;003017399015.CEL	FALSE	ethambutol	8	1000
792	003017398025.CEL	003017398024.CEL;003017408001.CEL;003017408002.CEL	FALSE	ethambutol	15	100
793	003017398026.CEL	003017398024.CEL;003017408001.CEL;003017408002.CEL	FALSE	ethambutol	15	100
794	003017398027.CEL	003017398024.CEL;003017408001.CEL;003017408002.CEL	FALSE	ethambutol	15	100
795	003017398028.CEL	003017398024.CEL;003017408001.CEL;003017408002.CEL	FALSE	ethambutol	15	300
796	003017398029.CEL	003017398024.CEL;003017408001.CEL;003017408002.CEL	FALSE	ethambutol	15	300
797	003017398030.CEL	003017398024.CEL;003017408001.CEL;003017408002.CEL	FALSE	ethambutol	15	300
798	003017399025.CEL	003017398024.CEL;003017408001.CEL;003017408002.CEL	FALSE	ethambutol	15	1000
799	003017399026.CEL	003017398024.CEL;003017408001.CEL;003017408002.CEL	FALSE	ethambutol	15	1000
800	003017399027.CEL	003017398024.CEL;003017408001.CEL;003017408002.CEL	FALSE	ethambutol	15	1000
801	003017400001.CEL	003017399028.CEL;003017399029.CEL;003017399030.CEL	FALSE	ethambutol	29	100
802	003017400002.CEL	003017399028.CEL;003017399029.CEL;003017399030.CEL	FALSE	ethambutol	29	100
803	003017400003.CEL	003017399028.CEL;003017399029.CEL;003017399030.CEL	FALSE	ethambutol	29	100
804	003017400004.CEL	003017399028.CEL;003017399029.CEL;003017399030.CEL	FALSE	ethambutol	29	300
805	003017400005.CEL	003017399028.CEL;003017399029.CEL;003017399030.CEL	FALSE	ethambutol	29	300
806	003017400006.CEL	003017399028.CEL;003017399029.CEL;003017399030.CEL	FALSE	ethambutol	29	300
807	003017400007.CEL	003017399028.CEL;003017399029.CEL;003017399030.CEL	FALSE	ethambutol	29	1000
808	003017400008.CEL	003017399028.CEL;003017399029.CEL;003017399030.CEL	FALSE	ethambutol	29	1000
809	003017400009.CEL	003017399028.CEL;003017399029.CEL;003017399030.CEL	FALSE	ethambutol	29	1000
810	003017064016.CEL	003017064013.CEL;003017064014.CEL;003017064015.CEL	FALSE	ethinylestradiol	1	1
811	003017064017.CEL	003017064013.CEL;003017064014.CEL;003017064015.CEL	FALSE	ethinylestradiol	1	1
812	003017064018.CEL	003017064013.CEL;003017064014.CEL;003017064015.CEL	FALSE	ethinylestradiol	1	1
813	003017064019.CEL	003017064013.CEL;003017064014.CEL;003017064015.CEL	FALSE	ethinylestradiol	1	3
814	003017064020.CEL	003017064013.CEL;003017064014.CEL;003017064015.CEL	FALSE	ethinylestradiol	1	3
815	003017064021.CEL	003017064013.CEL;003017064014.CEL;003017064015.CEL	FALSE	ethinylestradiol	1	3
816	003017064022.CEL	003017064013.CEL;003017064014.CEL;003017064015.CEL	FALSE	ethinylestradiol	1	10
817	003017064023.CEL	003017064013.CEL;003017064014.CEL;003017064015.CEL	FALSE	ethinylestradiol	1	10
818	003017064024.CEL	003017064013.CEL;003017064014.CEL;003017064015.CEL	FALSE	ethinylestradiol	1	10
819	003017096017.CEL	003017096014.CEL;003017096015.CEL;003017096016.CEL	FALSE	ethinylestradiol	4	1
820	003017096018.CEL	003017096014.CEL;003017096015.CEL;003017096016.CEL	FALSE	ethinylestradiol	4	1
821	003017096019.CEL	003017096014.CEL;003017096015.CEL;003017096016.CEL	FALSE	ethinylestradiol	4	1
822	003017096020.CEL	003017096014.CEL;003017096015.CEL;003017096016.CEL	FALSE	ethinylestradiol	4	3
823	003017096021.CEL	003017096014.CEL;003017096015.CEL;003017096016.CEL	FALSE	ethinylestradiol	4	3
824	003017096022.CEL	003017096014.CEL;003017096015.CEL;003017096016.CEL	FALSE	ethinylestradiol	4	3
825	003017096023.CEL	003017096014.CEL;003017096015.CEL;003017096016.CEL	FALSE	ethinylestradiol	4	10
826	003017096024.CEL	003017096014.CEL;003017096015.CEL;003017096016.CEL	FALSE	ethinylestradiol	4	10
827	003017096025.CEL	003017096014.CEL;003017096015.CEL;003017096016.CEL	FALSE	ethinylestradiol	4	10
828	003017099018.CEL	003017099015.CEL;003017099016.CEL;003017099017.CEL	FALSE	ethinylestradiol	8	1
829	003017099019.CEL	003017099015.CEL;003017099016.CEL;003017099017.CEL	FALSE	ethinylestradiol	8	1
830	003017099020.CEL	003017099015.CEL;003017099016.CEL;003017099017.CEL	FALSE	ethinylestradiol	8	1
831	003017099021.CEL	003017099015.CEL;003017099016.CEL;003017099017.CEL	FALSE	ethinylestradiol	8	3
832	003017099022.CEL	003017099015.CEL;003017099016.CEL;003017099017.CEL	FALSE	ethinylestradiol	8	3
833	003017099023.CEL	003017099015.CEL;003017099016.CEL;003017099017.CEL	FALSE	ethinylestradiol	8	3
834	003017099024.CEL	003017099015.CEL;003017099016.CEL;003017099017.CEL	FALSE	ethinylestradiol	8	10
835	003017099025.CEL	003017099015.CEL;003017099016.CEL;003017099017.CEL	FALSE	ethinylestradiol	8	10
836	003017099026.CEL	003017099015.CEL;003017099016.CEL;003017099017.CEL	FALSE	ethinylestradiol	8	10
837	003017083021.CEL	003017083018.CEL;003017083019.CEL;003017083020.CEL	FALSE	ethinylestradiol	15	1
838	003017083022.CEL	003017083018.CEL;003017083019.CEL;003017083020.CEL	FALSE	ethinylestradiol	15	1
839	003017083023.CEL	003017083018.CEL;003017083019.CEL;003017083020.CEL	FALSE	ethinylestradiol	15	1
840	003017083024.CEL	003017083018.CEL;003017083019.CEL;003017083020.CEL	FALSE	ethinylestradiol	15	3
841	003017083025.CEL	003017083018.CEL;003017083019.CEL;003017083020.CEL	FALSE	ethinylestradiol	15	3
842	003017083026.CEL	003017083018.CEL;003017083019.CEL;003017083020.CEL	FALSE	ethinylestradiol	15	3
843	003017083027.CEL	003017083018.CEL;003017083019.CEL;003017083020.CEL	FALSE	ethinylestradiol	15	10
844	003017083028.CEL	003017083018.CEL;003017083019.CEL;003017083020.CEL	FALSE	ethinylestradiol	15	10
845	003017083029.CEL	003017083018.CEL;003017083019.CEL;003017083020.CEL	FALSE	ethinylestradiol	15	10
846	003017086002.CEL	003017085005.CEL;003017085006.CEL;003017086001.CEL	FALSE	ethinylestradiol	29	1
847	003017086003.CEL	003017085005.CEL;003017085006.CEL;003017086001.CEL	FALSE	ethinylestradiol	29	1
848	003017086004.CEL	003017085005.CEL;003017085006.CEL;003017086001.CEL	FALSE	ethinylestradiol	29	1
849	003017086005.CEL	003017085005.CEL;003017085006.CEL;003017086001.CEL	FALSE	ethinylestradiol	29	3
850	003017086006.CEL	003017085005.CEL;003017085006.CEL;003017086001.CEL	FALSE	ethinylestradiol	29	3
851	003017086007.CEL	003017085005.CEL;003017085006.CEL;003017086001.CEL	FALSE	ethinylestradiol	29	3
852	003017086008.CEL	003017085005.CEL;003017085006.CEL;003017086001.CEL	FALSE	ethinylestradiol	29	10
853	003017086009.CEL	003017085005.CEL;003017085006.CEL;003017086001.CEL	FALSE	ethinylestradiol	29	10
854	003017086010.CEL	003017085005.CEL;003017085006.CEL;003017086001.CEL	FALSE	ethinylestradiol	29	10
855	003017542009.CEL	003017542006.CEL;003017542007.CEL;003017542008.CEL	FALSE	ethionamide	1	100
856	003017542010.CEL	003017542006.CEL;003017542007.CEL;003017542008.CEL	FALSE	ethionamide	1	100
857	003017542011.CEL	003017542006.CEL;003017542007.CEL;003017542008.CEL	FALSE	ethionamide	1	100
858	003017542012.CEL	003017542006.CEL;003017542007.CEL;003017542008.CEL	FALSE	ethionamide	1	300
859	003017542013.CEL	003017542006.CEL;003017542007.CEL;003017542008.CEL	FALSE	ethionamide	1	300
860	003017542014.CEL	003017542006.CEL;003017542007.CEL;003017542008.CEL	FALSE	ethionamide	1	300
861	003017542015.CEL	003017542006.CEL;003017542007.CEL;003017542008.CEL	FALSE	ethionamide	1	1000
862	003017542016.CEL	003017542006.CEL;003017542007.CEL;003017542008.CEL	FALSE	ethionamide	1	1000
863	003017542017.CEL	003017542006.CEL;003017542007.CEL;003017542008.CEL	FALSE	ethionamide	1	1000
864	003017510013.CEL	003017510008.CEL;003017510009.CEL;003017554001.CEL	FALSE	ethionamide	4	30
865	003017554002.CEL	003017510008.CEL;003017510009.CEL;003017554001.CEL	FALSE	ethionamide	4	30
866	003017554003.CEL	003017510008.CEL;003017510009.CEL;003017554001.CEL	FALSE	ethionamide	4	30
867	003017510014.CEL	003017510008.CEL;003017510009.CEL;003017554001.CEL	FALSE	ethionamide	4	100
868	003017554004.CEL	003017510008.CEL;003017510009.CEL;003017554001.CEL	TRUE	ethionamide	4	100
869	003017554005.CEL	003017510008.CEL;003017510009.CEL;003017554001.CEL	FALSE	ethionamide	4	100
870	003017510018.CEL	003017510008.CEL;003017510009.CEL;003017554001.CEL	FALSE	ethionamide	4	300
871	003017554006.CEL	003017510008.CEL;003017510009.CEL;003017554001.CEL	FALSE	ethionamide	4	300
872	003017554007.CEL	003017510008.CEL;003017510009.CEL;003017554001.CEL	FALSE	ethionamide	4	300
873	003017510025.CEL	003017510020.CEL;003017554008.CEL;003017554009.CEL	FALSE	ethionamide	8	30
874	003017554010.CEL	003017510020.CEL;003017554008.CEL;003017554009.CEL	FALSE	ethionamide	8	30
875	003017554011.CEL	003017510020.CEL;003017554008.CEL;003017554009.CEL	FALSE	ethionamide	8	30
876	003017510028.CEL	003017510020.CEL;003017554008.CEL;003017554009.CEL	FALSE	ethionamide	8	100
877	003017554012.CEL	003017510020.CEL;003017554008.CEL;003017554009.CEL	FALSE	ethionamide	8	100
878	003017554013.CEL	003017510020.CEL;003017554008.CEL;003017554009.CEL	FALSE	ethionamide	8	100
879	003017510029.CEL	003017510020.CEL;003017554008.CEL;003017554009.CEL	FALSE	ethionamide	8	300
880	003017510030.CEL	003017510020.CEL;003017554008.CEL;003017554009.CEL	FALSE	ethionamide	8	300
881	003017511001.CEL	003017510020.CEL;003017554008.CEL;003017554009.CEL	FALSE	ethionamide	8	300
882	003017511014.CEL	003017511011.CEL;003017511012.CEL;003017511013.CEL	FALSE	ethionamide	15	30
883	003017511015.CEL	003017511011.CEL;003017511012.CEL;003017511013.CEL	FALSE	ethionamide	15	30
884	003017511016.CEL	003017511011.CEL;003017511012.CEL;003017511013.CEL	FALSE	ethionamide	15	30
885	003017511017.CEL	003017511011.CEL;003017511012.CEL;003017511013.CEL	FALSE	ethionamide	15	100
886	003017511018.CEL	003017511011.CEL;003017511012.CEL;003017511013.CEL	FALSE	ethionamide	15	100
887	003017511019.CEL	003017511011.CEL;003017511012.CEL;003017511013.CEL	FALSE	ethionamide	15	100
888	003017511020.CEL	003017511011.CEL;003017511012.CEL;003017511013.CEL	FALSE	ethionamide	15	300
889	003017511021.CEL	003017511011.CEL;003017511012.CEL;003017511013.CEL	FALSE	ethionamide	15	300
890	003017512001.CEL	003017511011.CEL;003017511012.CEL;003017511013.CEL	FALSE	ethionamide	15	300
891	003017511025.CEL	003017511022.CEL;003017511023.CEL;003017511024.CEL	FALSE	ethionamide	29	30
892	003017511026.CEL	003017511022.CEL;003017511023.CEL;003017511024.CEL	FALSE	ethionamide	29	30
893	003017511027.CEL	003017511022.CEL;003017511023.CEL;003017511024.CEL	FALSE	ethionamide	29	30
894	003017511028.CEL	003017511022.CEL;003017511023.CEL;003017511024.CEL	FALSE	ethionamide	29	100
895	003017511029.CEL	003017511022.CEL;003017511023.CEL;003017511024.CEL	FALSE	ethionamide	29	100
896	003017511030.CEL	003017511022.CEL;003017511023.CEL;003017511024.CEL	FALSE	ethionamide	29	100
897	003017671020.CEL	003017671017.CEL;003017671018.CEL;003017671019.CEL	FALSE	ethionine	1	25
898	003017671021.CEL	003017671017.CEL;003017671018.CEL;003017671019.CEL	FALSE	ethionine	1	25
899	003017671022.CEL	003017671017.CEL;003017671018.CEL;003017671019.CEL	FALSE	ethionine	1	25
900	003017671023.CEL	003017671017.CEL;003017671018.CEL;003017671019.CEL	FALSE	ethionine	1	80
901	003017671024.CEL	003017671017.CEL;003017671018.CEL;003017671019.CEL	FALSE	ethionine	1	80
902	003017671025.CEL	003017671017.CEL;003017671018.CEL;003017671019.CEL	FALSE	ethionine	1	80
903	003017671026.CEL	003017671017.CEL;003017671018.CEL;003017671019.CEL	FALSE	ethionine	1	250
904	003017671027.CEL	003017671017.CEL;003017671018.CEL;003017671019.CEL	FALSE	ethionine	1	250
905	003017671028.CEL	003017671017.CEL;003017671018.CEL;003017671019.CEL	FALSE	ethionine	1	250
906	003017655004.CEL	003017655001.CEL;003017655002.CEL;003017655003.CEL	FALSE	ethionine	4	25
907	003017655005.CEL	003017655001.CEL;003017655002.CEL;003017655003.CEL	FALSE	ethionine	4	25
908	003017655006.CEL	003017655001.CEL;003017655002.CEL;003017655003.CEL	FALSE	ethionine	4	25
909	003017655007.CEL	003017655001.CEL;003017655002.CEL;003017655003.CEL	FALSE	ethionine	4	80
910	003017655008.CEL	003017655001.CEL;003017655002.CEL;003017655003.CEL	FALSE	ethionine	4	80
911	003017655009.CEL	003017655001.CEL;003017655002.CEL;003017655003.CEL	FALSE	ethionine	4	80
912	003017655010.CEL	003017655001.CEL;003017655002.CEL;003017655003.CEL	FALSE	ethionine	4	250
913	003017655011.CEL	003017655001.CEL;003017655002.CEL;003017655003.CEL	FALSE	ethionine	4	250
914	003017655012.CEL	003017655001.CEL;003017655002.CEL;003017655003.CEL	FALSE	ethionine	4	250
915	003017655016.CEL	003017655013.CEL;003017655014.CEL;003017655015.CEL	FALSE	ethionine	8	25
916	003017655017.CEL	003017655013.CEL;003017655014.CEL;003017655015.CEL	FALSE	ethionine	8	25
917	003017655018.CEL	003017655013.CEL;003017655014.CEL;003017655015.CEL	FALSE	ethionine	8	25
918	003017655019.CEL	003017655013.CEL;003017655014.CEL;003017655015.CEL	FALSE	ethionine	8	80
919	003017655020.CEL	003017655013.CEL;003017655014.CEL;003017655015.CEL	FALSE	ethionine	8	80
920	003017655021.CEL	003017655013.CEL;003017655014.CEL;003017655015.CEL	FALSE	ethionine	8	80
921	003017655022.CEL	003017655013.CEL;003017655014.CEL;003017655015.CEL	FALSE	ethionine	8	250
922	003017655023.CEL	003017655013.CEL;003017655014.CEL;003017655015.CEL	FALSE	ethionine	8	250
923	003017655024.CEL	003017655013.CEL;003017655014.CEL;003017655015.CEL	FALSE	ethionine	8	250
924	003017656023.CEL	003017656020.CEL;003017656021.CEL;003017656022.CEL	FALSE	ethionine	15	25
925	003017656024.CEL	003017656020.CEL;003017656021.CEL;003017656022.CEL	FALSE	ethionine	15	25
926	003017656025.CEL	003017656020.CEL;003017656021.CEL;003017656022.CEL	FALSE	ethionine	15	25
927	003017656026.CEL	003017656020.CEL;003017656021.CEL;003017656022.CEL	FALSE	ethionine	15	80
928	003017656027.CEL	003017656020.CEL;003017656021.CEL;003017656022.CEL	FALSE	ethionine	15	80
929	003017656028.CEL	003017656020.CEL;003017656021.CEL;003017656022.CEL	FALSE	ethionine	15	80
930	003017656029.CEL	003017656020.CEL;003017656021.CEL;003017656022.CEL	FALSE	ethionine	15	250
931	003017656030.CEL	003017656020.CEL;003017656021.CEL;003017656022.CEL	FALSE	ethionine	15	250
932	003017657001.CEL	003017656020.CEL;003017656021.CEL;003017656022.CEL	FALSE	ethionine	15	250
933	003017657005.CEL	003017657002.CEL;003017657003.CEL;003017657004.CEL	FALSE	ethionine	29	25
934	003017657006.CEL	003017657002.CEL;003017657003.CEL;003017657004.CEL	FALSE	ethionine	29	25
935	003017657007.CEL	003017657002.CEL;003017657003.CEL;003017657004.CEL	FALSE	ethionine	29	25
936	003017657008.CEL	003017657002.CEL;003017657003.CEL;003017657004.CEL	FALSE	ethionine	29	80
937	003017657009.CEL	003017657002.CEL;003017657003.CEL;003017657004.CEL	FALSE	ethionine	29	80
938	003017657010.CEL	003017657002.CEL;003017657003.CEL;003017657004.CEL	FALSE	ethionine	29	80
939	003017657011.CEL	003017657002.CEL;003017657003.CEL;003017657004.CEL	FALSE	ethionine	29	250
940	003017657012.CEL	003017657002.CEL;003017657003.CEL;003017657004.CEL	FALSE	ethionine	29	250
941	003017657013.CEL	003017657002.CEL;003017657003.CEL;003017657004.CEL	FALSE	ethionine	29	250
942	003017413015.CEL	003017413012.CEL;003017413013.CEL;003017413014.CEL	FALSE	fenofibrate	1	10
943	003017413016.CEL	003017413012.CEL;003017413013.CEL;003017413014.CEL	FALSE	fenofibrate	1	10
944	003017413017.CEL	003017413012.CEL;003017413013.CEL;003017413014.CEL	FALSE	fenofibrate	1	10
945	003017413018.CEL	003017413012.CEL;003017413013.CEL;003017413014.CEL	FALSE	fenofibrate	1	100
946	003017413019.CEL	003017413012.CEL;003017413013.CEL;003017413014.CEL	FALSE	fenofibrate	1	100
947	003017413020.CEL	003017413012.CEL;003017413013.CEL;003017413014.CEL	FALSE	fenofibrate	1	100
948	003017413021.CEL	003017413012.CEL;003017413013.CEL;003017413014.CEL	FALSE	fenofibrate	1	1000
949	003017413022.CEL	003017413012.CEL;003017413013.CEL;003017413014.CEL	FALSE	fenofibrate	1	1000
950	003017413023.CEL	003017413012.CEL;003017413013.CEL;003017413014.CEL	FALSE	fenofibrate	1	1000
951	003017431017.CEL	003017431014.CEL;003017431016.CEL;003017478010.CEL	FALSE	fenofibrate	4	10
952	003017431018.CEL	003017431014.CEL;003017431016.CEL;003017478010.CEL	FALSE	fenofibrate	4	10
953	003017431019.CEL	003017431014.CEL;003017431016.CEL;003017478010.CEL	FALSE	fenofibrate	4	10
954	003017431020.CEL	003017431014.CEL;003017431016.CEL;003017478010.CEL	FALSE	fenofibrate	4	100
955	003017431021.CEL	003017431014.CEL;003017431016.CEL;003017478010.CEL	FALSE	fenofibrate	4	100
956	003017431022.CEL	003017431014.CEL;003017431016.CEL;003017478010.CEL	FALSE	fenofibrate	4	100
957	003017431023.CEL	003017431014.CEL;003017431016.CEL;003017478010.CEL	FALSE	fenofibrate	4	1000
958	003017431024.CEL	003017431014.CEL;003017431016.CEL;003017478010.CEL	FALSE	fenofibrate	4	1000
959	003017431025.CEL	003017431014.CEL;003017431016.CEL;003017478010.CEL	FALSE	fenofibrate	4	1000
960	003017431029.CEL	003017431026.CEL;003017431027.CEL;003017431028.CEL	FALSE	fenofibrate	8	10
961	003017431030.CEL	003017431026.CEL;003017431027.CEL;003017431028.CEL	FALSE	fenofibrate	8	10
962	003017432001.CEL	003017431026.CEL;003017431027.CEL;003017431028.CEL	FALSE	fenofibrate	8	10
963	003017432002.CEL	003017431026.CEL;003017431027.CEL;003017431028.CEL	FALSE	fenofibrate	8	100
964	003017432003.CEL	003017431026.CEL;003017431027.CEL;003017431028.CEL	FALSE	fenofibrate	8	100
965	003017432004.CEL	003017431026.CEL;003017431027.CEL;003017431028.CEL	FALSE	fenofibrate	8	100
966	003017432005.CEL	003017431026.CEL;003017431027.CEL;003017431028.CEL	FALSE	fenofibrate	8	1000
967	003017432006.CEL	003017431026.CEL;003017431027.CEL;003017431028.CEL	FALSE	fenofibrate	8	1000
968	003017432007.CEL	003017431026.CEL;003017431027.CEL;003017431028.CEL	FALSE	fenofibrate	8	1000
969	003017495004.CEL	003017495001.CEL;003017495002.CEL;003017495003.CEL	FALSE	fenofibrate	15	10
970	003017495005.CEL	003017495001.CEL;003017495002.CEL;003017495003.CEL	FALSE	fenofibrate	15	10
971	003017495006.CEL	003017495001.CEL;003017495002.CEL;003017495003.CEL	FALSE	fenofibrate	15	10
972	003017495007.CEL	003017495001.CEL;003017495002.CEL;003017495003.CEL	FALSE	fenofibrate	15	100
973	003017495008.CEL	003017495001.CEL;003017495002.CEL;003017495003.CEL	FALSE	fenofibrate	15	100
974	003017495009.CEL	003017495001.CEL;003017495002.CEL;003017495003.CEL	FALSE	fenofibrate	15	100
975	003017495010.CEL	003017495001.CEL;003017495002.CEL;003017495003.CEL	FALSE	fenofibrate	15	1000
976	003017495011.CEL	003017495001.CEL;003017495002.CEL;003017495003.CEL	FALSE	fenofibrate	15	1000
977	003017495012.CEL	003017495001.CEL;003017495002.CEL;003017495003.CEL	FALSE	fenofibrate	15	1000
978	003017495016.CEL	003017495013.CEL;003017495014.CEL;003017495015.CEL	FALSE	fenofibrate	29	10
979	003017495017.CEL	003017495013.CEL;003017495014.CEL;003017495015.CEL	FALSE	fenofibrate	29	10
980	003017495018.CEL	003017495013.CEL;003017495014.CEL;003017495015.CEL	FALSE	fenofibrate	29	10
981	003017495019.CEL	003017495013.CEL;003017495014.CEL;003017495015.CEL	FALSE	fenofibrate	29	100
982	003017495020.CEL	003017495013.CEL;003017495014.CEL;003017495015.CEL	FALSE	fenofibrate	29	100
983	003017495021.CEL	003017495013.CEL;003017495014.CEL;003017495015.CEL	FALSE	fenofibrate	29	100
984	003017495022.CEL	003017495013.CEL;003017495014.CEL;003017495015.CEL	FALSE	fenofibrate	29	1000
985	003017495023.CEL	003017495013.CEL;003017495014.CEL;003017495015.CEL	FALSE	fenofibrate	29	1000
986	003017495024.CEL	003017495013.CEL;003017495014.CEL;003017495015.CEL	FALSE	fenofibrate	29	1000
987	003017870024.CEL	003017870021.CEL;003017870022.CEL;003017870023.CEL	FALSE	fluoxetine hydrochloride	1	3
988	003017870025.CEL	003017870021.CEL;003017870022.CEL;003017870023.CEL	FALSE	fluoxetine hydrochloride	1	3
989	003017870026.CEL	003017870021.CEL;003017870022.CEL;003017870023.CEL	FALSE	fluoxetine hydrochloride	1	3
990	003017870027.CEL	003017870021.CEL;003017870022.CEL;003017870023.CEL	FALSE	fluoxetine hydrochloride	1	10
991	003017870028.CEL	003017870021.CEL;003017870022.CEL;003017870023.CEL	FALSE	fluoxetine hydrochloride	1	10
992	003017870029.CEL	003017870021.CEL;003017870022.CEL;003017870023.CEL	FALSE	fluoxetine hydrochloride	1	10
993	003017870030.CEL	003017870021.CEL;003017870022.CEL;003017870023.CEL	FALSE	fluoxetine hydrochloride	1	30
994	003017871001.CEL	003017870021.CEL;003017870022.CEL;003017870023.CEL	FALSE	fluoxetine hydrochloride	1	30
995	003017871002.CEL	003017870021.CEL;003017870022.CEL;003017870023.CEL	FALSE	fluoxetine hydrochloride	1	30
996	003017872024.CEL	003017872021.CEL;003017872022.CEL;003017872023.CEL	FALSE	fluoxetine hydrochloride	4	3
997	003017872025.CEL	003017872021.CEL;003017872022.CEL;003017872023.CEL	FALSE	fluoxetine hydrochloride	4	3
998	003017872026.CEL	003017872021.CEL;003017872022.CEL;003017872023.CEL	FALSE	fluoxetine hydrochloride	4	3
999	003017872027.CEL	003017872021.CEL;003017872022.CEL;003017872023.CEL	FALSE	fluoxetine hydrochloride	4	10
1000	003017872028.CEL	003017872021.CEL;003017872022.CEL;003017872023.CEL	FALSE	fluoxetine hydrochloride	4	10
1001	003017872029.CEL	003017872021.CEL;003017872022.CEL;003017872023.CEL	FALSE	fluoxetine hydrochloride	4	10
1002	003017872030.CEL	003017872021.CEL;003017872022.CEL;003017872023.CEL	FALSE	fluoxetine hydrochloride	4	30
1003	003017873001.CEL	003017872021.CEL;003017872022.CEL;003017872023.CEL	FALSE	fluoxetine hydrochloride	4	30
1004	003017873002.CEL	003017872021.CEL;003017872022.CEL;003017872023.CEL	FALSE	fluoxetine hydrochloride	4	30
1005	003017873006.CEL	003017873003.CEL;003017873004.CEL;003017873005.CEL	FALSE	fluoxetine hydrochloride	8	3
1006	003017873007.CEL	003017873003.CEL;003017873004.CEL;003017873005.CEL	FALSE	fluoxetine hydrochloride	8	3
1007	003017876017.CEL	003017873003.CEL;003017873004.CEL;003017873005.CEL	FALSE	fluoxetine hydrochloride	8	3
1008	003017873008.CEL	003017873003.CEL;003017873004.CEL;003017873005.CEL	FALSE	fluoxetine hydrochloride	8	10
1009	003017873009.CEL	003017873003.CEL;003017873004.CEL;003017873005.CEL	FALSE	fluoxetine hydrochloride	8	10
1010	003017873010.CEL	003017873003.CEL;003017873004.CEL;003017873005.CEL	FALSE	fluoxetine hydrochloride	8	10
1011	003017873011.CEL	003017873003.CEL;003017873004.CEL;003017873005.CEL	FALSE	fluoxetine hydrochloride	8	30
1012	003017876018.CEL	003017873003.CEL;003017873004.CEL;003017873005.CEL	FALSE	fluoxetine hydrochloride	8	30
1013	003017876019.CEL	003017873003.CEL;003017873004.CEL;003017873005.CEL	FALSE	fluoxetine hydrochloride	8	30
1014	003017871030.CEL	003017871027.CEL;003017871028.CEL;003017871029.CEL	FALSE	fluoxetine hydrochloride	15	3
1015	003017872001.CEL	003017871027.CEL;003017871028.CEL;003017871029.CEL	FALSE	fluoxetine hydrochloride	15	3
1016	003017872002.CEL	003017871027.CEL;003017871028.CEL;003017871029.CEL	FALSE	fluoxetine hydrochloride	15	3
1017	003017872003.CEL	003017871027.CEL;003017871028.CEL;003017871029.CEL	FALSE	fluoxetine hydrochloride	15	10
1018	003017872004.CEL	003017871027.CEL;003017871028.CEL;003017871029.CEL	FALSE	fluoxetine hydrochloride	15	10
1019	003017872005.CEL	003017871027.CEL;003017871028.CEL;003017871029.CEL	FALSE	fluoxetine hydrochloride	15	10
1020	003017872006.CEL	003017871027.CEL;003017871028.CEL;003017871029.CEL	FALSE	fluoxetine hydrochloride	15	30
1021	003017872007.CEL	003017871027.CEL;003017871028.CEL;003017871029.CEL	FALSE	fluoxetine hydrochloride	15	30
1022	003017872008.CEL	003017871027.CEL;003017871028.CEL;003017871029.CEL	FALSE	fluoxetine hydrochloride	15	30
1023	003017872012.CEL	003017872009.CEL;003017872010.CEL;003017872011.CEL	FALSE	fluoxetine hydrochloride	29	3
1024	003017872013.CEL	003017872009.CEL;003017872010.CEL;003017872011.CEL	FALSE	fluoxetine hydrochloride	29	3
1025	003017872014.CEL	003017872009.CEL;003017872010.CEL;003017872011.CEL	FALSE	fluoxetine hydrochloride	29	3
1026	003017872015.CEL	003017872009.CEL;003017872010.CEL;003017872011.CEL	FALSE	fluoxetine hydrochloride	29	10
1027	003017872016.CEL	003017872009.CEL;003017872010.CEL;003017872011.CEL	FALSE	fluoxetine hydrochloride	29	10
1028	003017872017.CEL	003017872009.CEL;003017872010.CEL;003017872011.CEL	FALSE	fluoxetine hydrochloride	29	10
1029	003017872018.CEL	003017872009.CEL;003017872010.CEL;003017872011.CEL	FALSE	fluoxetine hydrochloride	29	30
1030	003017872019.CEL	003017872009.CEL;003017872010.CEL;003017872011.CEL	FALSE	fluoxetine hydrochloride	29	30
1031	003017872020.CEL	003017872009.CEL;003017872010.CEL;003017872011.CEL	FALSE	fluoxetine hydrochloride	29	30
1032	003017193028.CEL	003017193025.CEL;003017193026.CEL;003017193027.CEL	FALSE	furosemide	1	30
1033	003017193029.CEL	003017193025.CEL;003017193026.CEL;003017193027.CEL	FALSE	furosemide	1	30
1034	003017193030.CEL	003017193025.CEL;003017193026.CEL;003017193027.CEL	FALSE	furosemide	1	30
1035	003017194001.CEL	003017193025.CEL;003017193026.CEL;003017193027.CEL	FALSE	furosemide	1	100
1036	003017194002.CEL	003017193025.CEL;003017193026.CEL;003017193027.CEL	FALSE	furosemide	1	100
1037	003017194003.CEL	003017193025.CEL;003017193026.CEL;003017193027.CEL	FALSE	furosemide	1	100
1038	003017194004.CEL	003017193025.CEL;003017193026.CEL;003017193027.CEL	FALSE	furosemide	1	300
1039	003017194005.CEL	003017193025.CEL;003017193026.CEL;003017193027.CEL	FALSE	furosemide	1	300
1040	003017194006.CEL	003017193025.CEL;003017193026.CEL;003017193027.CEL	FALSE	furosemide	1	300
1041	003017404010.CEL	003017404007.CEL;003017404008.CEL;003017404009.CEL	FALSE	furosemide	4	30
1042	003017404011.CEL	003017404007.CEL;003017404008.CEL;003017404009.CEL	FALSE	furosemide	4	30
1043	003017404012.CEL	003017404007.CEL;003017404008.CEL;003017404009.CEL	FALSE	furosemide	4	30
1044	003017404013.CEL	003017404007.CEL;003017404008.CEL;003017404009.CEL	FALSE	furosemide	4	100
1045	003017404014.CEL	003017404007.CEL;003017404008.CEL;003017404009.CEL	FALSE	furosemide	4	100
1046	003017404015.CEL	003017404007.CEL;003017404008.CEL;003017404009.CEL	FALSE	furosemide	4	100
1047	003017404016.CEL	003017404007.CEL;003017404008.CEL;003017404009.CEL	FALSE	furosemide	4	300
1048	003017404017.CEL	003017404007.CEL;003017404008.CEL;003017404009.CEL	FALSE	furosemide	4	300
1049	003017404018.CEL	003017404007.CEL;003017404008.CEL;003017404009.CEL	FALSE	furosemide	4	300
1050	003017404022.CEL	003017404019.CEL;003017404020.CEL;003017404021.CEL	FALSE	furosemide	8	30
1051	003017404023.CEL	003017404019.CEL;003017404020.CEL;003017404021.CEL	FALSE	furosemide	8	30
1052	003017404024.CEL	003017404019.CEL;003017404020.CEL;003017404021.CEL	FALSE	furosemide	8	30
1053	003017404025.CEL	003017404019.CEL;003017404020.CEL;003017404021.CEL	FALSE	furosemide	8	100
1054	003017404026.CEL	003017404019.CEL;003017404020.CEL;003017404021.CEL	FALSE	furosemide	8	100
1055	003017404027.CEL	003017404019.CEL;003017404020.CEL;003017404021.CEL	FALSE	furosemide	8	100
1056	003017404028.CEL	003017404019.CEL;003017404020.CEL;003017404021.CEL	FALSE	furosemide	8	300
1057	003017404029.CEL	003017404019.CEL;003017404020.CEL;003017404021.CEL	FALSE	furosemide	8	300
1058	003017404030.CEL	003017404019.CEL;003017404020.CEL;003017404021.CEL	FALSE	furosemide	8	300
1059	003017403017.CEL	003017403015.CEL;003017403016.CEL;003017407029.CEL	FALSE	furosemide	15	30
1060	003017403018.CEL	003017403015.CEL;003017403016.CEL;003017407029.CEL	FALSE	furosemide	15	30
1061	003017403019.CEL	003017403015.CEL;003017403016.CEL;003017407029.CEL	FALSE	furosemide	15	30
1062	003017403020.CEL	003017403015.CEL;003017403016.CEL;003017407029.CEL	FALSE	furosemide	15	100
1063	003017403021.CEL	003017403015.CEL;003017403016.CEL;003017407029.CEL	FALSE	furosemide	15	100
1064	003017403022.CEL	003017403015.CEL;003017403016.CEL;003017407029.CEL	FALSE	furosemide	15	100
1065	003017403023.CEL	003017403015.CEL;003017403016.CEL;003017407029.CEL	FALSE	furosemide	15	300
1066	003017403024.CEL	003017403015.CEL;003017403016.CEL;003017407029.CEL	FALSE	furosemide	15	300
1067	003017403025.CEL	003017403015.CEL;003017403016.CEL;003017407029.CEL	FALSE	furosemide	15	300
1068	003017403029.CEL	003017403026.CEL;003017403027.CEL;003017403028.CEL	FALSE	furosemide	29	30
1069	003017403030.CEL	003017403026.CEL;003017403027.CEL;003017403028.CEL	FALSE	furosemide	29	30
1070	003017404001.CEL	003017403026.CEL;003017403027.CEL;003017403028.CEL	FALSE	furosemide	29	30
1071	003017404002.CEL	003017403026.CEL;003017403027.CEL;003017403028.CEL	FALSE	furosemide	29	100
1072	003017404003.CEL	003017403026.CEL;003017403027.CEL;003017403028.CEL	FALSE	furosemide	29	100
1073	003017404004.CEL	003017403026.CEL;003017403027.CEL;003017403028.CEL	FALSE	furosemide	29	100
1074	003017404005.CEL	003017403026.CEL;003017403027.CEL;003017403028.CEL	FALSE	furosemide	29	300
1075	003017404006.CEL	003017403026.CEL;003017403027.CEL;003017403028.CEL	FALSE	furosemide	29	300
1076	003017407030.CEL	003017403026.CEL;003017403027.CEL;003017403028.CEL	FALSE	furosemide	29	300
1077	003017220013.CEL	003017220010.CEL;003017220011.CEL;003017220012.CEL	FALSE	galactosamine	1	100
1078	003017220014.CEL	003017220010.CEL;003017220011.CEL;003017220012.CEL	FALSE	galactosamine	1	100
1079	003017220015.CEL	003017220010.CEL;003017220011.CEL;003017220012.CEL	FALSE	galactosamine	1	100
1080	003017220016.CEL	003017220010.CEL;003017220011.CEL;003017220012.CEL	FALSE	galactosamine	1	300
1081	003017220018.CEL	003017220010.CEL;003017220011.CEL;003017220012.CEL	FALSE	galactosamine	1	300
1082	003017247026.CEL	003017220010.CEL;003017220011.CEL;003017220012.CEL	FALSE	galactosamine	1	300
1083	003017220021.CEL	003017220010.CEL;003017220011.CEL;003017220012.CEL	FALSE	galactosamine	1	1000
1084	003017247028.CEL	003017220010.CEL;003017220011.CEL;003017220012.CEL	FALSE	galactosamine	1	1000
1085	003017247029.CEL	003017220010.CEL;003017220011.CEL;003017220012.CEL	FALSE	galactosamine	1	1000
1086	003017959023.CEL	003017959020.CEL;003017959021.CEL;003017959022.CEL	FALSE	gefitinib	1	200
1087	003017959024.CEL	003017959020.CEL;003017959021.CEL;003017959022.CEL	FALSE	gefitinib	1	200
1088	003017959025.CEL	003017959020.CEL;003017959021.CEL;003017959022.CEL	FALSE	gefitinib	1	200
1089	003017959026.CEL	003017959020.CEL;003017959021.CEL;003017959022.CEL	FALSE	gefitinib	1	600
1090	003017959027.CEL	003017959020.CEL;003017959021.CEL;003017959022.CEL	FALSE	gefitinib	1	600
1091	003017959028.CEL	003017959020.CEL;003017959021.CEL;003017959022.CEL	FALSE	gefitinib	1	600
1092	003017959029.CEL	003017959020.CEL;003017959021.CEL;003017959022.CEL	FALSE	gefitinib	1	2000
1093	003017959030.CEL	003017959020.CEL;003017959021.CEL;003017959022.CEL	FALSE	gefitinib	1	2000
1094	003017960001.CEL	003017959020.CEL;003017959021.CEL;003017959022.CEL	FALSE	gefitinib	1	2000
1095	003017695029.CEL	003017695026.CEL;003017695027.CEL;003017695028.CEL	FALSE	gemfibrozil	1	30
1096	003017695030.CEL	003017695026.CEL;003017695027.CEL;003017695028.CEL	FALSE	gemfibrozil	1	30
1097	003017696001.CEL	003017695026.CEL;003017695027.CEL;003017695028.CEL	FALSE	gemfibrozil	1	30
1098	003017696002.CEL	003017695026.CEL;003017695027.CEL;003017695028.CEL	FALSE	gemfibrozil	1	100
1099	003017696003.CEL	003017695026.CEL;003017695027.CEL;003017695028.CEL	FALSE	gemfibrozil	1	100
1100	003017696004.CEL	003017695026.CEL;003017695027.CEL;003017695028.CEL	FALSE	gemfibrozil	1	100
1101	003017696005.CEL	003017695026.CEL;003017695027.CEL;003017695028.CEL	FALSE	gemfibrozil	1	300
1102	003017696006.CEL	003017695026.CEL;003017695027.CEL;003017695028.CEL	FALSE	gemfibrozil	1	300
1103	003017696007.CEL	003017695026.CEL;003017695027.CEL;003017695028.CEL	FALSE	gemfibrozil	1	300
1104	003017725004.CEL	003017725001.CEL;003017725002.CEL;003017725003.CEL	FALSE	gemfibrozil	4	30
1105	003017725005.CEL	003017725001.CEL;003017725002.CEL;003017725003.CEL	FALSE	gemfibrozil	4	30
1106	003017725006.CEL	003017725001.CEL;003017725002.CEL;003017725003.CEL	FALSE	gemfibrozil	4	30
1107	003017725007.CEL	003017725001.CEL;003017725002.CEL;003017725003.CEL	FALSE	gemfibrozil	4	100
1108	003017725008.CEL	003017725001.CEL;003017725002.CEL;003017725003.CEL	FALSE	gemfibrozil	4	100
1109	003017725009.CEL	003017725001.CEL;003017725002.CEL;003017725003.CEL	FALSE	gemfibrozil	4	100
1110	003017725010.CEL	003017725001.CEL;003017725002.CEL;003017725003.CEL	FALSE	gemfibrozil	4	300
1111	003017725011.CEL	003017725001.CEL;003017725002.CEL;003017725003.CEL	FALSE	gemfibrozil	4	300
1112	003017725012.CEL	003017725001.CEL;003017725002.CEL;003017725003.CEL	FALSE	gemfibrozil	4	300
1113	003017725016.CEL	003017725013.CEL;003017725014.CEL;003017725015.CEL	FALSE	gemfibrozil	8	30
1114	003017725017.CEL	003017725013.CEL;003017725014.CEL;003017725015.CEL	FALSE	gemfibrozil	8	30
1115	003017725018.CEL	003017725013.CEL;003017725014.CEL;003017725015.CEL	FALSE	gemfibrozil	8	30
1116	003017725019.CEL	003017725013.CEL;003017725014.CEL;003017725015.CEL	FALSE	gemfibrozil	8	100
1117	003017725020.CEL	003017725013.CEL;003017725014.CEL;003017725015.CEL	FALSE	gemfibrozil	8	100
1118	003017725021.CEL	003017725013.CEL;003017725014.CEL;003017725015.CEL	FALSE	gemfibrozil	8	100
1119	003017725022.CEL	003017725013.CEL;003017725014.CEL;003017725015.CEL	FALSE	gemfibrozil	8	300
1120	003017725023.CEL	003017725013.CEL;003017725014.CEL;003017725015.CEL	FALSE	gemfibrozil	8	300
1121	003017725024.CEL	003017725013.CEL;003017725014.CEL;003017725015.CEL	FALSE	gemfibrozil	8	300
1122	003017724010.CEL	003017724007.CEL;003017724008.CEL;003017724009.CEL	FALSE	gemfibrozil	15	30
1123	003017724011.CEL	003017724007.CEL;003017724008.CEL;003017724009.CEL	FALSE	gemfibrozil	15	30
1124	003017724012.CEL	003017724007.CEL;003017724008.CEL;003017724009.CEL	FALSE	gemfibrozil	15	30
1125	003017724013.CEL	003017724007.CEL;003017724008.CEL;003017724009.CEL	FALSE	gemfibrozil	15	100
1126	003017724014.CEL	003017724007.CEL;003017724008.CEL;003017724009.CEL	FALSE	gemfibrozil	15	100
1127	003017724015.CEL	003017724007.CEL;003017724008.CEL;003017724009.CEL	FALSE	gemfibrozil	15	100
1128	003017724016.CEL	003017724007.CEL;003017724008.CEL;003017724009.CEL	FALSE	gemfibrozil	15	300
1129	003017724017.CEL	003017724007.CEL;003017724008.CEL;003017724009.CEL	FALSE	gemfibrozil	15	300
1130	003017724018.CEL	003017724007.CEL;003017724008.CEL;003017724009.CEL	FALSE	gemfibrozil	15	300
1131	003017724022.CEL	003017724019.CEL;003017724020.CEL;003017724021.CEL	FALSE	gemfibrozil	29	30
1132	003017724023.CEL	003017724019.CEL;003017724020.CEL;003017724021.CEL	FALSE	gemfibrozil	29	30
1133	003017724024.CEL	003017724019.CEL;003017724020.CEL;003017724021.CEL	FALSE	gemfibrozil	29	30
1134	003017724025.CEL	003017724019.CEL;003017724020.CEL;003017724021.CEL	FALSE	gemfibrozil	29	100
1135	003017724026.CEL	003017724019.CEL;003017724020.CEL;003017724021.CEL	FALSE	gemfibrozil	29	100
1136	003017724027.CEL	003017724019.CEL;003017724020.CEL;003017724021.CEL	FALSE	gemfibrozil	29	100
1137	003017724028.CEL	003017724019.CEL;003017724020.CEL;003017724021.CEL	FALSE	gemfibrozil	29	300
1138	003017724029.CEL	003017724019.CEL;003017724020.CEL;003017724021.CEL	FALSE	gemfibrozil	29	300
1139	003017724030.CEL	003017724019.CEL;003017724020.CEL;003017724021.CEL	FALSE	gemfibrozil	29	300
1140	003017638010.CEL	003017638007.CEL;003017638008.CEL;003017638009.CEL	FALSE	hexachlorobenzene	1	300
1141	003017638011.CEL	003017638007.CEL;003017638008.CEL;003017638009.CEL	FALSE	hexachlorobenzene	1	300
1142	003017638012.CEL	003017638007.CEL;003017638008.CEL;003017638009.CEL	FALSE	hexachlorobenzene	1	300
1143	003017638013.CEL	003017638007.CEL;003017638008.CEL;003017638009.CEL	FALSE	hexachlorobenzene	1	1000
1144	003017638014.CEL	003017638007.CEL;003017638008.CEL;003017638009.CEL	FALSE	hexachlorobenzene	1	1000
1145	003017638015.CEL	003017638007.CEL;003017638008.CEL;003017638009.CEL	FALSE	hexachlorobenzene	1	1000
1146	003017638016.CEL	003017638007.CEL;003017638008.CEL;003017638009.CEL	FALSE	hexachlorobenzene	1	2000
1147	003017638017.CEL	003017638007.CEL;003017638008.CEL;003017638009.CEL	FALSE	hexachlorobenzene	1	2000
1148	003017638018.CEL	003017638007.CEL;003017638008.CEL;003017638009.CEL	FALSE	hexachlorobenzene	1	2000
1149	003017718026.CEL	003017718023.CEL;003017718024.CEL;003017718025.CEL	FALSE	hexachlorobenzene	4	30
1150	003017718027.CEL	003017718023.CEL;003017718024.CEL;003017718025.CEL	FALSE	hexachlorobenzene	4	30
1151	003017718028.CEL	003017718023.CEL;003017718024.CEL;003017718025.CEL	FALSE	hexachlorobenzene	4	30
1152	003017718029.CEL	003017718023.CEL;003017718024.CEL;003017718025.CEL	FALSE	hexachlorobenzene	4	100
1153	003017718030.CEL	003017718023.CEL;003017718024.CEL;003017718025.CEL	FALSE	hexachlorobenzene	4	100
1154	003017719001.CEL	003017718023.CEL;003017718024.CEL;003017718025.CEL	FALSE	hexachlorobenzene	4	100
1155	003017719002.CEL	003017718023.CEL;003017718024.CEL;003017718025.CEL	FALSE	hexachlorobenzene	4	300
1156	003017719003.CEL	003017718023.CEL;003017718024.CEL;003017718025.CEL	FALSE	hexachlorobenzene	4	300
1157	003017719004.CEL	003017718023.CEL;003017718024.CEL;003017718025.CEL	FALSE	hexachlorobenzene	4	300
1158	003017719008.CEL	003017719005.CEL;003017719006.CEL;003017719007.CEL	FALSE	hexachlorobenzene	8	30
1159	003017719009.CEL	003017719005.CEL;003017719006.CEL;003017719007.CEL	FALSE	hexachlorobenzene	8	30
1160	003017719010.CEL	003017719005.CEL;003017719006.CEL;003017719007.CEL	FALSE	hexachlorobenzene	8	30
1161	003017719011.CEL	003017719005.CEL;003017719006.CEL;003017719007.CEL	FALSE	hexachlorobenzene	8	100
1162	003017719012.CEL	003017719005.CEL;003017719006.CEL;003017719007.CEL	FALSE	hexachlorobenzene	8	100
1163	003017719013.CEL	003017719005.CEL;003017719006.CEL;003017719007.CEL	FALSE	hexachlorobenzene	8	100
1164	003017719014.CEL	003017719005.CEL;003017719006.CEL;003017719007.CEL	FALSE	hexachlorobenzene	8	300
1165	003017719015.CEL	003017719005.CEL;003017719006.CEL;003017719007.CEL	FALSE	hexachlorobenzene	8	300
1166	003017719016.CEL	003017719005.CEL;003017719006.CEL;003017719007.CEL	FALSE	hexachlorobenzene	8	300
1167	003017718002.CEL	003017717029.CEL;003017717030.CEL;003017718001.CEL	FALSE	hexachlorobenzene	15	30
1168	003017718003.CEL	003017717029.CEL;003017717030.CEL;003017718001.CEL	FALSE	hexachlorobenzene	15	30
1169	003017718004.CEL	003017717029.CEL;003017717030.CEL;003017718001.CEL	FALSE	hexachlorobenzene	15	30
1170	003017718005.CEL	003017717029.CEL;003017717030.CEL;003017718001.CEL	FALSE	hexachlorobenzene	15	100
1171	003017718006.CEL	003017717029.CEL;003017717030.CEL;003017718001.CEL	FALSE	hexachlorobenzene	15	100
1172	003017718007.CEL	003017717029.CEL;003017717030.CEL;003017718001.CEL	FALSE	hexachlorobenzene	15	100
1173	003017718008.CEL	003017717029.CEL;003017717030.CEL;003017718001.CEL	FALSE	hexachlorobenzene	15	300
1174	003017718009.CEL	003017717029.CEL;003017717030.CEL;003017718001.CEL	FALSE	hexachlorobenzene	15	300
1175	003017718010.CEL	003017717029.CEL;003017717030.CEL;003017718001.CEL	FALSE	hexachlorobenzene	15	300
1176	003017718014.CEL	003017718011.CEL;003017718012.CEL;003017718013.CEL	FALSE	hexachlorobenzene	29	30
1177	003017718015.CEL	003017718011.CEL;003017718012.CEL;003017718013.CEL	FALSE	hexachlorobenzene	29	30
1178	003017718016.CEL	003017718011.CEL;003017718012.CEL;003017718013.CEL	FALSE	hexachlorobenzene	29	30
1179	003017718017.CEL	003017718011.CEL;003017718012.CEL;003017718013.CEL	FALSE	hexachlorobenzene	29	100
1180	003017718018.CEL	003017718011.CEL;003017718012.CEL;003017718013.CEL	FALSE	hexachlorobenzene	29	100
1181	003017718019.CEL	003017718011.CEL;003017718012.CEL;003017718013.CEL	FALSE	hexachlorobenzene	29	100
1182	003017718020.CEL	003017718011.CEL;003017718012.CEL;003017718013.CEL	FALSE	hexachlorobenzene	29	300
1183	003017718021.CEL	003017718011.CEL;003017718012.CEL;003017718013.CEL	FALSE	hexachlorobenzene	29	300
1184	003017718022.CEL	003017718011.CEL;003017718012.CEL;003017718013.CEL	FALSE	hexachlorobenzene	29	300
1185	003017182022.CEL	003017182019.CEL;003017182020.CEL;003017182021.CEL	FALSE	hydroxyzine	1	10
1186	003017182023.CEL	003017182019.CEL;003017182020.CEL;003017182021.CEL	FALSE	hydroxyzine	1	10
1187	003017182024.CEL	003017182019.CEL;003017182020.CEL;003017182021.CEL	FALSE	hydroxyzine	1	10
1188	003017182025.CEL	003017182019.CEL;003017182020.CEL;003017182021.CEL	FALSE	hydroxyzine	1	30
1189	003017182026.CEL	003017182019.CEL;003017182020.CEL;003017182021.CEL	FALSE	hydroxyzine	1	30
1190	003017182027.CEL	003017182019.CEL;003017182020.CEL;003017182021.CEL	FALSE	hydroxyzine	1	30
1191	003017182028.CEL	003017182019.CEL;003017182020.CEL;003017182021.CEL	FALSE	hydroxyzine	1	100
1192	003017182029.CEL	003017182019.CEL;003017182020.CEL;003017182021.CEL	FALSE	hydroxyzine	1	100
1193	003017182030.CEL	003017182019.CEL;003017182020.CEL;003017182021.CEL	FALSE	hydroxyzine	1	100
1194	003017215023.CEL	003017215020.CEL;003017215021.CEL;003017215022.CEL	FALSE	hydroxyzine	4	10
1195	003017215024.CEL	003017215020.CEL;003017215021.CEL;003017215022.CEL	FALSE	hydroxyzine	4	10
1196	003017215025.CEL	003017215020.CEL;003017215021.CEL;003017215022.CEL	FALSE	hydroxyzine	4	10
1197	003017215026.CEL	003017215020.CEL;003017215021.CEL;003017215022.CEL	FALSE	hydroxyzine	4	30
1198	003017215027.CEL	003017215020.CEL;003017215021.CEL;003017215022.CEL	FALSE	hydroxyzine	4	30
1199	003017215028.CEL	003017215020.CEL;003017215021.CEL;003017215022.CEL	FALSE	hydroxyzine	4	30
1200	003017215029.CEL	003017215020.CEL;003017215021.CEL;003017215022.CEL	FALSE	hydroxyzine	4	100
1201	003017215030.CEL	003017215020.CEL;003017215021.CEL;003017215022.CEL	FALSE	hydroxyzine	4	100
1202	003017216001.CEL	003017215020.CEL;003017215021.CEL;003017215022.CEL	FALSE	hydroxyzine	4	100
1203	003017216005.CEL	003017216002.CEL;003017216003.CEL;003017216004.CEL	FALSE	hydroxyzine	8	10
1204	003017216006.CEL	003017216002.CEL;003017216003.CEL;003017216004.CEL	FALSE	hydroxyzine	8	10
1205	003017216007.CEL	003017216002.CEL;003017216003.CEL;003017216004.CEL	FALSE	hydroxyzine	8	10
1206	003017216008.CEL	003017216002.CEL;003017216003.CEL;003017216004.CEL	FALSE	hydroxyzine	8	30
1207	003017216009.CEL	003017216002.CEL;003017216003.CEL;003017216004.CEL	FALSE	hydroxyzine	8	30
1208	003017216010.CEL	003017216002.CEL;003017216003.CEL;003017216004.CEL	FALSE	hydroxyzine	8	30
1209	003017216011.CEL	003017216002.CEL;003017216003.CEL;003017216004.CEL	FALSE	hydroxyzine	8	100
1210	003017216012.CEL	003017216002.CEL;003017216003.CEL;003017216004.CEL	FALSE	hydroxyzine	8	100
1211	003017216014.CEL	003017216002.CEL;003017216003.CEL;003017216004.CEL	FALSE	hydroxyzine	8	100
1212	003017201029.CEL	003017201027.CEL;003017201028.CEL;003017216021.CEL	FALSE	hydroxyzine	15	10
1213	003017201030.CEL	003017201027.CEL;003017201028.CEL;003017216021.CEL	FALSE	hydroxyzine	15	10
1214	003017202001.CEL	003017201027.CEL;003017201028.CEL;003017216021.CEL	FALSE	hydroxyzine	15	10
1215	003017202002.CEL	003017201027.CEL;003017201028.CEL;003017216021.CEL	FALSE	hydroxyzine	15	30
1216	003017202003.CEL	003017201027.CEL;003017201028.CEL;003017216021.CEL	FALSE	hydroxyzine	15	30
1217	003017202004.CEL	003017201027.CEL;003017201028.CEL;003017216021.CEL	FALSE	hydroxyzine	15	30
1218	003017202005.CEL	003017201027.CEL;003017201028.CEL;003017216021.CEL	FALSE	hydroxyzine	15	100
1219	003017202006.CEL	003017201027.CEL;003017201028.CEL;003017216021.CEL	FALSE	hydroxyzine	15	100
1220	003017202007.CEL	003017201027.CEL;003017201028.CEL;003017216021.CEL	FALSE	hydroxyzine	15	100
1221	003017202011.CEL	003017202008.CEL;003017202009.CEL;003017202010.CEL	FALSE	hydroxyzine	29	10
1222	003017202012.CEL	003017202008.CEL;003017202009.CEL;003017202010.CEL	FALSE	hydroxyzine	29	10
1223	003017202013.CEL	003017202008.CEL;003017202009.CEL;003017202010.CEL	FALSE	hydroxyzine	29	10
1224	003017202014.CEL	003017202008.CEL;003017202009.CEL;003017202010.CEL	FALSE	hydroxyzine	29	30
1225	003017202015.CEL	003017202008.CEL;003017202009.CEL;003017202010.CEL	FALSE	hydroxyzine	29	30
1226	003017216022.CEL	003017202008.CEL;003017202009.CEL;003017202010.CEL	FALSE	hydroxyzine	29	30
1227	003017202017.CEL	003017202008.CEL;003017202009.CEL;003017202010.CEL	FALSE	hydroxyzine	29	100
1228	003017202018.CEL	003017202008.CEL;003017202009.CEL;003017202010.CEL	FALSE	hydroxyzine	29	100
1229	003017202019.CEL	003017202008.CEL;003017202009.CEL;003017202010.CEL	FALSE	hydroxyzine	29	100
1230	003017120015.CEL	003017120012.CEL;003017120013.CEL;003017120014.CEL	FALSE	ibuprofen	1	60
1231	003017120016.CEL	003017120012.CEL;003017120013.CEL;003017120014.CEL	FALSE	ibuprofen	1	60
1232	003017120017.CEL	003017120012.CEL;003017120013.CEL;003017120014.CEL	FALSE	ibuprofen	1	60
1233	003017120018.CEL	003017120012.CEL;003017120013.CEL;003017120014.CEL	FALSE	ibuprofen	1	200
1234	003017120019.CEL	003017120012.CEL;003017120013.CEL;003017120014.CEL	FALSE	ibuprofen	1	200
1235	003017120020.CEL	003017120012.CEL;003017120013.CEL;003017120014.CEL	FALSE	ibuprofen	1	200
1236	003017120021.CEL	003017120012.CEL;003017120013.CEL;003017120014.CEL	FALSE	ibuprofen	1	400
1237	003017120022.CEL	003017120012.CEL;003017120013.CEL;003017120014.CEL	FALSE	ibuprofen	1	400
1238	003017120023.CEL	003017120012.CEL;003017120013.CEL;003017120014.CEL	FALSE	ibuprofen	1	400
1239	003017142010.CEL	003017142007.CEL;003017142008.CEL;003017142009.CEL	FALSE	ibuprofen	4	20
1240	003017142011.CEL	003017142007.CEL;003017142008.CEL;003017142009.CEL	FALSE	ibuprofen	4	20
1241	003017142012.CEL	003017142007.CEL;003017142008.CEL;003017142009.CEL	FALSE	ibuprofen	4	20
1242	003017142013.CEL	003017142007.CEL;003017142008.CEL;003017142009.CEL	FALSE	ibuprofen	4	60
1243	003017142014.CEL	003017142007.CEL;003017142008.CEL;003017142009.CEL	FALSE	ibuprofen	4	60
1244	003017142015.CEL	003017142007.CEL;003017142008.CEL;003017142009.CEL	FALSE	ibuprofen	4	60
1245	003017142016.CEL	003017142007.CEL;003017142008.CEL;003017142009.CEL	FALSE	ibuprofen	4	200
1246	003017142017.CEL	003017142007.CEL;003017142008.CEL;003017142009.CEL	FALSE	ibuprofen	4	200
1247	003017142018.CEL	003017142007.CEL;003017142008.CEL;003017142009.CEL	FALSE	ibuprofen	4	200
1248	003017142022.CEL	003017142019.CEL;003017142020.CEL;003017142021.CEL	FALSE	ibuprofen	8	20
1249	003017142023.CEL	003017142019.CEL;003017142020.CEL;003017142021.CEL	FALSE	ibuprofen	8	20
1250	003017142024.CEL	003017142019.CEL;003017142020.CEL;003017142021.CEL	FALSE	ibuprofen	8	20
1251	003017142025.CEL	003017142019.CEL;003017142020.CEL;003017142021.CEL	FALSE	ibuprofen	8	60
1252	003017142026.CEL	003017142019.CEL;003017142020.CEL;003017142021.CEL	FALSE	ibuprofen	8	60
1253	003017142027.CEL	003017142019.CEL;003017142020.CEL;003017142021.CEL	FALSE	ibuprofen	8	60
1254	003017142028.CEL	003017142019.CEL;003017142020.CEL;003017142021.CEL	FALSE	ibuprofen	8	200
1255	003017142029.CEL	003017142019.CEL;003017142020.CEL;003017142021.CEL	FALSE	ibuprofen	8	200
1256	003017142030.CEL	003017142019.CEL;003017142020.CEL;003017142021.CEL	FALSE	ibuprofen	8	200
1257	003017140023.CEL	003017140020.CEL;003017140021.CEL;003017140022.CEL	FALSE	ibuprofen	15	20
1258	003017140024.CEL	003017140020.CEL;003017140021.CEL;003017140022.CEL	FALSE	ibuprofen	15	20
1259	003017140025.CEL	003017140020.CEL;003017140021.CEL;003017140022.CEL	FALSE	ibuprofen	15	20
1260	003017140026.CEL	003017140020.CEL;003017140021.CEL;003017140022.CEL	FALSE	ibuprofen	15	60
1261	003017140027.CEL	003017140020.CEL;003017140021.CEL;003017140022.CEL	FALSE	ibuprofen	15	60
1262	003017140028.CEL	003017140020.CEL;003017140021.CEL;003017140022.CEL	FALSE	ibuprofen	15	60
1263	003017140029.CEL	003017140020.CEL;003017140021.CEL;003017140022.CEL	FALSE	ibuprofen	15	200
1264	003017140030.CEL	003017140020.CEL;003017140021.CEL;003017140022.CEL	FALSE	ibuprofen	15	200
1265	003017142001.CEL	003017140020.CEL;003017140021.CEL;003017140022.CEL	FALSE	ibuprofen	15	200
1266	003017152023.CEL	003017152020.CEL;003017152021.CEL;003017152022.CEL	FALSE	ibuprofen	29	20
1267	003017152024.CEL	003017152020.CEL;003017152021.CEL;003017152022.CEL	FALSE	ibuprofen	29	20
1268	003017152025.CEL	003017152020.CEL;003017152021.CEL;003017152022.CEL	FALSE	ibuprofen	29	20
1269	003017152026.CEL	003017152020.CEL;003017152021.CEL;003017152022.CEL	FALSE	ibuprofen	29	60
1270	003017152027.CEL	003017152020.CEL;003017152021.CEL;003017152022.CEL	FALSE	ibuprofen	29	60
1271	003017152028.CEL	003017152020.CEL;003017152021.CEL;003017152022.CEL	FALSE	ibuprofen	29	60
1272	003017152029.CEL	003017152020.CEL;003017152021.CEL;003017152022.CEL	FALSE	ibuprofen	29	200
1273	003017152030.CEL	003017152020.CEL;003017152021.CEL;003017152022.CEL	FALSE	ibuprofen	29	200
1274	003017153001.CEL	003017152020.CEL;003017152021.CEL;003017152022.CEL	FALSE	ibuprofen	29	200
1275	003017153017.CEL	003017153014.CEL;003017153015.CEL;003017153016.CEL	FALSE	imipramine	1	10
1276	003017153018.CEL	003017153014.CEL;003017153015.CEL;003017153016.CEL	FALSE	imipramine	1	10
1277	003017153019.CEL	003017153014.CEL;003017153015.CEL;003017153016.CEL	FALSE	imipramine	1	10
1278	003017153020.CEL	003017153014.CEL;003017153015.CEL;003017153016.CEL	FALSE	imipramine	1	30
1279	003017153021.CEL	003017153014.CEL;003017153015.CEL;003017153016.CEL	FALSE	imipramine	1	30
1280	003017153022.CEL	003017153014.CEL;003017153015.CEL;003017153016.CEL	FALSE	imipramine	1	30
1281	003017153023.CEL	003017153014.CEL;003017153015.CEL;003017153016.CEL	FALSE	imipramine	1	100
1282	003017153024.CEL	003017153014.CEL;003017153015.CEL;003017153016.CEL	FALSE	imipramine	1	100
1283	003017153025.CEL	003017153014.CEL;003017153015.CEL;003017153016.CEL	FALSE	imipramine	1	100
1284	003017175029.CEL	003017175026.CEL;003017175027.CEL;003017175028.CEL	FALSE	imipramine	4	10
1285	003017175030.CEL	003017175026.CEL;003017175027.CEL;003017175028.CEL	FALSE	imipramine	4	10
1286	003017176001.CEL	003017175026.CEL;003017175027.CEL;003017175028.CEL	FALSE	imipramine	4	10
1287	003017176002.CEL	003017175026.CEL;003017175027.CEL;003017175028.CEL	FALSE	imipramine	4	30
1288	003017176003.CEL	003017175026.CEL;003017175027.CEL;003017175028.CEL	FALSE	imipramine	4	30
1289	003017176004.CEL	003017175026.CEL;003017175027.CEL;003017175028.CEL	FALSE	imipramine	4	30
1290	003017176005.CEL	003017175026.CEL;003017175027.CEL;003017175028.CEL	FALSE	imipramine	4	100
1291	003017176006.CEL	003017175026.CEL;003017175027.CEL;003017175028.CEL	FALSE	imipramine	4	100
1292	003017176007.CEL	003017175026.CEL;003017175027.CEL;003017175028.CEL	FALSE	imipramine	4	100
1293	003017176011.CEL	003017176008.CEL;003017176009.CEL;003017176010.CEL	FALSE	imipramine	8	10
1294	003017177001.CEL	003017176008.CEL;003017176009.CEL;003017176010.CEL	FALSE	imipramine	8	10
1295	003017177002.CEL	003017176008.CEL;003017176009.CEL;003017176010.CEL	FALSE	imipramine	8	10
1296	003017177003.CEL	003017176008.CEL;003017176009.CEL;003017176010.CEL	FALSE	imipramine	8	30
1297	003017177004.CEL	003017176008.CEL;003017176009.CEL;003017176010.CEL	FALSE	imipramine	8	30
1298	003017177005.CEL	003017176008.CEL;003017176009.CEL;003017176010.CEL	FALSE	imipramine	8	30
1299	003017177006.CEL	003017176008.CEL;003017176009.CEL;003017176010.CEL	FALSE	imipramine	8	100
1300	003017177007.CEL	003017176008.CEL;003017176009.CEL;003017176010.CEL	FALSE	imipramine	8	100
1301	003017177008.CEL	003017176008.CEL;003017176009.CEL;003017176010.CEL	FALSE	imipramine	8	100
1302	003017176015.CEL	003017176012.CEL;003017176013.CEL;003017176014.CEL	FALSE	imipramine	15	10
1303	003017176016.CEL	003017176012.CEL;003017176013.CEL;003017176014.CEL	FALSE	imipramine	15	10
1304	003017176017.CEL	003017176012.CEL;003017176013.CEL;003017176014.CEL	FALSE	imipramine	15	10
1305	003017176018.CEL	003017176012.CEL;003017176013.CEL;003017176014.CEL	FALSE	imipramine	15	30
1306	003017176019.CEL	003017176012.CEL;003017176013.CEL;003017176014.CEL	FALSE	imipramine	15	30
1307	003017203015.CEL	003017176012.CEL;003017176013.CEL;003017176014.CEL	FALSE	imipramine	15	30
1308	003017176020.CEL	003017176012.CEL;003017176013.CEL;003017176014.CEL	FALSE	imipramine	15	100
1309	003017176021.CEL	003017176012.CEL;003017176013.CEL;003017176014.CEL	FALSE	imipramine	15	100
1310	003017176022.CEL	003017176012.CEL;003017176013.CEL;003017176014.CEL	FALSE	imipramine	15	100
1311	003017176025.CEL	003017176023.CEL;003017176024.CEL;003017203016.CEL	FALSE	imipramine	29	10
1312	003017216015.CEL	003017176023.CEL;003017176024.CEL;003017203016.CEL	FALSE	imipramine	29	10
1313	003017216016.CEL	003017176023.CEL;003017176024.CEL;003017203016.CEL	FALSE	imipramine	29	10
1314	003017176026.CEL	003017176023.CEL;003017176024.CEL;003017203016.CEL	FALSE	imipramine	29	30
1315	003017176027.CEL	003017176023.CEL;003017176024.CEL;003017203016.CEL	FALSE	imipramine	29	30
1316	003017176028.CEL	003017176023.CEL;003017176024.CEL;003017203016.CEL	FALSE	imipramine	29	30
1317	003017176029.CEL	003017176023.CEL;003017176024.CEL;003017203016.CEL	FALSE	imipramine	29	100
1318	003017176030.CEL	003017176023.CEL;003017176024.CEL;003017203016.CEL	FALSE	imipramine	29	100
1319	003017203019.CEL	003017176023.CEL;003017176024.CEL;003017203016.CEL	FALSE	imipramine	29	100
1320	003017119021.CEL	003017119018.CEL;003017119019.CEL;003017119020.CEL	FALSE	iproniazid	1	6
1321	003017119022.CEL	003017119018.CEL;003017119019.CEL;003017119020.CEL	FALSE	iproniazid	1	6
1322	003017119023.CEL	003017119018.CEL;003017119019.CEL;003017119020.CEL	FALSE	iproniazid	1	6
1323	003017119024.CEL	003017119018.CEL;003017119019.CEL;003017119020.CEL	FALSE	iproniazid	1	20
1324	003017119025.CEL	003017119018.CEL;003017119019.CEL;003017119020.CEL	FALSE	iproniazid	1	20
1325	003017119026.CEL	003017119018.CEL;003017119019.CEL;003017119020.CEL	FALSE	iproniazid	1	20
1326	003017119027.CEL	003017119018.CEL;003017119019.CEL;003017119020.CEL	FALSE	iproniazid	1	60
1327	003017119028.CEL	003017119018.CEL;003017119019.CEL;003017119020.CEL	FALSE	iproniazid	1	60
1328	003017119029.CEL	003017119018.CEL;003017119019.CEL;003017119020.CEL	FALSE	iproniazid	1	60
1329	003017124003.CEL	003017123030.CEL;003017124001.CEL;003017124002.CEL	FALSE	iproniazid	4	6
1330	003017124004.CEL	003017123030.CEL;003017124001.CEL;003017124002.CEL	FALSE	iproniazid	4	6
1331	003017124005.CEL	003017123030.CEL;003017124001.CEL;003017124002.CEL	FALSE	iproniazid	4	6
1332	003017124006.CEL	003017123030.CEL;003017124001.CEL;003017124002.CEL	FALSE	iproniazid	4	20
1333	003017124007.CEL	003017123030.CEL;003017124001.CEL;003017124002.CEL	FALSE	iproniazid	4	20
1334	003017124008.CEL	003017123030.CEL;003017124001.CEL;003017124002.CEL	FALSE	iproniazid	4	20
1335	003017124009.CEL	003017123030.CEL;003017124001.CEL;003017124002.CEL	FALSE	iproniazid	4	60
1336	003017124010.CEL	003017123030.CEL;003017124001.CEL;003017124002.CEL	FALSE	iproniazid	4	60
1337	003017124011.CEL	003017123030.CEL;003017124001.CEL;003017124002.CEL	FALSE	iproniazid	4	60
1338	003017140009.CEL	003017140006.CEL;003017140007.CEL;003017140008.CEL	FALSE	iproniazid	8	6
1339	003017140010.CEL	003017140006.CEL;003017140007.CEL;003017140008.CEL	FALSE	iproniazid	8	6
1340	003017140011.CEL	003017140006.CEL;003017140007.CEL;003017140008.CEL	FALSE	iproniazid	8	6
1341	003017140012.CEL	003017140006.CEL;003017140007.CEL;003017140008.CEL	FALSE	iproniazid	8	20
1342	003017140013.CEL	003017140006.CEL;003017140007.CEL;003017140008.CEL	FALSE	iproniazid	8	20
1343	003017140014.CEL	003017140006.CEL;003017140007.CEL;003017140008.CEL	FALSE	iproniazid	8	20
1344	003017140015.CEL	003017140006.CEL;003017140007.CEL;003017140008.CEL	FALSE	iproniazid	8	60
1345	003017140016.CEL	003017140006.CEL;003017140007.CEL;003017140008.CEL	FALSE	iproniazid	8	60
1346	003017140017.CEL	003017140006.CEL;003017140007.CEL;003017140008.CEL	FALSE	iproniazid	8	60
1347	003017133021.CEL	003017133018.CEL;003017133019.CEL;003017133020.CEL	FALSE	iproniazid	15	6
1348	003017133022.CEL	003017133018.CEL;003017133019.CEL;003017133020.CEL	FALSE	iproniazid	15	6
1349	003017133023.CEL	003017133018.CEL;003017133019.CEL;003017133020.CEL	FALSE	iproniazid	15	6
1350	003017133024.CEL	003017133018.CEL;003017133019.CEL;003017133020.CEL	FALSE	iproniazid	15	20
1351	003017133025.CEL	003017133018.CEL;003017133019.CEL;003017133020.CEL	FALSE	iproniazid	15	20
1352	003017133026.CEL	003017133018.CEL;003017133019.CEL;003017133020.CEL	FALSE	iproniazid	15	20
1353	003017133027.CEL	003017133018.CEL;003017133019.CEL;003017133020.CEL	FALSE	iproniazid	15	60
1354	003017133028.CEL	003017133018.CEL;003017133019.CEL;003017133020.CEL	FALSE	iproniazid	15	60
1355	003017133029.CEL	003017133018.CEL;003017133019.CEL;003017133020.CEL	FALSE	iproniazid	15	60
1356	003017124015.CEL	003017124012.CEL;003017124013.CEL;003017124014.CEL	FALSE	iproniazid	29	6
1357	003017124016.CEL	003017124012.CEL;003017124013.CEL;003017124014.CEL	FALSE	iproniazid	29	6
1358	003017124017.CEL	003017124012.CEL;003017124013.CEL;003017124014.CEL	FALSE	iproniazid	29	6
1359	003017124018.CEL	003017124012.CEL;003017124013.CEL;003017124014.CEL	FALSE	iproniazid	29	20
1360	003017124019.CEL	003017124012.CEL;003017124013.CEL;003017124014.CEL	FALSE	iproniazid	29	20
1361	003017124020.CEL	003017124012.CEL;003017124013.CEL;003017124014.CEL	FALSE	iproniazid	29	20
1362	003017124021.CEL	003017124012.CEL;003017124013.CEL;003017124014.CEL	FALSE	iproniazid	29	60
1363	003017124022.CEL	003017124012.CEL;003017124013.CEL;003017124014.CEL	FALSE	iproniazid	29	60
1364	003017124023.CEL	003017124012.CEL;003017124013.CEL;003017124014.CEL	FALSE	iproniazid	29	60
1365	003017012024.CEL	003017012020.CEL;003017012021.CEL;003017012022.CEL	FALSE	ketoconazole	1	10
1366	003017012025.CEL	003017012020.CEL;003017012021.CEL;003017012022.CEL	FALSE	ketoconazole	1	10
1367	003017037029.CEL	003017012020.CEL;003017012021.CEL;003017012022.CEL	FALSE	ketoconazole	1	10
1368	003017012026.CEL	003017012020.CEL;003017012021.CEL;003017012022.CEL	FALSE	ketoconazole	1	30
1369	003017026009.CEL	003017012020.CEL;003017012021.CEL;003017012022.CEL	FALSE	ketoconazole	1	30
1370	003017037030.CEL	003017012020.CEL;003017012021.CEL;003017012022.CEL	FALSE	ketoconazole	1	30
1371	003017012029.CEL	003017012020.CEL;003017012021.CEL;003017012022.CEL	FALSE	ketoconazole	1	100
1372	003017012030.CEL	003017012020.CEL;003017012021.CEL;003017012022.CEL	FALSE	ketoconazole	1	100
1373	003017013002.CEL	003017012020.CEL;003017012021.CEL;003017012022.CEL	FALSE	ketoconazole	1	100
1374	003017033010.CEL	003017033007.CEL;003017033008.CEL;003017033009.CEL	FALSE	ketoconazole	4	10
1375	003017033011.CEL	003017033007.CEL;003017033008.CEL;003017033009.CEL	FALSE	ketoconazole	4	10
1376	003017033012.CEL	003017033007.CEL;003017033008.CEL;003017033009.CEL	FALSE	ketoconazole	4	10
1377	003017033013.CEL	003017033007.CEL;003017033008.CEL;003017033009.CEL	FALSE	ketoconazole	4	30
1378	003017033014.CEL	003017033007.CEL;003017033008.CEL;003017033009.CEL	FALSE	ketoconazole	4	30
1379	003017033015.CEL	003017033007.CEL;003017033008.CEL;003017033009.CEL	FALSE	ketoconazole	4	30
1380	003017033016.CEL	003017033007.CEL;003017033008.CEL;003017033009.CEL	FALSE	ketoconazole	4	100
1381	003017033017.CEL	003017033007.CEL;003017033008.CEL;003017033009.CEL	FALSE	ketoconazole	4	100
1382	003017033018.CEL	003017033007.CEL;003017033008.CEL;003017033009.CEL	FALSE	ketoconazole	4	100
1383	003017033022.CEL	003017033019.CEL;003017033020.CEL;003017033021.CEL	FALSE	ketoconazole	8	10
1384	003017033023.CEL	003017033019.CEL;003017033020.CEL;003017033021.CEL	FALSE	ketoconazole	8	10
1385	003017033024.CEL	003017033019.CEL;003017033020.CEL;003017033021.CEL	FALSE	ketoconazole	8	10
1386	003017033025.CEL	003017033019.CEL;003017033020.CEL;003017033021.CEL	FALSE	ketoconazole	8	30
1387	003017033026.CEL	003017033019.CEL;003017033020.CEL;003017033021.CEL	FALSE	ketoconazole	8	30
1388	003017033027.CEL	003017033019.CEL;003017033020.CEL;003017033021.CEL	FALSE	ketoconazole	8	30
1389	003017033028.CEL	003017033019.CEL;003017033020.CEL;003017033021.CEL	FALSE	ketoconazole	8	100
1390	003017033029.CEL	003017033019.CEL;003017033020.CEL;003017033021.CEL	FALSE	ketoconazole	8	100
1391	003017033030.CEL	003017033019.CEL;003017033020.CEL;003017033021.CEL	FALSE	ketoconazole	8	100
1392	003017017010.CEL	003017017007.CEL;003017017009.CEL;003017023006.CEL	FALSE	ketoconazole	15	10
1393	003017017011.CEL	003017017007.CEL;003017017009.CEL;003017023006.CEL	FALSE	ketoconazole	15	10
1394	003017017012.CEL	003017017007.CEL;003017017009.CEL;003017023006.CEL	FALSE	ketoconazole	15	10
1395	003017017013.CEL	003017017007.CEL;003017017009.CEL;003017023006.CEL	FALSE	ketoconazole	15	30
1396	003017017014.CEL	003017017007.CEL;003017017009.CEL;003017023006.CEL	FALSE	ketoconazole	15	30
1397	003017017015.CEL	003017017007.CEL;003017017009.CEL;003017023006.CEL	FALSE	ketoconazole	15	30
1398	003017017016.CEL	003017017007.CEL;003017017009.CEL;003017023006.CEL	FALSE	ketoconazole	15	100
1399	003017017017.CEL	003017017007.CEL;003017017009.CEL;003017023006.CEL	FALSE	ketoconazole	15	100
1400	003017017018.CEL	003017017007.CEL;003017017009.CEL;003017023006.CEL	FALSE	ketoconazole	15	100
1401	003017017022.CEL	003017017019.CEL;003017017020.CEL;003017017021.CEL	FALSE	ketoconazole	29	10
1402	003017017023.CEL	003017017019.CEL;003017017020.CEL;003017017021.CEL	FALSE	ketoconazole	29	10
1403	003017017024.CEL	003017017019.CEL;003017017020.CEL;003017017021.CEL	FALSE	ketoconazole	29	10
1404	003017017025.CEL	003017017019.CEL;003017017020.CEL;003017017021.CEL	FALSE	ketoconazole	29	30
1405	003017017026.CEL	003017017019.CEL;003017017020.CEL;003017017021.CEL	FALSE	ketoconazole	29	30
1406	003017017027.CEL	003017017019.CEL;003017017020.CEL;003017017021.CEL	FALSE	ketoconazole	29	30
1407	003017017028.CEL	003017017019.CEL;003017017020.CEL;003017017021.CEL	FALSE	ketoconazole	29	100
1408	003017017029.CEL	003017017019.CEL;003017017020.CEL;003017017021.CEL	FALSE	ketoconazole	29	100
1409	003017017030.CEL	003017017019.CEL;003017017020.CEL;003017017021.CEL	FALSE	ketoconazole	29	100
1410	003017075005.CEL	003017075002.CEL;003017096005.CEL;003017096006.CEL	FALSE	lomustine	1	1
1411	003017096007.CEL	003017075002.CEL;003017096005.CEL;003017096006.CEL	FALSE	lomustine	1	1
1412	003017096008.CEL	003017075002.CEL;003017096005.CEL;003017096006.CEL	FALSE	lomustine	1	1
1413	003017075009.CEL	003017075002.CEL;003017096005.CEL;003017096006.CEL	FALSE	lomustine	1	2
1414	003017096009.CEL	003017075002.CEL;003017096005.CEL;003017096006.CEL	FALSE	lomustine	1	2
1415	003017096010.CEL	003017075002.CEL;003017096005.CEL;003017096006.CEL	FALSE	lomustine	1	2
1416	003017075012.CEL	003017075002.CEL;003017096005.CEL;003017096006.CEL	FALSE	lomustine	1	6
1417	003017096011.CEL	003017075002.CEL;003017096005.CEL;003017096006.CEL	FALSE	lomustine	1	6
1418	003017096012.CEL	003017075002.CEL;003017096005.CEL;003017096006.CEL	FALSE	lomustine	1	6
1419	003017104005.CEL	003017104002.CEL;003017104003.CEL;003017104004.CEL	FALSE	lomustine	4	1
1420	003017104006.CEL	003017104002.CEL;003017104003.CEL;003017104004.CEL	FALSE	lomustine	4	1
1421	003017104007.CEL	003017104002.CEL;003017104003.CEL;003017104004.CEL	FALSE	lomustine	4	1
1422	003017104008.CEL	003017104002.CEL;003017104003.CEL;003017104004.CEL	FALSE	lomustine	4	2
1423	003017104009.CEL	003017104002.CEL;003017104003.CEL;003017104004.CEL	FALSE	lomustine	4	2
1424	003017104010.CEL	003017104002.CEL;003017104003.CEL;003017104004.CEL	FALSE	lomustine	4	2
1425	003017104011.CEL	003017104002.CEL;003017104003.CEL;003017104004.CEL	FALSE	lomustine	4	6
1426	003017104012.CEL	003017104002.CEL;003017104003.CEL;003017104004.CEL	FALSE	lomustine	4	6
1427	003017104013.CEL	003017104002.CEL;003017104003.CEL;003017104004.CEL	FALSE	lomustine	4	6
1428	003017104017.CEL	003017104014.CEL;003017104015.CEL;003017104016.CEL	FALSE	lomustine	8	1
1429	003017104018.CEL	003017104014.CEL;003017104015.CEL;003017104016.CEL	FALSE	lomustine	8	1
1430	003017104019.CEL	003017104014.CEL;003017104015.CEL;003017104016.CEL	FALSE	lomustine	8	1
1431	003017104020.CEL	003017104014.CEL;003017104015.CEL;003017104016.CEL	FALSE	lomustine	8	2
1432	003017104021.CEL	003017104014.CEL;003017104015.CEL;003017104016.CEL	FALSE	lomustine	8	2
1433	003017104022.CEL	003017104014.CEL;003017104015.CEL;003017104016.CEL	FALSE	lomustine	8	2
1434	003017104023.CEL	003017104014.CEL;003017104015.CEL;003017104016.CEL	FALSE	lomustine	8	6
1435	003017104024.CEL	003017104014.CEL;003017104015.CEL;003017104016.CEL	FALSE	lomustine	8	6
1436	003017104025.CEL	003017104014.CEL;003017104015.CEL;003017104016.CEL	FALSE	lomustine	8	6
1437	003017104029.CEL	003017104026.CEL;003017104027.CEL;003017104028.CEL	FALSE	lomustine	15	1
1438	003017104030.CEL	003017104026.CEL;003017104027.CEL;003017104028.CEL	FALSE	lomustine	15	1
1439	003017105001.CEL	003017104026.CEL;003017104027.CEL;003017104028.CEL	FALSE	lomustine	15	1
1440	003017105002.CEL	003017104026.CEL;003017104027.CEL;003017104028.CEL	FALSE	lomustine	15	2
1441	003017105003.CEL	003017104026.CEL;003017104027.CEL;003017104028.CEL	FALSE	lomustine	15	2
1442	003017105004.CEL	003017104026.CEL;003017104027.CEL;003017104028.CEL	FALSE	lomustine	15	2
1443	003017105005.CEL	003017104026.CEL;003017104027.CEL;003017104028.CEL	FALSE	lomustine	15	6
1444	003017105006.CEL	003017104026.CEL;003017104027.CEL;003017104028.CEL	FALSE	lomustine	15	6
1445	003017105007.CEL	003017104026.CEL;003017104027.CEL;003017104028.CEL	FALSE	lomustine	15	6
1446	003017105011.CEL	003017105008.CEL;003017105010.CEL;003017216017.CEL	FALSE	lomustine	29	1
1447	003017105012.CEL	003017105008.CEL;003017105010.CEL;003017216017.CEL	FALSE	lomustine	29	1
1448	003017216018.CEL	003017105008.CEL;003017105010.CEL;003017216017.CEL	FALSE	lomustine	29	1
1449	003017105014.CEL	003017105008.CEL;003017105010.CEL;003017216017.CEL	FALSE	lomustine	29	2
1450	003017105015.CEL	003017105008.CEL;003017105010.CEL;003017216017.CEL	FALSE	lomustine	29	2
1451	003017105016.CEL	003017105008.CEL;003017105010.CEL;003017216017.CEL	FALSE	lomustine	29	2
1452	003017105017.CEL	003017105008.CEL;003017105010.CEL;003017216017.CEL	TRUE	lomustine	29	6
1453	003017105018.CEL	003017105008.CEL;003017105010.CEL;003017216017.CEL	TRUE	lomustine	29	6
1454	003017105019.CEL	003017105008.CEL;003017105010.CEL;003017216017.CEL	FALSE	lomustine	29	6
1455	003017498010.CEL	003017498007.CEL;003017498008.CEL;003017498009.CEL	FALSE	lornoxicam	1	1
1456	003017498011.CEL	003017498007.CEL;003017498008.CEL;003017498009.CEL	FALSE	lornoxicam	1	1
1457	003017498012.CEL	003017498007.CEL;003017498008.CEL;003017498009.CEL	FALSE	lornoxicam	1	1
1458	003017498013.CEL	003017498007.CEL;003017498008.CEL;003017498009.CEL	FALSE	lornoxicam	1	3
1459	003017498014.CEL	003017498007.CEL;003017498008.CEL;003017498009.CEL	FALSE	lornoxicam	1	3
1460	003017498015.CEL	003017498007.CEL;003017498008.CEL;003017498009.CEL	FALSE	lornoxicam	1	3
1461	003017498016.CEL	003017498007.CEL;003017498008.CEL;003017498009.CEL	FALSE	lornoxicam	1	10
1462	003017498017.CEL	003017498007.CEL;003017498008.CEL;003017498009.CEL	FALSE	lornoxicam	1	10
1463	003017498018.CEL	003017498007.CEL;003017498008.CEL;003017498009.CEL	FALSE	lornoxicam	1	10
1464	003017430027.CEL	003017430021.CEL;003017430022.CEL;003017430023.CEL;003017430024.CEL;003017430025.CEL;003017430026.CEL	FALSE	lornoxicam	4	1
1465	003017430028.CEL	003017430021.CEL;003017430022.CEL;003017430023.CEL;003017430024.CEL;003017430025.CEL;003017430026.CEL	FALSE	lornoxicam	4	1
1466	003017430029.CEL	003017430021.CEL;003017430022.CEL;003017430023.CEL;003017430024.CEL;003017430025.CEL;003017430026.CEL	FALSE	lornoxicam	4	1
1467	003017430030.CEL	003017430021.CEL;003017430022.CEL;003017430023.CEL;003017430024.CEL;003017430025.CEL;003017430026.CEL	FALSE	lornoxicam	4	3
1468	003017431001.CEL	003017430021.CEL;003017430022.CEL;003017430023.CEL;003017430024.CEL;003017430025.CEL;003017430026.CEL	FALSE	lornoxicam	4	3
1469	003017431002.CEL	003017430021.CEL;003017430022.CEL;003017430023.CEL;003017430024.CEL;003017430025.CEL;003017430026.CEL	FALSE	lornoxicam	4	3
1470	003017431009.CEL	003017431003.CEL;003017431004.CEL;003017431005.CEL;003017431006.CEL;003017431007.CEL;003017431008.CEL	FALSE	lornoxicam	8	1
1471	003017431011.CEL	003017431003.CEL;003017431004.CEL;003017431005.CEL;003017431006.CEL;003017431007.CEL;003017431008.CEL	FALSE	lornoxicam	8	1
1472	003017478006.CEL	003017431003.CEL;003017431004.CEL;003017431005.CEL;003017431006.CEL;003017431007.CEL;003017431008.CEL	FALSE	lornoxicam	8	1
1473	003017431013.CEL	003017431003.CEL;003017431004.CEL;003017431005.CEL;003017431006.CEL;003017431007.CEL;003017431008.CEL	FALSE	lornoxicam	8	3
1474	003017478007.CEL	003017431003.CEL;003017431004.CEL;003017431005.CEL;003017431006.CEL;003017431007.CEL;003017431008.CEL	FALSE	lornoxicam	8	3
1475	003017478008.CEL	003017431003.CEL;003017431004.CEL;003017431005.CEL;003017431006.CEL;003017431007.CEL;003017431008.CEL	FALSE	lornoxicam	8	3
1476	003017440014.CEL	003017440009.CEL;003017440010.CEL;003017440011.CEL;003017440012.CEL;003017440013.CEL;003017502003.CEL	FALSE	lornoxicam	15	1
1477	003017440015.CEL	003017440009.CEL;003017440010.CEL;003017440011.CEL;003017440012.CEL;003017440013.CEL;003017502003.CEL	FALSE	lornoxicam	15	1
1478	003017440016.CEL	003017440009.CEL;003017440010.CEL;003017440011.CEL;003017440012.CEL;003017440013.CEL;003017502003.CEL	FALSE	lornoxicam	15	1
1479	003017440017.CEL	003017440009.CEL;003017440010.CEL;003017440011.CEL;003017440012.CEL;003017440013.CEL;003017502003.CEL	FALSE	lornoxicam	15	3
1480	003017440018.CEL	003017440009.CEL;003017440010.CEL;003017440011.CEL;003017440012.CEL;003017440013.CEL;003017502003.CEL	FALSE	lornoxicam	15	3
1481	003017440028.CEL	003017440009.CEL;003017440010.CEL;003017440011.CEL;003017440012.CEL;003017440013.CEL;003017502003.CEL	FALSE	lornoxicam	15	3
1482	003017440025.CEL	003017440019.CEL;003017440020.CEL;003017440021.CEL;003017440022.CEL;003017440023.CEL;003017440024.CEL	FALSE	lornoxicam	29	1
1483	003017440026.CEL	003017440019.CEL;003017440020.CEL;003017440021.CEL;003017440022.CEL;003017440023.CEL;003017440024.CEL	FALSE	lornoxicam	29	1
1484	003017440027.CEL	003017440019.CEL;003017440020.CEL;003017440021.CEL;003017440022.CEL;003017440023.CEL;003017440024.CEL	FALSE	lornoxicam	29	1
1485	003017221007.CEL	003017221004.CEL;003017221005.CEL;003017221006.CEL	FALSE	LPS	1	10
1486	003017221008.CEL	003017221004.CEL;003017221005.CEL;003017221006.CEL	FALSE	LPS	1	10
1487	003017221009.CEL	003017221004.CEL;003017221005.CEL;003017221006.CEL	FALSE	LPS	1	10
1488	003017221010.CEL	003017221004.CEL;003017221005.CEL;003017221006.CEL	FALSE	LPS	1	300
1489	003017221011.CEL	003017221004.CEL;003017221005.CEL;003017221006.CEL	FALSE	LPS	1	300
1490	003017221012.CEL	003017221004.CEL;003017221005.CEL;003017221006.CEL	FALSE	LPS	1	300
1491	003017221013.CEL	003017221004.CEL;003017221005.CEL;003017221006.CEL	FALSE	LPS	1	3000
1492	003017221014.CEL	003017221004.CEL;003017221005.CEL;003017221006.CEL	FALSE	LPS	1	3000
1493	003017221015.CEL	003017221004.CEL;003017221005.CEL;003017221006.CEL	FALSE	LPS	1	3000
1494	003017175017.CEL	003017175014.CEL;003017175015.CEL;003017175016.CEL	FALSE	mefenamic acid	1	30
1495	003017175018.CEL	003017175014.CEL;003017175015.CEL;003017175016.CEL	FALSE	mefenamic acid	1	30
1496	003017175019.CEL	003017175014.CEL;003017175015.CEL;003017175016.CEL	FALSE	mefenamic acid	1	30
1497	003017175020.CEL	003017175014.CEL;003017175015.CEL;003017175016.CEL	FALSE	mefenamic acid	1	100
1498	003017175021.CEL	003017175014.CEL;003017175015.CEL;003017175016.CEL	FALSE	mefenamic acid	1	100
1499	003017175022.CEL	003017175014.CEL;003017175015.CEL;003017175016.CEL	FALSE	mefenamic acid	1	100
1500	003017175023.CEL	003017175014.CEL;003017175015.CEL;003017175016.CEL	FALSE	mefenamic acid	1	300
1501	003017175024.CEL	003017175014.CEL;003017175015.CEL;003017175016.CEL	FALSE	mefenamic acid	1	300
1502	003017175025.CEL	003017175014.CEL;003017175015.CEL;003017175016.CEL	FALSE	mefenamic acid	1	300
1503	003017196010.CEL	003017196007.CEL;003017196008.CEL;003017196009.CEL	FALSE	mefenamic acid	4	30
1504	003017196011.CEL	003017196007.CEL;003017196008.CEL;003017196009.CEL	FALSE	mefenamic acid	4	30
1505	003017196012.CEL	003017196007.CEL;003017196008.CEL;003017196009.CEL	FALSE	mefenamic acid	4	30
1506	003017196013.CEL	003017196007.CEL;003017196008.CEL;003017196009.CEL	FALSE	mefenamic acid	4	100
1507	003017196014.CEL	003017196007.CEL;003017196008.CEL;003017196009.CEL	FALSE	mefenamic acid	4	100
1508	003017196015.CEL	003017196007.CEL;003017196008.CEL;003017196009.CEL	FALSE	mefenamic acid	4	100
1509	003017196016.CEL	003017196007.CEL;003017196008.CEL;003017196009.CEL	FALSE	mefenamic acid	4	300
1510	003017196017.CEL	003017196007.CEL;003017196008.CEL;003017196009.CEL	FALSE	mefenamic acid	4	300
1511	003017196018.CEL	003017196007.CEL;003017196008.CEL;003017196009.CEL	FALSE	mefenamic acid	4	300
1512	003017196022.CEL	003017196019.CEL;003017196020.CEL;003017196021.CEL	FALSE	mefenamic acid	8	30
1513	003017196023.CEL	003017196019.CEL;003017196020.CEL;003017196021.CEL	FALSE	mefenamic acid	8	30
1514	003017196024.CEL	003017196019.CEL;003017196020.CEL;003017196021.CEL	FALSE	mefenamic acid	8	30
1515	003017196025.CEL	003017196019.CEL;003017196020.CEL;003017196021.CEL	FALSE	mefenamic acid	8	100
1516	003017196026.CEL	003017196019.CEL;003017196020.CEL;003017196021.CEL	FALSE	mefenamic acid	8	100
1517	003017196027.CEL	003017196019.CEL;003017196020.CEL;003017196021.CEL	FALSE	mefenamic acid	8	100
1518	003017196028.CEL	003017196019.CEL;003017196020.CEL;003017196021.CEL	FALSE	mefenamic acid	8	300
1519	003017196029.CEL	003017196019.CEL;003017196020.CEL;003017196021.CEL	FALSE	mefenamic acid	8	300
1520	003017196030.CEL	003017196019.CEL;003017196020.CEL;003017196021.CEL	FALSE	mefenamic acid	8	300
1521	003017197029.CEL	003017197026.CEL;003017197027.CEL;003017197028.CEL	FALSE	mefenamic acid	15	30
1522	003017197030.CEL	003017197026.CEL;003017197027.CEL;003017197028.CEL	FALSE	mefenamic acid	15	30
1523	003017198025.CEL	003017197026.CEL;003017197027.CEL;003017197028.CEL	FALSE	mefenamic acid	15	30
1524	003017198026.CEL	003017197026.CEL;003017197027.CEL;003017197028.CEL	FALSE	mefenamic acid	15	100
1525	003017198027.CEL	003017197026.CEL;003017197027.CEL;003017197028.CEL	FALSE	mefenamic acid	15	100
1526	003017198028.CEL	003017197026.CEL;003017197027.CEL;003017197028.CEL	FALSE	mefenamic acid	15	100
1527	003017198029.CEL	003017197026.CEL;003017197027.CEL;003017197028.CEL	FALSE	mefenamic acid	15	300
1528	003017198030.CEL	003017197026.CEL;003017197027.CEL;003017197028.CEL	FALSE	mefenamic acid	15	300
1529	003017199025.CEL	003017197026.CEL;003017197027.CEL;003017197028.CEL	FALSE	mefenamic acid	15	300
1530	003017199029.CEL	003017199026.CEL;003017199027.CEL;003017199028.CEL	FALSE	mefenamic acid	29	30
1531	003017199030.CEL	003017199026.CEL;003017199027.CEL;003017199028.CEL	FALSE	mefenamic acid	29	30
1532	003017200001.CEL	003017199026.CEL;003017199027.CEL;003017199028.CEL	FALSE	mefenamic acid	29	30
1533	003017200002.CEL	003017199026.CEL;003017199027.CEL;003017199028.CEL	FALSE	mefenamic acid	29	100
1534	003017200003.CEL	003017199026.CEL;003017199027.CEL;003017199028.CEL	FALSE	mefenamic acid	29	100
1535	003017200004.CEL	003017199026.CEL;003017199027.CEL;003017199028.CEL	FALSE	mefenamic acid	29	100
1536	003017200005.CEL	003017199026.CEL;003017199027.CEL;003017199028.CEL	FALSE	mefenamic acid	29	300
1537	003017200006.CEL	003017199026.CEL;003017199027.CEL;003017199028.CEL	FALSE	mefenamic acid	29	300
1538	003017200007.CEL	003017199026.CEL;003017199027.CEL;003017199028.CEL	FALSE	mefenamic acid	29	300
1539	003017424002.CEL	003017407002.CEL;003017423030.CEL;003017424001.CEL	FALSE	meloxicam	1	10
1540	003017424003.CEL	003017407002.CEL;003017423030.CEL;003017424001.CEL	FALSE	meloxicam	1	10
1541	003017424004.CEL	003017407002.CEL;003017423030.CEL;003017424001.CEL	FALSE	meloxicam	1	10
1542	003017407003.CEL	003017407002.CEL;003017423030.CEL;003017424001.CEL	FALSE	meloxicam	1	30
1543	003017407004.CEL	003017407002.CEL;003017423030.CEL;003017424001.CEL	FALSE	meloxicam	1	30
1544	003017424005.CEL	003017407002.CEL;003017423030.CEL;003017424001.CEL	FALSE	meloxicam	1	30
1545	003017424006.CEL	003017407002.CEL;003017423030.CEL;003017424001.CEL	FALSE	meloxicam	1	100
1546	003017424007.CEL	003017407002.CEL;003017423030.CEL;003017424001.CEL	FALSE	meloxicam	1	100
1547	003017424008.CEL	003017407002.CEL;003017423030.CEL;003017424001.CEL	FALSE	meloxicam	1	100
1548	003017415015.CEL	003017415012.CEL;003017415013.CEL;003017415014.CEL	FALSE	meloxicam	4	3
1549	003017415016.CEL	003017415012.CEL;003017415013.CEL;003017415014.CEL	FALSE	meloxicam	4	3
1550	003017415017.CEL	003017415012.CEL;003017415013.CEL;003017415014.CEL	FALSE	meloxicam	4	3
1551	003017415018.CEL	003017415012.CEL;003017415013.CEL;003017415014.CEL	FALSE	meloxicam	4	10
1552	003017415019.CEL	003017415012.CEL;003017415013.CEL;003017415014.CEL	FALSE	meloxicam	4	10
1553	003017415020.CEL	003017415012.CEL;003017415013.CEL;003017415014.CEL	FALSE	meloxicam	4	10
1554	003017415021.CEL	003017415012.CEL;003017415013.CEL;003017415014.CEL	FALSE	meloxicam	4	30
1555	003017415022.CEL	003017415012.CEL;003017415013.CEL;003017415014.CEL	FALSE	meloxicam	4	30
1556	003017415023.CEL	003017415012.CEL;003017415013.CEL;003017415014.CEL	FALSE	meloxicam	4	30
1557	003017415027.CEL	003017415024.CEL;003017415025.CEL;003017415026.CEL	FALSE	meloxicam	8	3
1558	003017415028.CEL	003017415024.CEL;003017415025.CEL;003017415026.CEL	FALSE	meloxicam	8	3
1559	003017415029.CEL	003017415024.CEL;003017415025.CEL;003017415026.CEL	FALSE	meloxicam	8	3
1560	003017415030.CEL	003017415024.CEL;003017415025.CEL;003017415026.CEL	FALSE	meloxicam	8	10
1561	003017416001.CEL	003017415024.CEL;003017415025.CEL;003017415026.CEL	FALSE	meloxicam	8	10
1562	003017416002.CEL	003017415024.CEL;003017415025.CEL;003017415026.CEL	FALSE	meloxicam	8	10
1563	003017416003.CEL	003017415024.CEL;003017415025.CEL;003017415026.CEL	FALSE	meloxicam	8	30
1564	003017416004.CEL	003017415024.CEL;003017415025.CEL;003017415026.CEL	FALSE	meloxicam	8	30
1565	003017416005.CEL	003017415024.CEL;003017415025.CEL;003017415026.CEL	FALSE	meloxicam	8	30
1566	003017449026.CEL	003017449023.CEL;003017449024.CEL;003017449025.CEL	FALSE	meloxicam	15	3
1567	003017449027.CEL	003017449023.CEL;003017449024.CEL;003017449025.CEL	FALSE	meloxicam	15	3
1568	003017449028.CEL	003017449023.CEL;003017449024.CEL;003017449025.CEL	FALSE	meloxicam	15	3
1569	003017449029.CEL	003017449023.CEL;003017449024.CEL;003017449025.CEL	FALSE	meloxicam	15	10
1570	003017449030.CEL	003017449023.CEL;003017449024.CEL;003017449025.CEL	FALSE	meloxicam	15	10
1571	003017450001.CEL	003017449023.CEL;003017449024.CEL;003017449025.CEL	FALSE	meloxicam	15	10
1572	003017450002.CEL	003017449023.CEL;003017449024.CEL;003017449025.CEL	FALSE	meloxicam	15	30
1573	003017450003.CEL	003017449023.CEL;003017449024.CEL;003017449025.CEL	FALSE	meloxicam	15	30
1574	003017450007.CEL	003017450004.CEL;003017450005.CEL;003017450006.CEL	FALSE	meloxicam	29	3
1575	003017450008.CEL	003017450004.CEL;003017450005.CEL;003017450006.CEL	FALSE	meloxicam	29	3
1576	003017450009.CEL	003017450004.CEL;003017450005.CEL;003017450006.CEL	FALSE	meloxicam	29	3
1577	003017450010.CEL	003017450004.CEL;003017450005.CEL;003017450006.CEL	FALSE	meloxicam	29	10
1578	003017450011.CEL	003017450004.CEL;003017450005.CEL;003017450006.CEL	FALSE	meloxicam	29	10
1579	003017450012.CEL	003017450004.CEL;003017450005.CEL;003017450006.CEL	FALSE	meloxicam	29	10
1580	003017647015.CEL	003017647012.CEL;003017647013.CEL;003017647014.CEL	FALSE	methapyrilene	1	10
1581	003017647016.CEL	003017647012.CEL;003017647013.CEL;003017647014.CEL	FALSE	methapyrilene	1	10
1582	003017647017.CEL	003017647012.CEL;003017647013.CEL;003017647014.CEL	FALSE	methapyrilene	1	10
1583	003017647018.CEL	003017647012.CEL;003017647013.CEL;003017647014.CEL	FALSE	methapyrilene	1	30
1584	003017647019.CEL	003017647012.CEL;003017647013.CEL;003017647014.CEL	FALSE	methapyrilene	1	30
1585	003017647020.CEL	003017647012.CEL;003017647013.CEL;003017647014.CEL	FALSE	methapyrilene	1	30
1586	003017647021.CEL	003017647012.CEL;003017647013.CEL;003017647014.CEL	FALSE	methapyrilene	1	100
1587	003017647022.CEL	003017647012.CEL;003017647013.CEL;003017647014.CEL	FALSE	methapyrilene	1	100
1588	003017647023.CEL	003017647012.CEL;003017647013.CEL;003017647014.CEL	FALSE	methapyrilene	1	100
1589	003017647027.CEL	003017647024.CEL;003017647025.CEL;003017647026.CEL	FALSE	methapyrilene	4	10
1590	003017647028.CEL	003017647024.CEL;003017647025.CEL;003017647026.CEL	FALSE	methapyrilene	4	10
1591	003017647029.CEL	003017647024.CEL;003017647025.CEL;003017647026.CEL	FALSE	methapyrilene	4	10
1592	003017647030.CEL	003017647024.CEL;003017647025.CEL;003017647026.CEL	FALSE	methapyrilene	4	30
1593	003017648001.CEL	003017647024.CEL;003017647025.CEL;003017647026.CEL	FALSE	methapyrilene	4	30
1594	003017648002.CEL	003017647024.CEL;003017647025.CEL;003017647026.CEL	FALSE	methapyrilene	4	30
1595	003017648003.CEL	003017647024.CEL;003017647025.CEL;003017647026.CEL	FALSE	methapyrilene	4	100
1596	003017648004.CEL	003017647024.CEL;003017647025.CEL;003017647026.CEL	FALSE	methapyrilene	4	100
1597	003017648005.CEL	003017647024.CEL;003017647025.CEL;003017647026.CEL	FALSE	methapyrilene	4	100
1598	003017648009.CEL	003017648006.CEL;003017648007.CEL;003017648008.CEL	FALSE	methapyrilene	8	10
1599	003017648010.CEL	003017648006.CEL;003017648007.CEL;003017648008.CEL	FALSE	methapyrilene	8	10
1600	003017648011.CEL	003017648006.CEL;003017648007.CEL;003017648008.CEL	FALSE	methapyrilene	8	10
1601	003017648012.CEL	003017648006.CEL;003017648007.CEL;003017648008.CEL	FALSE	methapyrilene	8	30
1602	003017648013.CEL	003017648006.CEL;003017648007.CEL;003017648008.CEL	FALSE	methapyrilene	8	30
1603	003017648014.CEL	003017648006.CEL;003017648007.CEL;003017648008.CEL	FALSE	methapyrilene	8	30
1604	003017648015.CEL	003017648006.CEL;003017648007.CEL;003017648008.CEL	FALSE	methapyrilene	8	100
1605	003017648016.CEL	003017648006.CEL;003017648007.CEL;003017648008.CEL	FALSE	methapyrilene	8	100
1606	003017648017.CEL	003017648006.CEL;003017648007.CEL;003017648008.CEL	FALSE	methapyrilene	8	100
1607	003017651003.CEL	003017650030.CEL;003017651001.CEL;003017651002.CEL	FALSE	methapyrilene	15	10
1608	003017651004.CEL	003017650030.CEL;003017651001.CEL;003017651002.CEL	FALSE	methapyrilene	15	10
1609	003017651005.CEL	003017650030.CEL;003017651001.CEL;003017651002.CEL	FALSE	methapyrilene	15	10
1610	003017651006.CEL	003017650030.CEL;003017651001.CEL;003017651002.CEL	FALSE	methapyrilene	15	30
1611	003017651007.CEL	003017650030.CEL;003017651001.CEL;003017651002.CEL	FALSE	methapyrilene	15	30
1612	003017651008.CEL	003017650030.CEL;003017651001.CEL;003017651002.CEL	FALSE	methapyrilene	15	30
1613	003017651009.CEL	003017650030.CEL;003017651001.CEL;003017651002.CEL	FALSE	methapyrilene	15	100
1614	003017651010.CEL	003017650030.CEL;003017651001.CEL;003017651002.CEL	FALSE	methapyrilene	15	100
1615	003017651011.CEL	003017650030.CEL;003017651001.CEL;003017651002.CEL	FALSE	methapyrilene	15	100
1616	003017651015.CEL	003017651012.CEL;003017651013.CEL;003017651014.CEL	FALSE	methapyrilene	29	10
1617	003017651016.CEL	003017651012.CEL;003017651013.CEL;003017651014.CEL	FALSE	methapyrilene	29	10
1618	003017651017.CEL	003017651012.CEL;003017651013.CEL;003017651014.CEL	FALSE	methapyrilene	29	10
1619	003017651018.CEL	003017651012.CEL;003017651013.CEL;003017651014.CEL	FALSE	methapyrilene	29	30
1620	003017651019.CEL	003017651012.CEL;003017651013.CEL;003017651014.CEL	FALSE	methapyrilene	29	30
1621	003017651020.CEL	003017651012.CEL;003017651013.CEL;003017651014.CEL	FALSE	methapyrilene	29	30
1622	003017651021.CEL	003017651012.CEL;003017651013.CEL;003017651014.CEL	FALSE	methapyrilene	29	100
1623	003017651022.CEL	003017651012.CEL;003017651013.CEL;003017651014.CEL	FALSE	methapyrilene	29	100
1624	003017651023.CEL	003017651012.CEL;003017651013.CEL;003017651014.CEL	FALSE	methapyrilene	29	100
1625	003017871018.CEL	003017871015.CEL;003017871016.CEL;003017871017.CEL	FALSE	methylene dianiline	1	30
1626	003017871019.CEL	003017871015.CEL;003017871016.CEL;003017871017.CEL	FALSE	methylene dianiline	1	30
1627	003017871020.CEL	003017871015.CEL;003017871016.CEL;003017871017.CEL	FALSE	methylene dianiline	1	30
1628	003017871021.CEL	003017871015.CEL;003017871016.CEL;003017871017.CEL	FALSE	methylene dianiline	1	100
1629	003017871022.CEL	003017871015.CEL;003017871016.CEL;003017871017.CEL	FALSE	methylene dianiline	1	100
1630	003017871023.CEL	003017871015.CEL;003017871016.CEL;003017871017.CEL	FALSE	methylene dianiline	1	100
1631	003017871024.CEL	003017871015.CEL;003017871016.CEL;003017871017.CEL	FALSE	methylene dianiline	1	300
1632	003017871025.CEL	003017871015.CEL;003017871016.CEL;003017871017.CEL	FALSE	methylene dianiline	1	300
1633	003017871026.CEL	003017871015.CEL;003017871016.CEL;003017871017.CEL	FALSE	methylene dianiline	1	300
1634	003017875026.CEL	003017875023.CEL;003017875024.CEL;003017875025.CEL	FALSE	methylene dianiline	4	10
1635	003017875027.CEL	003017875023.CEL;003017875024.CEL;003017875025.CEL	FALSE	methylene dianiline	4	10
1636	003017875028.CEL	003017875023.CEL;003017875024.CEL;003017875025.CEL	FALSE	methylene dianiline	4	10
1637	003017875029.CEL	003017875023.CEL;003017875024.CEL;003017875025.CEL	FALSE	methylene dianiline	4	30
1638	003017875030.CEL	003017875023.CEL;003017875024.CEL;003017875025.CEL	FALSE	methylene dianiline	4	30
1639	003017876001.CEL	003017875023.CEL;003017875024.CEL;003017875025.CEL	FALSE	methylene dianiline	4	30
1640	003017876002.CEL	003017875023.CEL;003017875024.CEL;003017875025.CEL	FALSE	methylene dianiline	4	100
1641	003017876003.CEL	003017875023.CEL;003017875024.CEL;003017875025.CEL	FALSE	methylene dianiline	4	100
1642	003017876004.CEL	003017875023.CEL;003017875024.CEL;003017875025.CEL	FALSE	methylene dianiline	4	100
1643	003017876008.CEL	003017876005.CEL;003017876006.CEL;003017876007.CEL	FALSE	methylene dianiline	8	10
1644	003017876009.CEL	003017876005.CEL;003017876006.CEL;003017876007.CEL	FALSE	methylene dianiline	8	10
1645	003017876010.CEL	003017876005.CEL;003017876006.CEL;003017876007.CEL	FALSE	methylene dianiline	8	10
1646	003017876011.CEL	003017876005.CEL;003017876006.CEL;003017876007.CEL	FALSE	methylene dianiline	8	30
1647	003017876012.CEL	003017876005.CEL;003017876006.CEL;003017876007.CEL	FALSE	methylene dianiline	8	30
1648	003017876013.CEL	003017876005.CEL;003017876006.CEL;003017876007.CEL	FALSE	methylene dianiline	8	30
1649	003017876014.CEL	003017876005.CEL;003017876006.CEL;003017876007.CEL	FALSE	methylene dianiline	8	100
1650	003017876015.CEL	003017876005.CEL;003017876006.CEL;003017876007.CEL	FALSE	methylene dianiline	8	100
1651	003017876016.CEL	003017876005.CEL;003017876006.CEL;003017876007.CEL	FALSE	methylene dianiline	8	100
1652	003017875002.CEL	003017874030.CEL;003017875001.CEL;003017876020.CEL	FALSE	methylene dianiline	15	10
1653	003017875003.CEL	003017874030.CEL;003017875001.CEL;003017876020.CEL	FALSE	methylene dianiline	15	10
1654	003017875004.CEL	003017874030.CEL;003017875001.CEL;003017876020.CEL	FALSE	methylene dianiline	15	10
1655	003017875005.CEL	003017874030.CEL;003017875001.CEL;003017876020.CEL	FALSE	methylene dianiline	15	30
1656	003017875006.CEL	003017874030.CEL;003017875001.CEL;003017876020.CEL	FALSE	methylene dianiline	15	30
1657	003017875007.CEL	003017874030.CEL;003017875001.CEL;003017876020.CEL	FALSE	methylene dianiline	15	30
1658	003017875008.CEL	003017874030.CEL;003017875001.CEL;003017876020.CEL	FALSE	methylene dianiline	15	100
1659	003017875009.CEL	003017874030.CEL;003017875001.CEL;003017876020.CEL	FALSE	methylene dianiline	15	100
1660	003017875010.CEL	003017874030.CEL;003017875001.CEL;003017876020.CEL	FALSE	methylene dianiline	15	100
1661	003017875014.CEL	003017875011.CEL;003017875012.CEL;003017875013.CEL	FALSE	methylene dianiline	29	10
1662	003017875015.CEL	003017875011.CEL;003017875012.CEL;003017875013.CEL	FALSE	methylene dianiline	29	10
1663	003017875016.CEL	003017875011.CEL;003017875012.CEL;003017875013.CEL	FALSE	methylene dianiline	29	10
1664	003017875017.CEL	003017875011.CEL;003017875012.CEL;003017875013.CEL	FALSE	methylene dianiline	29	30
1665	003017875018.CEL	003017875011.CEL;003017875012.CEL;003017875013.CEL	FALSE	methylene dianiline	29	30
1666	003017875019.CEL	003017875011.CEL;003017875012.CEL;003017875013.CEL	FALSE	methylene dianiline	29	30
1667	003017875020.CEL	003017875011.CEL;003017875012.CEL;003017875013.CEL	FALSE	methylene dianiline	29	100
1668	003017875021.CEL	003017875011.CEL;003017875012.CEL;003017875013.CEL	FALSE	methylene dianiline	29	100
1669	003017875022.CEL	003017875011.CEL;003017875012.CEL;003017875013.CEL	FALSE	methylene dianiline	29	100
1670	003017048006.CEL	003017048003.CEL;003017048004.CEL;003017048005.CEL	FALSE	monocrotaline	1	3
1671	003017048007.CEL	003017048003.CEL;003017048004.CEL;003017048005.CEL	FALSE	monocrotaline	1	3
1672	003017048008.CEL	003017048003.CEL;003017048004.CEL;003017048005.CEL	FALSE	monocrotaline	1	3
1673	003017048009.CEL	003017048003.CEL;003017048004.CEL;003017048005.CEL	FALSE	monocrotaline	1	10
1674	003017048010.CEL	003017048003.CEL;003017048004.CEL;003017048005.CEL	FALSE	monocrotaline	1	10
1675	003017048011.CEL	003017048003.CEL;003017048004.CEL;003017048005.CEL	FALSE	monocrotaline	1	10
1676	003017048012.CEL	003017048003.CEL;003017048004.CEL;003017048005.CEL	FALSE	monocrotaline	1	30
1677	003017048013.CEL	003017048003.CEL;003017048004.CEL;003017048005.CEL	FALSE	monocrotaline	1	30
1678	003017048014.CEL	003017048003.CEL;003017048004.CEL;003017048005.CEL	FALSE	monocrotaline	1	30
1679	003017095004.CEL	003017095001.CEL;003017095002.CEL;003017095003.CEL	FALSE	monocrotaline	4	3
1680	003017095005.CEL	003017095001.CEL;003017095002.CEL;003017095003.CEL	FALSE	monocrotaline	4	3
1681	003017095006.CEL	003017095001.CEL;003017095002.CEL;003017095003.CEL	FALSE	monocrotaline	4	3
1682	003017095007.CEL	003017095001.CEL;003017095002.CEL;003017095003.CEL	FALSE	monocrotaline	4	10
1683	003017095008.CEL	003017095001.CEL;003017095002.CEL;003017095003.CEL	FALSE	monocrotaline	4	10
1684	003017095009.CEL	003017095001.CEL;003017095002.CEL;003017095003.CEL	FALSE	monocrotaline	4	10
1685	003017095010.CEL	003017095001.CEL;003017095002.CEL;003017095003.CEL	FALSE	monocrotaline	4	30
1686	003017095011.CEL	003017095001.CEL;003017095002.CEL;003017095003.CEL	FALSE	monocrotaline	4	30
1687	003017095012.CEL	003017095001.CEL;003017095002.CEL;003017095003.CEL	FALSE	monocrotaline	4	30
1688	003017095016.CEL	003017095013.CEL;003017095014.CEL;003017095015.CEL	FALSE	monocrotaline	8	3
1689	003017095017.CEL	003017095013.CEL;003017095014.CEL;003017095015.CEL	FALSE	monocrotaline	8	3
1690	003017095018.CEL	003017095013.CEL;003017095014.CEL;003017095015.CEL	FALSE	monocrotaline	8	3
1691	003017095019.CEL	003017095013.CEL;003017095014.CEL;003017095015.CEL	FALSE	monocrotaline	8	10
1692	003017095020.CEL	003017095013.CEL;003017095014.CEL;003017095015.CEL	FALSE	monocrotaline	8	10
1693	003017095021.CEL	003017095013.CEL;003017095014.CEL;003017095015.CEL	FALSE	monocrotaline	8	10
1694	003017095022.CEL	003017095013.CEL;003017095014.CEL;003017095015.CEL	TRUE	monocrotaline	8	30
1695	003017095023.CEL	003017095013.CEL;003017095014.CEL;003017095015.CEL	TRUE	monocrotaline	8	30
1696	003017095024.CEL	003017095013.CEL;003017095014.CEL;003017095015.CEL	TRUE	monocrotaline	8	30
1697	003017093023.CEL	003017093020.CEL;003017093021.CEL;003017093022.CEL	FALSE	monocrotaline	15	3
1698	003017093024.CEL	003017093020.CEL;003017093021.CEL;003017093022.CEL	FALSE	monocrotaline	15	3
1699	003017093025.CEL	003017093020.CEL;003017093021.CEL;003017093022.CEL	FALSE	monocrotaline	15	3
1700	003017093026.CEL	003017093020.CEL;003017093021.CEL;003017093022.CEL	FALSE	monocrotaline	15	10
1701	003017093027.CEL	003017093020.CEL;003017093021.CEL;003017093022.CEL	FALSE	monocrotaline	15	10
1702	003017093028.CEL	003017093020.CEL;003017093021.CEL;003017093022.CEL	FALSE	monocrotaline	15	10
1703	003017093029.CEL	003017093020.CEL;003017093021.CEL;003017093022.CEL	TRUE	monocrotaline	15	30
1704	003017093030.CEL	003017093020.CEL;003017093021.CEL;003017093022.CEL	TRUE	monocrotaline	15	30
1705	003017094025.CEL	003017093020.CEL;003017093021.CEL;003017093022.CEL	TRUE	monocrotaline	15	30
1706	003017094029.CEL	003017094026.CEL;003017094027.CEL;003017094028.CEL	FALSE	monocrotaline	29	3
1707	003017094030.CEL	003017094026.CEL;003017094027.CEL;003017094028.CEL	FALSE	monocrotaline	29	3
1708	003017095025.CEL	003017094026.CEL;003017094027.CEL;003017094028.CEL	FALSE	monocrotaline	29	3
1709	003017095026.CEL	003017094026.CEL;003017094027.CEL;003017094028.CEL	TRUE	monocrotaline	29	10
1710	003017095027.CEL	003017094026.CEL;003017094027.CEL;003017094028.CEL	TRUE	monocrotaline	29	10
1711	003017095028.CEL	003017094026.CEL;003017094027.CEL;003017094028.CEL	FALSE	monocrotaline	29	10
1712	003017631027.CEL	003017631024.CEL;003017631025.CEL;003017631026.CEL	FALSE	naphthyl isothiocyanate	1	15
1713	003017631028.CEL	003017631024.CEL;003017631025.CEL;003017631026.CEL	FALSE	naphthyl isothiocyanate	1	15
1714	003017631029.CEL	003017631024.CEL;003017631025.CEL;003017631026.CEL	FALSE	naphthyl isothiocyanate	1	15
1715	003017631030.CEL	003017631024.CEL;003017631025.CEL;003017631026.CEL	FALSE	naphthyl isothiocyanate	1	50
1716	003017632001.CEL	003017631024.CEL;003017631025.CEL;003017631026.CEL	FALSE	naphthyl isothiocyanate	1	50
1717	003017632002.CEL	003017631024.CEL;003017631025.CEL;003017631026.CEL	FALSE	naphthyl isothiocyanate	1	50
1718	003017632003.CEL	003017631024.CEL;003017631025.CEL;003017631026.CEL	FALSE	naphthyl isothiocyanate	1	150
1719	003017632004.CEL	003017631024.CEL;003017631025.CEL;003017631026.CEL	FALSE	naphthyl isothiocyanate	1	150
1720	003017632005.CEL	003017631024.CEL;003017631025.CEL;003017631026.CEL	FALSE	naphthyl isothiocyanate	1	150
1721	003017713007.CEL	003017713004.CEL;003017713005.CEL;003017713006.CEL	FALSE	naphthyl isothiocyanate	4	2
1722	003017713008.CEL	003017713004.CEL;003017713005.CEL;003017713006.CEL	FALSE	naphthyl isothiocyanate	4	2
1723	003017713009.CEL	003017713004.CEL;003017713005.CEL;003017713006.CEL	FALSE	naphthyl isothiocyanate	4	2
1724	003017713010.CEL	003017713004.CEL;003017713005.CEL;003017713006.CEL	FALSE	naphthyl isothiocyanate	4	5
1725	003017713011.CEL	003017713004.CEL;003017713005.CEL;003017713006.CEL	FALSE	naphthyl isothiocyanate	4	5
1726	003017713012.CEL	003017713004.CEL;003017713005.CEL;003017713006.CEL	FALSE	naphthyl isothiocyanate	4	5
1727	003017713013.CEL	003017713004.CEL;003017713005.CEL;003017713006.CEL	FALSE	naphthyl isothiocyanate	4	15
1728	003017713014.CEL	003017713004.CEL;003017713005.CEL;003017713006.CEL	TRUE	naphthyl isothiocyanate	4	15
1729	003017713015.CEL	003017713004.CEL;003017713005.CEL;003017713006.CEL	TRUE	naphthyl isothiocyanate	4	15
1730	003017713019.CEL	003017713016.CEL;003017713017.CEL;003017713018.CEL	FALSE	naphthyl isothiocyanate	8	2
1731	003017713020.CEL	003017713016.CEL;003017713017.CEL;003017713018.CEL	FALSE	naphthyl isothiocyanate	8	2
1732	003017713021.CEL	003017713016.CEL;003017713017.CEL;003017713018.CEL	FALSE	naphthyl isothiocyanate	8	2
1733	003017713022.CEL	003017713016.CEL;003017713017.CEL;003017713018.CEL	FALSE	naphthyl isothiocyanate	8	5
1734	003017713023.CEL	003017713016.CEL;003017713017.CEL;003017713018.CEL	FALSE	naphthyl isothiocyanate	8	5
1735	003017713024.CEL	003017713016.CEL;003017713017.CEL;003017713018.CEL	FALSE	naphthyl isothiocyanate	8	5
1736	003017713025.CEL	003017713016.CEL;003017713017.CEL;003017713018.CEL	TRUE	naphthyl isothiocyanate	8	15
1737	003017713026.CEL	003017713016.CEL;003017713017.CEL;003017713018.CEL	TRUE	naphthyl isothiocyanate	8	15
1738	003017713027.CEL	003017713016.CEL;003017713017.CEL;003017713018.CEL	FALSE	naphthyl isothiocyanate	8	15
1739	003017714001.CEL	003017713028.CEL;003017713029.CEL;003017713030.CEL	FALSE	naphthyl isothiocyanate	15	2
1740	003017714002.CEL	003017713028.CEL;003017713029.CEL;003017713030.CEL	FALSE	naphthyl isothiocyanate	15	2
1741	003017714003.CEL	003017713028.CEL;003017713029.CEL;003017713030.CEL	FALSE	naphthyl isothiocyanate	15	2
1742	003017714004.CEL	003017713028.CEL;003017713029.CEL;003017713030.CEL	FALSE	naphthyl isothiocyanate	15	5
1743	003017714005.CEL	003017713028.CEL;003017713029.CEL;003017713030.CEL	FALSE	naphthyl isothiocyanate	15	5
1744	003017714006.CEL	003017713028.CEL;003017713029.CEL;003017713030.CEL	FALSE	naphthyl isothiocyanate	15	5
1745	003017714007.CEL	003017713028.CEL;003017713029.CEL;003017713030.CEL	FALSE	naphthyl isothiocyanate	15	15
1746	003017714008.CEL	003017713028.CEL;003017713029.CEL;003017713030.CEL	TRUE	naphthyl isothiocyanate	15	15
1747	003017714009.CEL	003017713028.CEL;003017713029.CEL;003017713030.CEL	TRUE	naphthyl isothiocyanate	15	15
1748	003017714013.CEL	003017714010.CEL;003017714011.CEL;003017714012.CEL	FALSE	naphthyl isothiocyanate	29	2
1749	003017714014.CEL	003017714010.CEL;003017714011.CEL;003017714012.CEL	FALSE	naphthyl isothiocyanate	29	2
1750	003017714015.CEL	003017714010.CEL;003017714011.CEL;003017714012.CEL	FALSE	naphthyl isothiocyanate	29	2
1751	003017714016.CEL	003017714010.CEL;003017714011.CEL;003017714012.CEL	FALSE	naphthyl isothiocyanate	29	5
1752	003017714017.CEL	003017714010.CEL;003017714011.CEL;003017714012.CEL	FALSE	naphthyl isothiocyanate	29	5
1753	003017714018.CEL	003017714010.CEL;003017714011.CEL;003017714012.CEL	FALSE	naphthyl isothiocyanate	29	5
1754	003017714019.CEL	003017714010.CEL;003017714011.CEL;003017714012.CEL	FALSE	naphthyl isothiocyanate	29	15
1755	003017714020.CEL	003017714010.CEL;003017714011.CEL;003017714012.CEL	FALSE	naphthyl isothiocyanate	29	15
1756	003017714021.CEL	003017714010.CEL;003017714011.CEL;003017714012.CEL	FALSE	naphthyl isothiocyanate	29	15
1757	003017165009.CEL	003017165006.CEL;003017165007.CEL;003017165008.CEL	FALSE	naproxen	1	20
1758	003017165010.CEL	003017165006.CEL;003017165007.CEL;003017165008.CEL	FALSE	naproxen	1	20
1759	003017165011.CEL	003017165006.CEL;003017165007.CEL;003017165008.CEL	FALSE	naproxen	1	20
1760	003017165012.CEL	003017165006.CEL;003017165007.CEL;003017165008.CEL	FALSE	naproxen	1	60
1761	003017165013.CEL	003017165006.CEL;003017165007.CEL;003017165008.CEL	FALSE	naproxen	1	60
1762	003017165014.CEL	003017165006.CEL;003017165007.CEL;003017165008.CEL	FALSE	naproxen	1	60
1763	003017165015.CEL	003017165006.CEL;003017165007.CEL;003017165008.CEL	FALSE	naproxen	1	200
1764	003017165016.CEL	003017165006.CEL;003017165007.CEL;003017165008.CEL	FALSE	naproxen	1	200
1765	003017165017.CEL	003017165006.CEL;003017165007.CEL;003017165008.CEL	FALSE	naproxen	1	200
1766	003017166004.CEL	003017166002.CEL;003017166003.CEL;003017179026.CEL	FALSE	naproxen	4	6
1767	003017166005.CEL	003017166002.CEL;003017166003.CEL;003017179026.CEL	FALSE	naproxen	4	6
1768	003017166006.CEL	003017166002.CEL;003017166003.CEL;003017179026.CEL	FALSE	naproxen	4	6
1769	003017166007.CEL	003017166002.CEL;003017166003.CEL;003017179026.CEL	FALSE	naproxen	4	20
1770	003017166008.CEL	003017166002.CEL;003017166003.CEL;003017179026.CEL	FALSE	naproxen	4	20
1771	003017166009.CEL	003017166002.CEL;003017166003.CEL;003017179026.CEL	FALSE	naproxen	4	20
1772	003017166010.CEL	003017166002.CEL;003017166003.CEL;003017179026.CEL	FALSE	naproxen	4	60
1773	003017166011.CEL	003017166002.CEL;003017166003.CEL;003017179026.CEL	FALSE	naproxen	4	60
1774	003017166012.CEL	003017166002.CEL;003017166003.CEL;003017179026.CEL	FALSE	naproxen	4	60
1775	003017166016.CEL	003017166013.CEL;003017166014.CEL;003017166015.CEL	FALSE	naproxen	8	6
1776	003017166017.CEL	003017166013.CEL;003017166014.CEL;003017166015.CEL	FALSE	naproxen	8	6
1777	003017166018.CEL	003017166013.CEL;003017166014.CEL;003017166015.CEL	FALSE	naproxen	8	6
1778	003017166019.CEL	003017166013.CEL;003017166014.CEL;003017166015.CEL	FALSE	naproxen	8	20
1779	003017166020.CEL	003017166013.CEL;003017166014.CEL;003017166015.CEL	FALSE	naproxen	8	20
1780	003017166021.CEL	003017166013.CEL;003017166014.CEL;003017166015.CEL	FALSE	naproxen	8	20
1781	003017166022.CEL	003017166013.CEL;003017166014.CEL;003017166015.CEL	FALSE	naproxen	8	60
1782	003017166023.CEL	003017166013.CEL;003017166014.CEL;003017166015.CEL	FALSE	naproxen	8	60
1783	003017166024.CEL	003017166013.CEL;003017166014.CEL;003017166015.CEL	FALSE	naproxen	8	60
1784	003017167004.CEL	003017167001.CEL;003017167002.CEL;003017167003.CEL	FALSE	naproxen	15	6
1785	003017167005.CEL	003017167001.CEL;003017167002.CEL;003017167003.CEL	FALSE	naproxen	15	6
1786	003017167006.CEL	003017167001.CEL;003017167002.CEL;003017167003.CEL	FALSE	naproxen	15	6
1787	003017167007.CEL	003017167001.CEL;003017167002.CEL;003017167003.CEL	FALSE	naproxen	15	20
1788	003017167008.CEL	003017167001.CEL;003017167002.CEL;003017167003.CEL	FALSE	naproxen	15	20
1789	003017167009.CEL	003017167001.CEL;003017167002.CEL;003017167003.CEL	FALSE	naproxen	15	20
1790	003017167010.CEL	003017167001.CEL;003017167002.CEL;003017167003.CEL	FALSE	naproxen	15	60
1791	003017167011.CEL	003017167001.CEL;003017167002.CEL;003017167003.CEL	FALSE	naproxen	15	60
1792	003017167012.CEL	003017167001.CEL;003017167002.CEL;003017167003.CEL	FALSE	naproxen	15	60
1793	003017167016.CEL	003017167013.CEL;003017167014.CEL;003017167015.CEL	FALSE	naproxen	29	6
1794	003017167017.CEL	003017167013.CEL;003017167014.CEL;003017167015.CEL	FALSE	naproxen	29	6
1795	003017167018.CEL	003017167013.CEL;003017167014.CEL;003017167015.CEL	FALSE	naproxen	29	6
1796	003017167019.CEL	003017167013.CEL;003017167014.CEL;003017167015.CEL	FALSE	naproxen	29	20
1797	003017167020.CEL	003017167013.CEL;003017167014.CEL;003017167015.CEL	FALSE	naproxen	29	20
1798	003017167021.CEL	003017167013.CEL;003017167014.CEL;003017167015.CEL	FALSE	naproxen	29	20
1799	003017791025.CEL	003017791022.CEL;003017791023.CEL;003017791024.CEL	FALSE	nitrofurantoin	1	100
1800	003017791026.CEL	003017791022.CEL;003017791023.CEL;003017791024.CEL	FALSE	nitrofurantoin	1	100
1801	003017791027.CEL	003017791022.CEL;003017791023.CEL;003017791024.CEL	FALSE	nitrofurantoin	1	100
1802	003017791028.CEL	003017791022.CEL;003017791023.CEL;003017791024.CEL	FALSE	nitrofurantoin	1	300
1803	003017791029.CEL	003017791022.CEL;003017791023.CEL;003017791024.CEL	FALSE	nitrofurantoin	1	300
1804	003017791030.CEL	003017791022.CEL;003017791023.CEL;003017791024.CEL	FALSE	nitrofurantoin	1	300
1805	003017792001.CEL	003017791022.CEL;003017791023.CEL;003017791024.CEL	FALSE	nitrofurantoin	1	600
1806	003017792002.CEL	003017791022.CEL;003017791023.CEL;003017791024.CEL	FALSE	nitrofurantoin	1	600
1807	003017792003.CEL	003017791022.CEL;003017791023.CEL;003017791024.CEL	FALSE	nitrofurantoin	1	600
1808	003017744012.CEL	003017744009.CEL;003017744010.CEL;003017744011.CEL	FALSE	nitrofurantoin	4	10
1809	003017744013.CEL	003017744009.CEL;003017744010.CEL;003017744011.CEL	FALSE	nitrofurantoin	4	10
1810	003017744014.CEL	003017744009.CEL;003017744010.CEL;003017744011.CEL	FALSE	nitrofurantoin	4	10
1811	003017744015.CEL	003017744009.CEL;003017744010.CEL;003017744011.CEL	FALSE	nitrofurantoin	4	30
1812	003017744016.CEL	003017744009.CEL;003017744010.CEL;003017744011.CEL	FALSE	nitrofurantoin	4	30
1813	003017744017.CEL	003017744009.CEL;003017744010.CEL;003017744011.CEL	FALSE	nitrofurantoin	4	30
1814	003017744018.CEL	003017744009.CEL;003017744010.CEL;003017744011.CEL	FALSE	nitrofurantoin	4	100
1815	003017744019.CEL	003017744009.CEL;003017744010.CEL;003017744011.CEL	FALSE	nitrofurantoin	4	100
1816	003017744020.CEL	003017744009.CEL;003017744010.CEL;003017744011.CEL	FALSE	nitrofurantoin	4	100
1817	003017744024.CEL	003017744021.CEL;003017744022.CEL;003017744023.CEL	FALSE	nitrofurantoin	8	10
1818	003017744025.CEL	003017744021.CEL;003017744022.CEL;003017744023.CEL	FALSE	nitrofurantoin	8	10
1819	003017744026.CEL	003017744021.CEL;003017744022.CEL;003017744023.CEL	FALSE	nitrofurantoin	8	10
1820	003017744027.CEL	003017744021.CEL;003017744022.CEL;003017744023.CEL	FALSE	nitrofurantoin	8	30
1821	003017744028.CEL	003017744021.CEL;003017744022.CEL;003017744023.CEL	FALSE	nitrofurantoin	8	30
1822	003017744029.CEL	003017744021.CEL;003017744022.CEL;003017744023.CEL	FALSE	nitrofurantoin	8	30
1823	003017744030.CEL	003017744021.CEL;003017744022.CEL;003017744023.CEL	FALSE	nitrofurantoin	8	100
1824	003017745001.CEL	003017744021.CEL;003017744022.CEL;003017744023.CEL	FALSE	nitrofurantoin	8	100
1825	003017745002.CEL	003017744021.CEL;003017744022.CEL;003017744023.CEL	FALSE	nitrofurantoin	8	100
1826	003017745006.CEL	003017745003.CEL;003017745004.CEL;003017745005.CEL	FALSE	nitrofurantoin	15	10
1827	003017745007.CEL	003017745003.CEL;003017745004.CEL;003017745005.CEL	FALSE	nitrofurantoin	15	10
1828	003017745008.CEL	003017745003.CEL;003017745004.CEL;003017745005.CEL	FALSE	nitrofurantoin	15	10
1829	003017745009.CEL	003017745003.CEL;003017745004.CEL;003017745005.CEL	FALSE	nitrofurantoin	15	30
1830	003017745010.CEL	003017745003.CEL;003017745004.CEL;003017745005.CEL	FALSE	nitrofurantoin	15	30
1831	003017745011.CEL	003017745003.CEL;003017745004.CEL;003017745005.CEL	FALSE	nitrofurantoin	15	30
1832	003017745012.CEL	003017745003.CEL;003017745004.CEL;003017745005.CEL	FALSE	nitrofurantoin	15	100
1833	003017745013.CEL	003017745003.CEL;003017745004.CEL;003017745005.CEL	FALSE	nitrofurantoin	15	100
1834	003017745014.CEL	003017745003.CEL;003017745004.CEL;003017745005.CEL	FALSE	nitrofurantoin	15	100
1835	003017745018.CEL	003017745015.CEL;003017745016.CEL;003017745017.CEL	FALSE	nitrofurantoin	29	10
1836	003017745019.CEL	003017745015.CEL;003017745016.CEL;003017745017.CEL	FALSE	nitrofurantoin	29	10
1837	003017745020.CEL	003017745015.CEL;003017745016.CEL;003017745017.CEL	FALSE	nitrofurantoin	29	10
1838	003017745021.CEL	003017745015.CEL;003017745016.CEL;003017745017.CEL	FALSE	nitrofurantoin	29	30
1839	003017745022.CEL	003017745015.CEL;003017745016.CEL;003017745017.CEL	FALSE	nitrofurantoin	29	30
1840	003017745023.CEL	003017745015.CEL;003017745016.CEL;003017745017.CEL	FALSE	nitrofurantoin	29	30
1841	003017745024.CEL	003017745015.CEL;003017745016.CEL;003017745017.CEL	FALSE	nitrofurantoin	29	100
1842	003017745025.CEL	003017745015.CEL;003017745016.CEL;003017745017.CEL	FALSE	nitrofurantoin	29	100
1843	003017745026.CEL	003017745015.CEL;003017745016.CEL;003017745017.CEL	FALSE	nitrofurantoin	29	100
1844	003017528029.CEL	003017528026.CEL;003017528027.CEL;003017528028.CEL	FALSE	nitrosodiethylamine	1	10
1845	003017528030.CEL	003017528026.CEL;003017528027.CEL;003017528028.CEL	FALSE	nitrosodiethylamine	1	10
1846	003017529001.CEL	003017528026.CEL;003017528027.CEL;003017528028.CEL	FALSE	nitrosodiethylamine	1	10
1847	003017529002.CEL	003017528026.CEL;003017528027.CEL;003017528028.CEL	FALSE	nitrosodiethylamine	1	30
1848	003017529003.CEL	003017528026.CEL;003017528027.CEL;003017528028.CEL	FALSE	nitrosodiethylamine	1	30
1849	003017529004.CEL	003017528026.CEL;003017528027.CEL;003017528028.CEL	FALSE	nitrosodiethylamine	1	30
1850	003017529005.CEL	003017528026.CEL;003017528027.CEL;003017528028.CEL	FALSE	nitrosodiethylamine	1	100
1851	003017529006.CEL	003017528026.CEL;003017528027.CEL;003017528028.CEL	FALSE	nitrosodiethylamine	1	100
1852	003017529007.CEL	003017528026.CEL;003017528027.CEL;003017528028.CEL	FALSE	nitrosodiethylamine	1	100
1853	003017532017.CEL	003017532014.CEL;003017532015.CEL;003017532016.CEL	FALSE	nitrosodiethylamine	4	3
1854	003017532018.CEL	003017532014.CEL;003017532015.CEL;003017532016.CEL	FALSE	nitrosodiethylamine	4	3
1855	003017532019.CEL	003017532014.CEL;003017532015.CEL;003017532016.CEL	FALSE	nitrosodiethylamine	4	3
1856	003017532020.CEL	003017532014.CEL;003017532015.CEL;003017532016.CEL	FALSE	nitrosodiethylamine	4	10
1857	003017532021.CEL	003017532014.CEL;003017532015.CEL;003017532016.CEL	FALSE	nitrosodiethylamine	4	10
1858	003017532022.CEL	003017532014.CEL;003017532015.CEL;003017532016.CEL	FALSE	nitrosodiethylamine	4	10
1859	003017532023.CEL	003017532014.CEL;003017532015.CEL;003017532016.CEL	FALSE	nitrosodiethylamine	4	30
1860	003017532024.CEL	003017532014.CEL;003017532015.CEL;003017532016.CEL	FALSE	nitrosodiethylamine	4	30
1861	003017532025.CEL	003017532014.CEL;003017532015.CEL;003017532016.CEL	FALSE	nitrosodiethylamine	4	30
1862	003017532029.CEL	003017532026.CEL;003017532027.CEL;003017532028.CEL	FALSE	nitrosodiethylamine	8	3
1863	003017532030.CEL	003017532026.CEL;003017532027.CEL;003017532028.CEL	FALSE	nitrosodiethylamine	8	3
1864	003017533001.CEL	003017532026.CEL;003017532027.CEL;003017532028.CEL	FALSE	nitrosodiethylamine	8	3
1865	003017533002.CEL	003017532026.CEL;003017532027.CEL;003017532028.CEL	FALSE	nitrosodiethylamine	8	10
1866	003017533003.CEL	003017532026.CEL;003017532027.CEL;003017532028.CEL	FALSE	nitrosodiethylamine	8	10
1867	003017533004.CEL	003017532026.CEL;003017532027.CEL;003017532028.CEL	FALSE	nitrosodiethylamine	8	10
1868	003017533005.CEL	003017532026.CEL;003017532027.CEL;003017532028.CEL	FALSE	nitrosodiethylamine	8	30
1869	003017533006.CEL	003017532026.CEL;003017532027.CEL;003017532028.CEL	FALSE	nitrosodiethylamine	8	30
1870	003017533007.CEL	003017532026.CEL;003017532027.CEL;003017532028.CEL	FALSE	nitrosodiethylamine	8	30
1871	003017534021.CEL	003017534018.CEL;003017534019.CEL;003017534020.CEL	FALSE	nitrosodiethylamine	15	3
1872	003017534022.CEL	003017534018.CEL;003017534019.CEL;003017534020.CEL	FALSE	nitrosodiethylamine	15	3
1873	003017534023.CEL	003017534018.CEL;003017534019.CEL;003017534020.CEL	FALSE	nitrosodiethylamine	15	3
1874	003017534024.CEL	003017534018.CEL;003017534019.CEL;003017534020.CEL	FALSE	nitrosodiethylamine	15	10
1875	003017534025.CEL	003017534018.CEL;003017534019.CEL;003017534020.CEL	FALSE	nitrosodiethylamine	15	10
1876	003017534026.CEL	003017534018.CEL;003017534019.CEL;003017534020.CEL	FALSE	nitrosodiethylamine	15	10
1877	003017534027.CEL	003017534018.CEL;003017534019.CEL;003017534020.CEL	FALSE	nitrosodiethylamine	15	30
1878	003017535023.CEL	003017534028.CEL;003017534029.CEL;003017534030.CEL	FALSE	nitrosodiethylamine	29	3
1879	003017535024.CEL	003017534028.CEL;003017534029.CEL;003017534030.CEL	FALSE	nitrosodiethylamine	29	3
1880	003017535025.CEL	003017534028.CEL;003017534029.CEL;003017534030.CEL	FALSE	nitrosodiethylamine	29	3
1881	003017535026.CEL	003017534028.CEL;003017534029.CEL;003017534030.CEL	FALSE	nitrosodiethylamine	29	10
1882	003017535027.CEL	003017534028.CEL;003017534029.CEL;003017534030.CEL	FALSE	nitrosodiethylamine	29	10
1883	003017535028.CEL	003017534028.CEL;003017534029.CEL;003017534030.CEL	FALSE	nitrosodiethylamine	29	10
1884	003017915027.CEL	003017915024.CEL;003017915025.CEL;003017915026.CEL	FALSE	N_methyl_N_nitrosourea	1	10
1885	003017915028.CEL	003017915024.CEL;003017915025.CEL;003017915026.CEL	FALSE	N_methyl_N_nitrosourea	1	10
1886	003017915029.CEL	003017915024.CEL;003017915025.CEL;003017915026.CEL	FALSE	N_methyl_N_nitrosourea	1	10
1887	003017915030.CEL	003017915024.CEL;003017915025.CEL;003017915026.CEL	FALSE	N_methyl_N_nitrosourea	1	30
1888	003017916001.CEL	003017915024.CEL;003017915025.CEL;003017915026.CEL	FALSE	N_methyl_N_nitrosourea	1	30
1889	003017916002.CEL	003017915024.CEL;003017915025.CEL;003017915026.CEL	FALSE	N_methyl_N_nitrosourea	1	30
1890	003017916003.CEL	003017915024.CEL;003017915025.CEL;003017915026.CEL	FALSE	N_methyl_N_nitrosourea	1	100
1891	003017916004.CEL	003017915024.CEL;003017915025.CEL;003017915026.CEL	FALSE	N_methyl_N_nitrosourea	1	100
1892	003017916005.CEL	003017915024.CEL;003017915025.CEL;003017915026.CEL	FALSE	N_methyl_N_nitrosourea	1	100
1893	003017915015.CEL	003017915012.CEL;003017915013.CEL;003017915014.CEL	FALSE	N_nitrosomorpholine	1	100
1894	003017915016.CEL	003017915012.CEL;003017915013.CEL;003017915014.CEL	FALSE	N_nitrosomorpholine	1	100
1895	003017915017.CEL	003017915012.CEL;003017915013.CEL;003017915014.CEL	FALSE	N_nitrosomorpholine	1	100
1896	003017915018.CEL	003017915012.CEL;003017915013.CEL;003017915014.CEL	FALSE	N_nitrosomorpholine	1	300
1897	003017915019.CEL	003017915012.CEL;003017915013.CEL;003017915014.CEL	FALSE	N_nitrosomorpholine	1	300
1898	003017915020.CEL	003017915012.CEL;003017915013.CEL;003017915014.CEL	FALSE	N_nitrosomorpholine	1	300
1899	003017915021.CEL	003017915012.CEL;003017915013.CEL;003017915014.CEL	FALSE	N_nitrosomorpholine	1	600
1900	003017915022.CEL	003017915012.CEL;003017915013.CEL;003017915014.CEL	FALSE	N_nitrosomorpholine	1	600
1901	003017915023.CEL	003017915012.CEL;003017915013.CEL;003017915014.CEL	FALSE	N_nitrosomorpholine	1	600
1902	003017428006.CEL	003017428003.CEL;003017428004.CEL;003017428005.CEL	FALSE	phalloidin	1	1
1903	003017428007.CEL	003017428003.CEL;003017428004.CEL;003017428005.CEL	FALSE	phalloidin	1	1
1904	003017428008.CEL	003017428003.CEL;003017428004.CEL;003017428005.CEL	FALSE	phalloidin	1	1
1905	003017231017.CEL	003017231014.CEL;003017231015.CEL;003017231016.CEL	FALSE	phalloidin	4	1
1906	003017231018.CEL	003017231014.CEL;003017231015.CEL;003017231016.CEL	FALSE	phalloidin	4	1
1907	003017231019.CEL	003017231014.CEL;003017231015.CEL;003017231016.CEL	FALSE	phalloidin	4	1
1908	003017231023.CEL	003017231020.CEL;003017231021.CEL;003017231022.CEL	FALSE	phalloidin	8	1
1909	003017231024.CEL	003017231020.CEL;003017231021.CEL;003017231022.CEL	FALSE	phalloidin	8	1
1910	003017231025.CEL	003017231020.CEL;003017231021.CEL;003017231022.CEL	FALSE	phalloidin	8	1
1911	003017496007.CEL	003017496004.CEL;003017496005.CEL;003017496006.CEL	FALSE	phenacetin	1	300
1912	003017496008.CEL	003017496004.CEL;003017496005.CEL;003017496006.CEL	FALSE	phenacetin	1	300
1913	003017504030.CEL	003017496004.CEL;003017496005.CEL;003017496006.CEL	FALSE	phenacetin	1	300
1914	003017496009.CEL	003017496004.CEL;003017496005.CEL;003017496006.CEL	FALSE	phenacetin	1	1000
1915	003017496010.CEL	003017496004.CEL;003017496005.CEL;003017496006.CEL	FALSE	phenacetin	1	1000
1916	003017496011.CEL	003017496004.CEL;003017496005.CEL;003017496006.CEL	FALSE	phenacetin	1	1000
1917	003017496012.CEL	003017496004.CEL;003017496005.CEL;003017496006.CEL	FALSE	phenacetin	1	2000
1918	003017496013.CEL	003017496004.CEL;003017496005.CEL;003017496006.CEL	FALSE	phenacetin	1	2000
1919	003017496014.CEL	003017496004.CEL;003017496005.CEL;003017496006.CEL	FALSE	phenacetin	1	2000
1920	003017519001.CEL	003017518028.CEL;003017518029.CEL;003017518030.CEL	FALSE	phenacetin	4	100
1921	003017519002.CEL	003017518028.CEL;003017518029.CEL;003017518030.CEL	FALSE	phenacetin	4	100
1922	003017519003.CEL	003017518028.CEL;003017518029.CEL;003017518030.CEL	FALSE	phenacetin	4	100
1923	003017519004.CEL	003017518028.CEL;003017518029.CEL;003017518030.CEL	FALSE	phenacetin	4	300
1924	003017519005.CEL	003017518028.CEL;003017518029.CEL;003017518030.CEL	FALSE	phenacetin	4	300
1925	003017519006.CEL	003017518028.CEL;003017518029.CEL;003017518030.CEL	FALSE	phenacetin	4	300
1926	003017519007.CEL	003017518028.CEL;003017518029.CEL;003017518030.CEL	FALSE	phenacetin	4	1000
1927	003017519008.CEL	003017518028.CEL;003017518029.CEL;003017518030.CEL	FALSE	phenacetin	4	1000
1928	003017519009.CEL	003017518028.CEL;003017518029.CEL;003017518030.CEL	FALSE	phenacetin	4	1000
1929	003017521001.CEL	003017519010.CEL;003017519011.CEL;003017519012.CEL	FALSE	phenacetin	8	100
1930	003017521002.CEL	003017519010.CEL;003017519011.CEL;003017519012.CEL	FALSE	phenacetin	8	100
1931	003017521003.CEL	003017519010.CEL;003017519011.CEL;003017519012.CEL	FALSE	phenacetin	8	100
1932	003017521004.CEL	003017519010.CEL;003017519011.CEL;003017519012.CEL	FALSE	phenacetin	8	300
1933	003017521005.CEL	003017519010.CEL;003017519011.CEL;003017519012.CEL	FALSE	phenacetin	8	300
1934	003017521006.CEL	003017519010.CEL;003017519011.CEL;003017519012.CEL	FALSE	phenacetin	8	300
1935	003017521007.CEL	003017519010.CEL;003017519011.CEL;003017519012.CEL	FALSE	phenacetin	8	1000
1936	003017521008.CEL	003017519010.CEL;003017519011.CEL;003017519012.CEL	FALSE	phenacetin	8	1000
1937	003017521009.CEL	003017519010.CEL;003017519011.CEL;003017519012.CEL	FALSE	phenacetin	8	1000
1938	003017520004.CEL	003017520001.CEL;003017520003.CEL;003017554014.CEL	FALSE	phenacetin	15	100
1939	003017520005.CEL	003017520001.CEL;003017520003.CEL;003017554014.CEL	FALSE	phenacetin	15	100
1940	003017520006.CEL	003017520001.CEL;003017520003.CEL;003017554014.CEL	FALSE	phenacetin	15	100
1941	003017520008.CEL	003017520001.CEL;003017520003.CEL;003017554014.CEL	FALSE	phenacetin	15	300
1942	003017554015.CEL	003017520001.CEL;003017520003.CEL;003017554014.CEL	FALSE	phenacetin	15	300
1943	003017554016.CEL	003017520001.CEL;003017520003.CEL;003017554014.CEL	FALSE	phenacetin	15	300
1944	003017520010.CEL	003017520001.CEL;003017520003.CEL;003017554014.CEL	FALSE	phenacetin	15	1000
1945	003017520011.CEL	003017520001.CEL;003017520003.CEL;003017554014.CEL	FALSE	phenacetin	15	1000
1946	003017520012.CEL	003017520001.CEL;003017520003.CEL;003017554014.CEL	FALSE	phenacetin	15	1000
1947	003017520016.CEL	003017520013.CEL;003017520014.CEL;003017520015.CEL	FALSE	phenacetin	29	100
1948	003017520017.CEL	003017520013.CEL;003017520014.CEL;003017520015.CEL	FALSE	phenacetin	29	100
1949	003017520018.CEL	003017520013.CEL;003017520014.CEL;003017520015.CEL	FALSE	phenacetin	29	100
1950	003017520019.CEL	003017520013.CEL;003017520014.CEL;003017520015.CEL	FALSE	phenacetin	29	300
1951	003017520020.CEL	003017520013.CEL;003017520014.CEL;003017520015.CEL	FALSE	phenacetin	29	300
1952	003017520021.CEL	003017520013.CEL;003017520014.CEL;003017520015.CEL	FALSE	phenacetin	29	300
1953	003017520022.CEL	003017520013.CEL;003017520014.CEL;003017520015.CEL	FALSE	phenacetin	29	1000
1954	003017520023.CEL	003017520013.CEL;003017520014.CEL;003017520015.CEL	FALSE	phenacetin	29	1000
1955	003017520024.CEL	003017520013.CEL;003017520014.CEL;003017520015.CEL	FALSE	phenacetin	29	1000
1956	003017229006.CEL	003017229003.CEL;003017229004.CEL;003017229005.CEL	FALSE	phorone	1	40
1957	003017229007.CEL	003017229003.CEL;003017229004.CEL;003017229005.CEL	FALSE	phorone	1	40
1958	003017229008.CEL	003017229003.CEL;003017229004.CEL;003017229005.CEL	FALSE	phorone	1	40
1959	003017229009.CEL	003017229003.CEL;003017229004.CEL;003017229005.CEL	FALSE	phorone	1	120
1960	003017229010.CEL	003017229003.CEL;003017229004.CEL;003017229005.CEL	FALSE	phorone	1	120
1961	003017229011.CEL	003017229003.CEL;003017229004.CEL;003017229005.CEL	FALSE	phorone	1	120
1962	003017229013.CEL	003017229003.CEL;003017229004.CEL;003017229005.CEL	FALSE	phorone	1	400
1963	003017229014.CEL	003017229003.CEL;003017229004.CEL;003017229005.CEL	FALSE	phorone	1	400
1964	003017264015.CEL	003017229003.CEL;003017229004.CEL;003017229005.CEL	FALSE	phorone	1	400
1965	003017666016.CEL	003017666013.CEL;003017666014.CEL;003017666015.CEL	FALSE	rifampicin	1	20
1966	003017666017.CEL	003017666013.CEL;003017666014.CEL;003017666015.CEL	FALSE	rifampicin	1	20
1967	003017666018.CEL	003017666013.CEL;003017666014.CEL;003017666015.CEL	FALSE	rifampicin	1	20
1968	003017666019.CEL	003017666013.CEL;003017666014.CEL;003017666015.CEL	FALSE	rifampicin	1	60
1969	003017666020.CEL	003017666013.CEL;003017666014.CEL;003017666015.CEL	FALSE	rifampicin	1	60
1970	003017666021.CEL	003017666013.CEL;003017666014.CEL;003017666015.CEL	FALSE	rifampicin	1	60
1971	003017666022.CEL	003017666013.CEL;003017666014.CEL;003017666015.CEL	FALSE	rifampicin	1	200
1972	003017666023.CEL	003017666013.CEL;003017666014.CEL;003017666015.CEL	FALSE	rifampicin	1	200
1973	003017666024.CEL	003017666013.CEL;003017666014.CEL;003017666015.CEL	FALSE	rifampicin	1	200
1974	003017719020.CEL	003017719017.CEL;003017719018.CEL;003017719019.CEL	FALSE	rifampicin	4	20
1975	003017719021.CEL	003017719017.CEL;003017719018.CEL;003017719019.CEL	FALSE	rifampicin	4	20
1976	003017719022.CEL	003017719017.CEL;003017719018.CEL;003017719019.CEL	FALSE	rifampicin	4	20
1977	003017719023.CEL	003017719017.CEL;003017719018.CEL;003017719019.CEL	FALSE	rifampicin	4	60
1978	003017719024.CEL	003017719017.CEL;003017719018.CEL;003017719019.CEL	FALSE	rifampicin	4	60
1979	003017719025.CEL	003017719017.CEL;003017719018.CEL;003017719019.CEL	FALSE	rifampicin	4	60
1980	003017719026.CEL	003017719017.CEL;003017719018.CEL;003017719019.CEL	FALSE	rifampicin	4	200
1981	003017719027.CEL	003017719017.CEL;003017719018.CEL;003017719019.CEL	FALSE	rifampicin	4	200
1982	003017719028.CEL	003017719017.CEL;003017719018.CEL;003017719019.CEL	FALSE	rifampicin	4	200
1983	003017720002.CEL	003017719029.CEL;003017719030.CEL;003017720001.CEL	FALSE	rifampicin	8	20
1984	003017720003.CEL	003017719029.CEL;003017719030.CEL;003017720001.CEL	FALSE	rifampicin	8	20
1985	003017720004.CEL	003017719029.CEL;003017719030.CEL;003017720001.CEL	FALSE	rifampicin	8	20
1986	003017720005.CEL	003017719029.CEL;003017719030.CEL;003017720001.CEL	FALSE	rifampicin	8	60
1987	003017720006.CEL	003017719029.CEL;003017719030.CEL;003017720001.CEL	FALSE	rifampicin	8	60
1988	003017720007.CEL	003017719029.CEL;003017719030.CEL;003017720001.CEL	FALSE	rifampicin	8	60
1989	003017720008.CEL	003017719029.CEL;003017719030.CEL;003017720001.CEL	FALSE	rifampicin	8	200
1990	003017720009.CEL	003017719029.CEL;003017719030.CEL;003017720001.CEL	FALSE	rifampicin	8	200
1991	003017720010.CEL	003017719029.CEL;003017719030.CEL;003017720001.CEL	FALSE	rifampicin	8	200
1992	003017720014.CEL	003017720011.CEL;003017720012.CEL;003017720013.CEL	FALSE	rifampicin	15	20
1993	003017720015.CEL	003017720011.CEL;003017720012.CEL;003017720013.CEL	FALSE	rifampicin	15	20
1994	003017720016.CEL	003017720011.CEL;003017720012.CEL;003017720013.CEL	FALSE	rifampicin	15	20
1995	003017720017.CEL	003017720011.CEL;003017720012.CEL;003017720013.CEL	FALSE	rifampicin	15	60
1996	003017720018.CEL	003017720011.CEL;003017720012.CEL;003017720013.CEL	FALSE	rifampicin	15	60
1997	003017720019.CEL	003017720011.CEL;003017720012.CEL;003017720013.CEL	FALSE	rifampicin	15	60
1998	003017720020.CEL	003017720011.CEL;003017720012.CEL;003017720013.CEL	FALSE	rifampicin	15	200
1999	003017720021.CEL	003017720011.CEL;003017720012.CEL;003017720013.CEL	FALSE	rifampicin	15	200
[truncated: 325 more rows]

## Sheet: TG Necrosis
	SAMPLE	CONTROL	INJURY	COMPOUND	TREATMENT	DOSE
1	003017906001.CEL	003017905028.CEL;003017905029.CEL;003017905030.CEL	FALSE	1% cholesterol + 0.25% sodium cholate	4	9999
2	003017906002.CEL	003017905028.CEL;003017905029.CEL;003017905030.CEL	FALSE	1% cholesterol + 0.25% sodium cholate	4	9999
3	003017906003.CEL	003017905028.CEL;003017905029.CEL;003017905030.CEL	FALSE	1% cholesterol + 0.25% sodium cholate	4	9999
4	003017906007.CEL	003017906004.CEL;003017906005.CEL;003017906006.CEL	FALSE	1% cholesterol + 0.25% sodium cholate	8	9999
[truncated: 2,320 more rows]

## Sheet: DM BH
	SAMPLE	CONTROL	INJURY	COMPOUND	TREATMENT	DOSE
[truncated: 699 more rows]

[truncated: 5 more sheets: DM Fibrosis, DM Necrosis, Ippolito BH, Ippolito Fibrosis, Ippolito Necrosis]
