# Supplementary material for: Deep Neural Network Models for Predicting Chemically Induced Liver Toxicity Endpoints From Transcriptomic Responses
Source: Front Pharmacol. 2019 Feb 5;10:42. doi: 10.3389/fphar.2019.00042 (PMC6370634; doi:10.3389/fphar.2019.00042)
Supplement: Supplementary file 1 [file Data_Sheet_1.zip › ms-Table S2.xlsx]

## Sheet: Brown Fibrosis
Tabls S2: Information of samples from five external validation datasets.
	SAMPLE	CONTROL	INJURY	COMPOUND	TREATMENT	DOSE
1	GSM1854224.CEL	GSM1854215.CEL;GSM1854216.CEL;GSM1854217.CEL	FALSE	galactosamine	0.125	750
2	GSM1854225.CEL	GSM1854215.CEL;GSM1854216.CEL;GSM1854217.CEL	FALSE	galactosamine	0.125	750
3	GSM1854226.CEL	GSM1854215.CEL;GSM1854216.CEL;GSM1854217.CEL	FALSE	galactosamine	0.125	750
4	GSM1854221.CEL	GSM1854212.CEL;GSM1854213.CEL;GSM1854214.CEL	FALSE	galactosamine	1	750
5	GSM1854222.CEL	GSM1854212.CEL;GSM1854213.CEL;GSM1854214.CEL	FALSE	galactosamine	1	750
6	GSM1854223.CEL	GSM1854212.CEL;GSM1854213.CEL;GSM1854214.CEL	FALSE	galactosamine	1	750
7	GSM1854227.CEL	GSM1854218.CEL;GSM1854219.CEL;GSM1854220.CEL	FALSE	galactosamine	2	750
8	GSM1854228.CEL	GSM1854218.CEL;GSM1854219.CEL;GSM1854220.CEL	FALSE	galactosamine	2	750
9	GSM1854229.CEL	GSM1854206.CEL;GSM1854207.CEL;GSM1854208.CEL	FALSE	galactosamine	8	750
10	GSM1854230.CEL	GSM1854206.CEL;GSM1854207.CEL;GSM1854208.CEL	FALSE	galactosamine	8	750
11	GSM1854231.CEL	GSM1854206.CEL;GSM1854207.CEL;GSM1854208.CEL	FALSE	galactosamine	8	750
12	GSM1854241.CEL	GSM1854215.CEL;GSM1854216.CEL;GSM1854217.CEL	FALSE	nevirapine	0.125	75
13	GSM1854242.CEL	GSM1854215.CEL;GSM1854216.CEL;GSM1854217.CEL	FALSE	nevirapine	0.125	75
14	GSM1854243.CEL	GSM1854215.CEL;GSM1854216.CEL;GSM1854217.CEL	FALSE	nevirapine	0.125	75
15	GSM1854238.CEL	GSM1854212.CEL;GSM1854213.CEL;GSM1854214.CEL	FALSE	nevirapine	1	75
16	GSM1854239.CEL	GSM1854212.CEL;GSM1854213.CEL;GSM1854214.CEL	FALSE	nevirapine	1	75
17	GSM1854240.CEL	GSM1854212.CEL;GSM1854213.CEL;GSM1854214.CEL	FALSE	nevirapine	1	75
18	GSM1854244.CEL	GSM1854218.CEL;GSM1854219.CEL;GSM1854220.CEL	FALSE	nevirapine	2	75
19	GSM1854245.CEL	GSM1854218.CEL;GSM1854219.CEL;GSM1854220.CEL	FALSE	nevirapine	2	75
20	GSM1854246.CEL	GSM1854218.CEL;GSM1854219.CEL;GSM1854220.CEL	FALSE	nevirapine	2	75
21	GSM1854232.CEL	GSM1854209.CEL;GSM1854210.CEL;GSM1854211.CEL	FALSE	nevirapine	15	75
22	GSM1854233.CEL	GSM1854209.CEL;GSM1854210.CEL;GSM1854211.CEL	FALSE	nevirapine	15	75
23	GSM1854234.CEL	GSM1854209.CEL;GSM1854210.CEL;GSM1854211.CEL	FALSE	nevirapine	15	75
24	GSM1854253.CEL	GSM1854215.CEL;GSM1854216.CEL;GSM1854217.CEL	FALSE	NGN	0.125	1
25	GSM1854254.CEL	GSM1854215.CEL;GSM1854216.CEL;GSM1854217.CEL	FALSE	NGN	0.125	1
26	GSM1854255.CEL	GSM1854215.CEL;GSM1854216.CEL;GSM1854217.CEL	FALSE	NGN	0.125	1
27	GSM1854247.CEL	GSM1854212.CEL;GSM1854213.CEL;GSM1854214.CEL	FALSE	NGN	1	1
28	GSM1854248.CEL	GSM1854212.CEL;GSM1854213.CEL;GSM1854214.CEL	FALSE	NGN	1	1
29	GSM1854249.CEL	GSM1854212.CEL;GSM1854213.CEL;GSM1854214.CEL	FALSE	NGN	1	1
30	GSM1854250.CEL	GSM1854218.CEL;GSM1854219.CEL;GSM1854220.CEL	FALSE	NGN	2	1
31	GSM1854251.CEL	GSM1854218.CEL;GSM1854219.CEL;GSM1854220.CEL	FALSE	NGN	2	1
32	GSM1854252.CEL	GSM1854218.CEL;GSM1854219.CEL;GSM1854220.CEL	FALSE	NGN	2	1
33	GSM1854235.CEL	GSM1854209.CEL;GSM1854210.CEL;GSM1854211.CEL	TRUE	NGN	15	1
34	GSM1854236.CEL	GSM1854209.CEL;GSM1854210.CEL;GSM1854211.CEL	TRUE	NGN	15	1
35	GSM1854237.CEL	GSM1854209.CEL;GSM1854210.CEL;GSM1854211.CEL	TRUE	NGN	15	1

## Sheet: Eun BH
	SAMPLE	CONTROL	INJURY	COMPOUND	TREATMENT	DOSE
1	CBZ.2D.L.1	N.2D.1;N.2D.2;N.2D.3;N.2D.4;N.2D.5;N.2D.6	FALSE	CBZ	2	1
2	CBZ.2D.L.2	N.2D.1;N.2D.2;N.2D.3;N.2D.4;N.2D.5;N.2D.6	FALSE	CBZ	2	1
3	CBZ.2D.L.3	N.2D.1;N.2D.2;N.2D.3;N.2D.4;N.2D.5;N.2D.6	FALSE	CBZ	2	1
4	CBZ.2D.L.4	N.2D.1;N.2D.2;N.2D.3;N.2D.4;N.2D.5;N.2D.6	FALSE	CBZ	2	1
5	CBZ.2D.L.5	N.2D.1;N.2D.2;N.2D.3;N.2D.4;N.2D.5;N.2D.6	FALSE	CBZ	2	1
6	CBZ.2D.L.6	N.2D.1;N.2D.2;N.2D.3;N.2D.4;N.2D.5;N.2D.6	FALSE	CBZ	2	1
7	CBZ.2D.M.1	N.2D.1;N.2D.2;N.2D.3;N.2D.4;N.2D.5;N.2D.6	FALSE	CBZ	2	2
8	CBZ.2D.M.2	N.2D.1;N.2D.2;N.2D.3;N.2D.4;N.2D.5;N.2D.6	FALSE	CBZ	2	2
9	CBZ.2D.M.3	N.2D.1;N.2D.2;N.2D.3;N.2D.4;N.2D.5;N.2D.6	FALSE	CBZ	2	2
10	CBZ.2D.M.4	N.2D.1;N.2D.2;N.2D.3;N.2D.4;N.2D.5;N.2D.6	FALSE	CBZ	2	2
11	CBZ.2D.M.5	N.2D.1;N.2D.2;N.2D.3;N.2D.4;N.2D.5;N.2D.6	FALSE	CBZ	2	2
12	CBZ.2D.M.6	N.2D.1;N.2D.2;N.2D.3;N.2D.4;N.2D.5;N.2D.6	FALSE	CBZ	2	2
13	CBZ.2D.H.1	N.2D.1;N.2D.2;N.2D.3;N.2D.4;N.2D.5;N.2D.6	FALSE	CBZ	2	3
14	CBZ.2D.H.2	N.2D.1;N.2D.2;N.2D.3;N.2D.4;N.2D.5;N.2D.6	FALSE	CBZ	2	3
15	CBZ.2D.H.3	N.2D.1;N.2D.2;N.2D.3;N.2D.4;N.2D.5;N.2D.6	FALSE	CBZ	2	3
16	CBZ.2D.H.4	N.2D.1;N.2D.2;N.2D.3;N.2D.4;N.2D.5;N.2D.6	FALSE	CBZ	2	3
17	CBZ.2D.H.5	N.2D.1;N.2D.2;N.2D.3;N.2D.4;N.2D.5;N.2D.6	FALSE	CBZ	2	3
18	CBZ.2D.H.6	N.2D.1;N.2D.2;N.2D.3;N.2D.4;N.2D.5;N.2D.6	FALSE	CBZ	2	3
19	CBZ.3D.L.1	N.3D.1;N.3D.2;N.3D.3;N.3D.4;N.3D.5;N.3D.6	FALSE	CBZ	3	1
20	CBZ.3D.L.2	N.3D.1;N.3D.2;N.3D.3;N.3D.4;N.3D.5;N.3D.6	FALSE	CBZ	3	1
21	CBZ.3D.L.3	N.3D.1;N.3D.2;N.3D.3;N.3D.4;N.3D.5;N.3D.6	FALSE	CBZ	3	1
22	CBZ.3D.L.4	N.3D.1;N.3D.2;N.3D.3;N.3D.4;N.3D.5;N.3D.6	FALSE	CBZ	3	1
23	CBZ.3D.L.5	N.3D.1;N.3D.2;N.3D.3;N.3D.4;N.3D.5;N.3D.6	FALSE	CBZ	3	1
24	CBZ.3D.L.6	N.3D.1;N.3D.2;N.3D.3;N.3D.4;N.3D.5;N.3D.6	FALSE	CBZ	3	1
25	CBZ.3D.M.1	N.3D.1;N.3D.2;N.3D.3;N.3D.4;N.3D.5;N.3D.6	FALSE	CBZ	3	2
26	CBZ.3D.M.2	N.3D.1;N.3D.2;N.3D.3;N.3D.4;N.3D.5;N.3D.6	FALSE	CBZ	3	2
27	CBZ.3D.M.3	N.3D.1;N.3D.2;N.3D.3;N.3D.4;N.3D.5;N.3D.6	FALSE	CBZ	3	2
28	CBZ.3D.M.4	N.3D.1;N.3D.2;N.3D.3;N.3D.4;N.3D.5;N.3D.6	FALSE	CBZ	3	2
29	CBZ.3D.M.5	N.3D.1;N.3D.2;N.3D.3;N.3D.4;N.3D.5;N.3D.6	FALSE	CBZ	3	2
30	CBZ.3D.M.6	N.3D.1;N.3D.2;N.3D.3;N.3D.4;N.3D.5;N.3D.6	FALSE	CBZ	3	2
31	CBZ.3D.H.1	N.3D.1;N.3D.2;N.3D.3;N.3D.4;N.3D.5;N.3D.6	FALSE	CBZ	3	3
32	CBZ.3D.H.2	N.3D.1;N.3D.2;N.3D.3;N.3D.4;N.3D.5;N.3D.6	FALSE	CBZ	3	3
33	CBZ.3D.H.3	N.3D.1;N.3D.2;N.3D.3;N.3D.4;N.3D.5;N.3D.6	FALSE	CBZ	3	3
34	CBZ.3D.H.4	N.3D.1;N.3D.2;N.3D.3;N.3D.4;N.3D.5;N.3D.6	FALSE	CBZ	3	3
35	CBZ.3D.H.5	N.3D.1;N.3D.2;N.3D.3;N.3D.4;N.3D.5;N.3D.6	FALSE	CBZ	3	3
36	CBZ.3D.H.6	N.3D.1;N.3D.2;N.3D.3;N.3D.4;N.3D.5;N.3D.6	FALSE	CBZ	3	3
37	CBZ.10D.L.1	N.10D.1;N.10D.2;N.10D.3;N.10D.4	FALSE	CBZ	10	1
38	CBZ.10D.L.2	N.10D.1;N.10D.2;N.10D.3;N.10D.4	FALSE	CBZ	10	1
39	CBZ.10D.L.3	N.10D.1;N.10D.2;N.10D.3;N.10D.4	FALSE	CBZ	10	1
40	CBZ.10D.L.4	N.10D.1;N.10D.2;N.10D.3;N.10D.4	FALSE	CBZ	10	1
41	CBZ.10D.L.5	N.10D.1;N.10D.2;N.10D.3;N.10D.4	FALSE	CBZ	10	1
42	CBZ.10D.L.6	N.10D.1;N.10D.2;N.10D.3;N.10D.4	FALSE	CBZ	10	1
43	CBZ.10D.M.1	N.10D.1;N.10D.2;N.10D.3;N.10D.4	FALSE	CBZ	10	2
44	CBZ.10D.M.2	N.10D.1;N.10D.2;N.10D.3;N.10D.4	FALSE	CBZ	10	2
45	CBZ.10D.M.3	N.10D.1;N.10D.2;N.10D.3;N.10D.4	FALSE	CBZ	10	2
46	CBZ.10D.M.4	N.10D.1;N.10D.2;N.10D.3;N.10D.4	FALSE	CBZ	10	2
47	CBZ.10D.M.5	N.10D.1;N.10D.2;N.10D.3;N.10D.4	FALSE	CBZ	10	2
48	CBZ.10D.H.1	N.10D.1;N.10D.2;N.10D.3;N.10D.4	FALSE	CBZ	10	3
49	CBZ.10D.H.2	N.10D.1;N.10D.2;N.10D.3;N.10D.4	FALSE	CBZ	10	3
50	CBZ.10D.H.3	N.10D.1;N.10D.2;N.10D.3;N.10D.4	FALSE	CBZ	10	3
51	CBZ.10D.H.4	N.10D.1;N.10D.2;N.10D.3;N.10D.4	FALSE	CBZ	10	3
52	CBZ.10D.H.5	N.10D.1;N.10D.2;N.10D.3;N.10D.4	FALSE	CBZ	10	3
53	CBZ.10D.H.6	N.10D.1;N.10D.2;N.10D.3;N.10D.4	FALSE	CBZ	10	3
54	CPZ.2D.L.1	N.2D.1;N.2D.2;N.2D.3;N.2D.4;N.2D.5;N.2D.6	FALSE	CPZ	2	1
55	CPZ.2D.L.2	N.2D.1;N.2D.2;N.2D.3;N.2D.4;N.2D.5;N.2D.6	FALSE	CPZ	2	1
56	CPZ.2D.L.3	N.2D.1;N.2D.2;N.2D.3;N.2D.4;N.2D.5;N.2D.6	FALSE	CPZ	2	1
57	CPZ.2D.L.4	N.2D.1;N.2D.2;N.2D.3;N.2D.4;N.2D.5;N.2D.6	FALSE	CPZ	2	1
58	CPZ.2D.L.5	N.2D.1;N.2D.2;N.2D.3;N.2D.4;N.2D.5;N.2D.6	FALSE	CPZ	2	1
59	CPZ.2D.L.6	N.2D.1;N.2D.2;N.2D.3;N.2D.4;N.2D.5;N.2D.6	FALSE	CPZ	2	1
60	CPZ.2D.M.1	N.2D.1;N.2D.2;N.2D.3;N.2D.4;N.2D.5;N.2D.6	FALSE	CPZ	2	2
61	CPZ.2D.M.2	N.2D.1;N.2D.2;N.2D.3;N.2D.4;N.2D.5;N.2D.6	FALSE	CPZ	2	2
62	CPZ.2D.M.3	N.2D.1;N.2D.2;N.2D.3;N.2D.4;N.2D.5;N.2D.6	FALSE	CPZ	2	2
63	CPZ.2D.M.4	N.2D.1;N.2D.2;N.2D.3;N.2D.4;N.2D.5;N.2D.6	FALSE	CPZ	2	2
64	CPZ.2D.M.5	N.2D.1;N.2D.2;N.2D.3;N.2D.4;N.2D.5;N.2D.6	FALSE	CPZ	2	2
65	CPZ.2D.M.6	N.2D.1;N.2D.2;N.2D.3;N.2D.4;N.2D.5;N.2D.6	FALSE	CPZ	2	2
66	CPZ.2D.H.1	N.2D.1;N.2D.2;N.2D.3;N.2D.4;N.2D.5;N.2D.6	FALSE	CPZ	2	3
67	CPZ.2D.H.2	N.2D.1;N.2D.2;N.2D.3;N.2D.4;N.2D.5;N.2D.6	FALSE	CPZ	2	3
68	CPZ.2D.H.3	N.2D.1;N.2D.2;N.2D.3;N.2D.4;N.2D.5;N.2D.6	FALSE	CPZ	2	3
69	CPZ.2D.H.4	N.2D.1;N.2D.2;N.2D.3;N.2D.4;N.2D.5;N.2D.6	FALSE	CPZ	2	3
70	CPZ.2D.H.5	N.2D.1;N.2D.2;N.2D.3;N.2D.4;N.2D.5;N.2D.6	FALSE	CPZ	2	3
71	CPZ.2D.H.6	N.2D.1;N.2D.2;N.2D.3;N.2D.4;N.2D.5;N.2D.6	FALSE	CPZ	2	3
72	CPZ.3D.L.1	N.3D.1;N.3D.2;N.3D.3;N.3D.4;N.3D.5;N.3D.6	FALSE	CPZ	3	1
73	CPZ.3D.L.2	N.3D.1;N.3D.2;N.3D.3;N.3D.4;N.3D.5;N.3D.6	FALSE	CPZ	3	1
74	CPZ.3D.L.3	N.3D.1;N.3D.2;N.3D.3;N.3D.4;N.3D.5;N.3D.6	FALSE	CPZ	3	1
75	CPZ.3D.L.4	N.3D.1;N.3D.2;N.3D.3;N.3D.4;N.3D.5;N.3D.6	FALSE	CPZ	3	1
76	CPZ.3D.L.5	N.3D.1;N.3D.2;N.3D.3;N.3D.4;N.3D.5;N.3D.6	FALSE	CPZ	3	1
77	CPZ.3D.L.6	N.3D.1;N.3D.2;N.3D.3;N.3D.4;N.3D.5;N.3D.6	FALSE	CPZ	3	1
78	CPZ.3D.M.1	N.3D.1;N.3D.2;N.3D.3;N.3D.4;N.3D.5;N.3D.6	FALSE	CPZ	3	2
79	CPZ.3D.M.2	N.3D.1;N.3D.2;N.3D.3;N.3D.4;N.3D.5;N.3D.6	FALSE	CPZ	3	2
80	CPZ.3D.M.3	N.3D.1;N.3D.2;N.3D.3;N.3D.4;N.3D.5;N.3D.6	FALSE	CPZ	3	2
81	CPZ.3D.M.4	N.3D.1;N.3D.2;N.3D.3;N.3D.4;N.3D.5;N.3D.6	FALSE	CPZ	3	2
82	CPZ.3D.M.5	N.3D.1;N.3D.2;N.3D.3;N.3D.4;N.3D.5;N.3D.6	FALSE	CPZ	3	2
83	CPZ.3D.M.6	N.3D.1;N.3D.2;N.3D.3;N.3D.4;N.3D.5;N.3D.6	FALSE	CPZ	3	2
84	CPZ.3D.H.1	N.3D.1;N.3D.2;N.3D.3;N.3D.4;N.3D.5;N.3D.6	FALSE	CPZ	3	3
85	CPZ.3D.H.2	N.3D.1;N.3D.2;N.3D.3;N.3D.4;N.3D.5;N.3D.6	FALSE	CPZ	3	3
86	CPZ.3D.H.3	N.3D.1;N.3D.2;N.3D.3;N.3D.4;N.3D.5;N.3D.6	FALSE	CPZ	3	3
87	CPZ.3D.H.4	N.3D.1;N.3D.2;N.3D.3;N.3D.4;N.3D.5;N.3D.6	FALSE	CPZ	3	3
88	CPZ.3D.H.5	N.3D.1;N.3D.2;N.3D.3;N.3D.4;N.3D.5;N.3D.6	FALSE	CPZ	3	3
89	CPZ.3D.H.6	N.3D.1;N.3D.2;N.3D.3;N.3D.4;N.3D.5;N.3D.6	FALSE	CPZ	3	3
90	CPZ.10D.L.1	N.10D.1;N.10D.2;N.10D.3;N.10D.4	FALSE	CPZ	10	1
91	CPZ.10D.L.2	N.10D.1;N.10D.2;N.10D.3;N.10D.4	FALSE	CPZ	10	1
92	CPZ.10D.L.3	N.10D.1;N.10D.2;N.10D.3;N.10D.4	FALSE	CPZ	10	1
93	CPZ.10D.L.4	N.10D.1;N.10D.2;N.10D.3;N.10D.4	FALSE	CPZ	10	1
94	CPZ.10D.L.5	N.10D.1;N.10D.2;N.10D.3;N.10D.4	FALSE	CPZ	10	1
95	CPZ.10D.L.6	N.10D.1;N.10D.2;N.10D.3;N.10D.4	FALSE	CPZ	10	1
96	CPZ.10D.M.1	N.10D.1;N.10D.2;N.10D.3;N.10D.4	FALSE	CPZ	10	2
97	CPZ.10D.M.2	N.10D.1;N.10D.2;N.10D.3;N.10D.4	FALSE	CPZ	10	2
98	CPZ.10D.M.3	N.10D.1;N.10D.2;N.10D.3;N.10D.4	FALSE	CPZ	10	2
99	CPZ.10D.M.4	N.10D.1;N.10D.2;N.10D.3;N.10D.4	FALSE	CPZ	10	2
100	CPZ.10D.M.5	N.10D.1;N.10D.2;N.10D.3;N.10D.4	FALSE	CPZ	10	2
101	CPZ.10D.M.6	N.10D.1;N.10D.2;N.10D.3;N.10D.4	FALSE	CPZ	10	2
102	CPZ.10D.H.1	N.10D.1;N.10D.2;N.10D.3;N.10D.4	FALSE	CPZ	10	3
103	CPZ.10D.H.2	N.10D.1;N.10D.2;N.10D.3;N.10D.4	FALSE	CPZ	10	3
104	CPZ.10D.H.3	N.10D.1;N.10D.2;N.10D.3;N.10D.4	FALSE	CPZ	10	3
105	CPZ.10D.H.4	N.10D.1;N.10D.2;N.10D.3;N.10D.4	FALSE	CPZ	10	3
106	CPZ.10D.H.5	N.10D.1;N.10D.2;N.10D.3;N.10D.4	FALSE	CPZ	10	3
107	CPZ.10D.H.6	N.10D.1;N.10D.2;N.10D.3;N.10D.4	FALSE	CPZ	10	3
108	ENA.2D.L.1	N.2D.1;N.2D.2;N.2D.3;N.2D.4;N.2D.5;N.2D.6	FALSE	ENA	2	1
109	ENA.2D.L.2	N.2D.1;N.2D.2;N.2D.3;N.2D.4;N.2D.5;N.2D.6	FALSE	ENA	2	1
110	ENA.2D.L.3	N.2D.1;N.2D.2;N.2D.3;N.2D.4;N.2D.5;N.2D.6	FALSE	ENA	2	1
111	ENA.2D.L.4	N.2D.1;N.2D.2;N.2D.3;N.2D.4;N.2D.5;N.2D.6	FALSE	ENA	2	1
112	ENA.2D.L.5	N.2D.1;N.2D.2;N.2D.3;N.2D.4;N.2D.5;N.2D.6	FALSE	ENA	2	1
113	ENA.2D.L.6	N.2D.1;N.2D.2;N.2D.3;N.2D.4;N.2D.5;N.2D.6	FALSE	ENA	2	1
114	ENA.2D.M.1	N.2D.1;N.2D.2;N.2D.3;N.2D.4;N.2D.5;N.2D.6	FALSE	ENA	2	2
115	ENA.2D.M.2	N.2D.1;N.2D.2;N.2D.3;N.2D.4;N.2D.5;N.2D.6	FALSE	ENA	2	2
116	ENA.2D.M.3	N.2D.1;N.2D.2;N.2D.3;N.2D.4;N.2D.5;N.2D.6	FALSE	ENA	2	2
117	ENA.2D.M.4	N.2D.1;N.2D.2;N.2D.3;N.2D.4;N.2D.5;N.2D.6	FALSE	ENA	2	2
118	ENA.2D.M.5	N.2D.1;N.2D.2;N.2D.3;N.2D.4;N.2D.5;N.2D.6	FALSE	ENA	2	2
119	ENA.2D.M.6	N.2D.1;N.2D.2;N.2D.3;N.2D.4;N.2D.5;N.2D.6	FALSE	ENA	2	2
120	ENA.2D.H.1	N.2D.1;N.2D.2;N.2D.3;N.2D.4;N.2D.5;N.2D.6	FALSE	ENA	2	3
121	ENA.2D.H.2	N.2D.1;N.2D.2;N.2D.3;N.2D.4;N.2D.5;N.2D.6	FALSE	ENA	2	3
122	ENA.2D.H.3	N.2D.1;N.2D.2;N.2D.3;N.2D.4;N.2D.5;N.2D.6	FALSE	ENA	2	3
123	ENA.2D.H.4	N.2D.1;N.2D.2;N.2D.3;N.2D.4;N.2D.5;N.2D.6	FALSE	ENA	2	3
124	ENA.2D.H.5	N.2D.1;N.2D.2;N.2D.3;N.2D.4;N.2D.5;N.2D.6	FALSE	ENA	2	3
125	ENA.2D.H.6	N.2D.1;N.2D.2;N.2D.3;N.2D.4;N.2D.5;N.2D.6	FALSE	ENA	2	3
126	ENA.3D.L.1	N.3D.1;N.3D.2;N.3D.3;N.3D.4;N.3D.5;N.3D.6	FALSE	ENA	3	1
127	ENA.3D.L.2	N.3D.1;N.3D.2;N.3D.3;N.3D.4;N.3D.5;N.3D.6	FALSE	ENA	3	1
128	ENA.3D.L.3	N.3D.1;N.3D.2;N.3D.3;N.3D.4;N.3D.5;N.3D.6	FALSE	ENA	3	1
129	ENA.3D.L.4	N.3D.1;N.3D.2;N.3D.3;N.3D.4;N.3D.5;N.3D.6	FALSE	ENA	3	1
130	ENA.3D.L.5	N.3D.1;N.3D.2;N.3D.3;N.3D.4;N.3D.5;N.3D.6	FALSE	ENA	3	1
131	ENA.3D.L.6	N.3D.1;N.3D.2;N.3D.3;N.3D.4;N.3D.5;N.3D.6	FALSE	ENA	3	1
132	ENA.3D.M.1	N.3D.1;N.3D.2;N.3D.3;N.3D.4;N.3D.5;N.3D.6	FALSE	ENA	3	2
133	ENA.3D.M.2	N.3D.1;N.3D.2;N.3D.3;N.3D.4;N.3D.5;N.3D.6	FALSE	ENA	3	2
134	ENA.3D.M.3	N.3D.1;N.3D.2;N.3D.3;N.3D.4;N.3D.5;N.3D.6	FALSE	ENA	3	2
135	ENA.3D.M.4	N.3D.1;N.3D.2;N.3D.3;N.3D.4;N.3D.5;N.3D.6	FALSE	ENA	3	2
136	ENA.3D.M.5	N.3D.1;N.3D.2;N.3D.3;N.3D.4;N.3D.5;N.3D.6	FALSE	ENA	3	2
137	ENA.3D.M.6	N.3D.1;N.3D.2;N.3D.3;N.3D.4;N.3D.5;N.3D.6	FALSE	ENA	3	2
138	ENA.3D.H.1	N.3D.1;N.3D.2;N.3D.3;N.3D.4;N.3D.5;N.3D.6	FALSE	ENA	3	3
139	ENA.3D.H.2	N.3D.1;N.3D.2;N.3D.3;N.3D.4;N.3D.5;N.3D.6	FALSE	ENA	3	3
140	ENA.3D.H.3	N.3D.1;N.3D.2;N.3D.3;N.3D.4;N.3D.5;N.3D.6	FALSE	ENA	3	3
141	ENA.3D.H.4	N.3D.1;N.3D.2;N.3D.3;N.3D.4;N.3D.5;N.3D.6	FALSE	ENA	3	3
142	ENA.3D.H.5	N.3D.1;N.3D.2;N.3D.3;N.3D.4;N.3D.5;N.3D.6	FALSE	ENA	3	3
143	ENA.3D.H.6	N.3D.1;N.3D.2;N.3D.3;N.3D.4;N.3D.5;N.3D.6	FALSE	ENA	3	3
144	ENA.10D.L.1	N.10D.1;N.10D.2;N.10D.3;N.10D.4	FALSE	ENA	10	1
145	ENA.10D.L.2	N.10D.1;N.10D.2;N.10D.3;N.10D.4	FALSE	ENA	10	1
146	ENA.10D.L.3	N.10D.1;N.10D.2;N.10D.3;N.10D.4	FALSE	ENA	10	1
147	ENA.10D.L.4	N.10D.1;N.10D.2;N.10D.3;N.10D.4	FALSE	ENA	10	1
148	ENA.10D.L.5	N.10D.1;N.10D.2;N.10D.3;N.10D.4	FALSE	ENA	10	1
149	ENA.10D.L.6	N.10D.1;N.10D.2;N.10D.3;N.10D.4	FALSE	ENA	10	1
150	ENA.10D.M.1	N.10D.1;N.10D.2;N.10D.3;N.10D.4	FALSE	ENA	10	2
151	ENA.10D.M.2	N.10D.1;N.10D.2;N.10D.3;N.10D.4	FALSE	ENA	10	2
152	ENA.10D.M.3	N.10D.1;N.10D.2;N.10D.3;N.10D.4	FALSE	ENA	10	2
153	ENA.10D.M.4	N.10D.1;N.10D.2;N.10D.3;N.10D.4	FALSE	ENA	10	2
154	ENA.10D.M.5	N.10D.1;N.10D.2;N.10D.3;N.10D.4	FALSE	ENA	10	2
155	ENA.10D.M.6	N.10D.1;N.10D.2;N.10D.3;N.10D.4	FALSE	ENA	10	2
156	ENA.10D.H.1	N.10D.1;N.10D.2;N.10D.3;N.10D.4	FALSE	ENA	10	3
157	ENA.10D.H.2	N.10D.1;N.10D.2;N.10D.3;N.10D.4	FALSE	ENA	10	3
158	ENA.10D.H.3	N.10D.1;N.10D.2;N.10D.3;N.10D.4	FALSE	ENA	10	3
159	ENA.10D.H.4	N.10D.1;N.10D.2;N.10D.3;N.10D.4	FALSE	ENA	10	3
160	ENA.10D.H.5	N.10D.1;N.10D.2;N.10D.3;N.10D.4	FALSE	ENA	10	3
161	ENA.10D.H.6	N.10D.1;N.10D.2;N.10D.3;N.10D.4	FALSE	ENA	10	3
162	PZA.2D.L.1	N.2D.1;N.2D.2;N.2D.3;N.2D.4;N.2D.5;N.2D.6	FALSE	PZA	2	1
163	PZA.2D.L.2	N.2D.1;N.2D.2;N.2D.3;N.2D.4;N.2D.5;N.2D.6	FALSE	PZA	2	1
164	PZA.2D.L.3	N.2D.1;N.2D.2;N.2D.3;N.2D.4;N.2D.5;N.2D.6	FALSE	PZA	2	1
165	PZA.2D.L.4	N.2D.1;N.2D.2;N.2D.3;N.2D.4;N.2D.5;N.2D.6	FALSE	PZA	2	1
166	PZA.2D.L.5	N.2D.1;N.2D.2;N.2D.3;N.2D.4;N.2D.5;N.2D.6	FALSE	PZA	2	1
167	PZA.2D.L.6	N.2D.1;N.2D.2;N.2D.3;N.2D.4;N.2D.5;N.2D.6	FALSE	PZA	2	1
168	PZA.2D.M.1	N.2D.1;N.2D.2;N.2D.3;N.2D.4;N.2D.5;N.2D.6	FALSE	PZA	2	2
169	PZA.2D.M.2	N.2D.1;N.2D.2;N.2D.3;N.2D.4;N.2D.5;N.2D.6	FALSE	PZA	2	2
170	PZA.2D.M.3	N.2D.1;N.2D.2;N.2D.3;N.2D.4;N.2D.5;N.2D.6	FALSE	PZA	2	2
171	PZA.2D.M.4	N.2D.1;N.2D.2;N.2D.3;N.2D.4;N.2D.5;N.2D.6	FALSE	PZA	2	2
172	PZA.2D.M.5	N.2D.1;N.2D.2;N.2D.3;N.2D.4;N.2D.5;N.2D.6	FALSE	PZA	2	2
173	PZA.2D.M.6	N.2D.1;N.2D.2;N.2D.3;N.2D.4;N.2D.5;N.2D.6	FALSE	PZA	2	2
174	PZA.2D.H.1	N.2D.1;N.2D.2;N.2D.3;N.2D.4;N.2D.5;N.2D.6	FALSE	PZA	2	3
175	PZA.2D.H.2	N.2D.1;N.2D.2;N.2D.3;N.2D.4;N.2D.5;N.2D.6	FALSE	PZA	2	3
176	PZA.2D.H.3	N.2D.1;N.2D.2;N.2D.3;N.2D.4;N.2D.5;N.2D.6	FALSE	PZA	2	3
177	PZA.2D.H.4	N.2D.1;N.2D.2;N.2D.3;N.2D.4;N.2D.5;N.2D.6	FALSE	PZA	2	3
178	PZA.2D.H.5	N.2D.1;N.2D.2;N.2D.3;N.2D.4;N.2D.5;N.2D.6	FALSE	PZA	2	3
179	PZA.2D.H.6	N.2D.1;N.2D.2;N.2D.3;N.2D.4;N.2D.5;N.2D.6	FALSE	PZA	2	3
180	PZA.3D.L.1	N.3D.1;N.3D.2;N.3D.3;N.3D.4;N.3D.5;N.3D.6	FALSE	PZA	3	1
181	PZA.3D.L.2	N.3D.1;N.3D.2;N.3D.3;N.3D.4;N.3D.5;N.3D.6	FALSE	PZA	3	1
182	PZA.3D.L.3	N.3D.1;N.3D.2;N.3D.3;N.3D.4;N.3D.5;N.3D.6	FALSE	PZA	3	1
183	PZA.3D.L.4	N.3D.1;N.3D.2;N.3D.3;N.3D.4;N.3D.5;N.3D.6	FALSE	PZA	3	1
184	PZA.3D.L.5	N.3D.1;N.3D.2;N.3D.3;N.3D.4;N.3D.5;N.3D.6	FALSE	PZA	3	1
185	PZA.3D.L.6	N.3D.1;N.3D.2;N.3D.3;N.3D.4;N.3D.5;N.3D.6	FALSE	PZA	3	1
186	PZA.3D.M.1	N.3D.1;N.3D.2;N.3D.3;N.3D.4;N.3D.5;N.3D.6	FALSE	PZA	3	2
187	PZA.3D.M.2	N.3D.1;N.3D.2;N.3D.3;N.3D.4;N.3D.5;N.3D.6	FALSE	PZA	3	2
188	PZA.3D.M.3	N.3D.1;N.3D.2;N.3D.3;N.3D.4;N.3D.5;N.3D.6	FALSE	PZA	3	2
189	PZA.3D.M.4	N.3D.1;N.3D.2;N.3D.3;N.3D.4;N.3D.5;N.3D.6	FALSE	PZA	3	2
190	PZA.3D.M.5	N.3D.1;N.3D.2;N.3D.3;N.3D.4;N.3D.5;N.3D.6	FALSE	PZA	3	2
191	PZA.3D.M.6	N.3D.1;N.3D.2;N.3D.3;N.3D.4;N.3D.5;N.3D.6	FALSE	PZA	3	2
192	PZA.3D.H.1	N.3D.1;N.3D.2;N.3D.3;N.3D.4;N.3D.5;N.3D.6	FALSE	PZA	3	3
193	PZA.3D.H.2	N.3D.1;N.3D.2;N.3D.3;N.3D.4;N.3D.5;N.3D.6	FALSE	PZA	3	3
194	PZA.3D.H.3	N.3D.1;N.3D.2;N.3D.3;N.3D.4;N.3D.5;N.3D.6	FALSE	PZA	3	3
195	PZA.3D.H.4	N.3D.1;N.3D.2;N.3D.3;N.3D.4;N.3D.5;N.3D.6	FALSE	PZA	3	3
196	PZA.3D.H.5	N.3D.1;N.3D.2;N.3D.3;N.3D.4;N.3D.5;N.3D.6	FALSE	PZA	3	3
197	PZA.3D.H.6	N.3D.1;N.3D.2;N.3D.3;N.3D.4;N.3D.5;N.3D.6	FALSE	PZA	3	3
198	PZA.10D.L.1	N.10D.1;N.10D.2;N.10D.3;N.10D.4	FALSE	PZA	10	1
199	PZA.10D.L.2	N.10D.1;N.10D.2;N.10D.3;N.10D.4	FALSE	PZA	10	1
200	PZA.10D.L.3	N.10D.1;N.10D.2;N.10D.3;N.10D.4	FALSE	PZA	10	1
201	PZA.10D.L.4	N.10D.1;N.10D.2;N.10D.3;N.10D.4	FALSE	PZA	10	1
202	PZA.10D.L.5	N.10D.1;N.10D.2;N.10D.3;N.10D.4	FALSE	PZA	10	1
203	PZA.10D.L.6	N.10D.1;N.10D.2;N.10D.3;N.10D.4	FALSE	PZA	10	1
204	PZA.10D.L.3	N.10D.1;N.10D.2;N.10D.3;N.10D.4	FALSE	PZA	10	1
205	PZA.10D.M.1	N.10D.1;N.10D.2;N.10D.3;N.10D.4	FALSE	PZA	10	2
206	PZA.10D.M.2	N.10D.1;N.10D.2;N.10D.3;N.10D.4	FALSE	PZA	10	2
207	PZA.10D.M.3	N.10D.1;N.10D.2;N.10D.3;N.10D.4	FALSE	PZA	10	2
208	PZA.10D.M.4	N.10D.1;N.10D.2;N.10D.3;N.10D.4	FALSE	PZA	10	2
209	PZA.10D.M.5	N.10D.1;N.10D.2;N.10D.3;N.10D.4	FALSE	PZA	10	2
210	PZA.10D.M.6	N.10D.1;N.10D.2;N.10D.3;N.10D.4	FALSE	PZA	10	2
211	PZA.10D.H.1	N.10D.1;N.10D.2;N.10D.3;N.10D.4	FALSE	PZA	10	3
212	PZA.10D.H.2	N.10D.1;N.10D.2;N.10D.3;N.10D.4	FALSE	PZA	10	3
213	PZA.10D.H.3	N.10D.1;N.10D.2;N.10D.3;N.10D.4	FALSE	PZA	10	3
214	PZA.10D.H.4	N.10D.1;N.10D.2;N.10D.3;N.10D.4	FALSE	PZA	10	3
215	PZA.10D.H.5	N.10D.1;N.10D.2;N.10D.3;N.10D.4	FALSE	PZA	10	3
216	PZA.10D.H.6	N.10D.1;N.10D.2;N.10D.3;N.10D.4	FALSE	PZA	10	3
217	RAN.2D.L.1	N.2D.1;N.2D.2;N.2D.3;N.2D.4;N.2D.5;N.2D.6	FALSE	RAN	2	1
218	RAN.2D.L.2	N.2D.1;N.2D.2;N.2D.3;N.2D.4;N.2D.5;N.2D.6	FALSE	RAN	2	1
219	RAN.2D.L.3	N.2D.1;N.2D.2;N.2D.3;N.2D.4;N.2D.5;N.2D.6	FALSE	RAN	2	1
220	RAN.2D.L.4	N.2D.1;N.2D.2;N.2D.3;N.2D.4;N.2D.5;N.2D.6	FALSE	RAN	2	1
221	RAN.2D.L.5	N.2D.1;N.2D.2;N.2D.3;N.2D.4;N.2D.5;N.2D.6	FALSE	RAN	2	1
222	RAN.2D.L.6	N.2D.1;N.2D.2;N.2D.3;N.2D.4;N.2D.5;N.2D.6	FALSE	RAN	2	1
223	RAN.2D.M.1	N.2D.1;N.2D.2;N.2D.3;N.2D.4;N.2D.5;N.2D.6	FALSE	RAN	2	2
224	RAN.2D.M.2	N.2D.1;N.2D.2;N.2D.3;N.2D.4;N.2D.5;N.2D.6	FALSE	RAN	2	2
225	RAN.2D.M.3	N.2D.1;N.2D.2;N.2D.3;N.2D.4;N.2D.5;N.2D.6	FALSE	RAN	2	2
226	RAN.2D.M.4	N.2D.1;N.2D.2;N.2D.3;N.2D.4;N.2D.5;N.2D.6	FALSE	RAN	2	2
227	RAN.2D.M.5	N.2D.1;N.2D.2;N.2D.3;N.2D.4;N.2D.5;N.2D.6	FALSE	RAN	2	2
228	RAN.2D.M.6	N.2D.1;N.2D.2;N.2D.3;N.2D.4;N.2D.5;N.2D.6	FALSE	RAN	2	2
229	RAN.2D.H.1	N.2D.1;N.2D.2;N.2D.3;N.2D.4;N.2D.5;N.2D.6	FALSE	RAN	2	3
230	RAN.2D.H.2	N.2D.1;N.2D.2;N.2D.3;N.2D.4;N.2D.5;N.2D.6	FALSE	RAN	2	3
231	RAN.2D.H.3	N.2D.1;N.2D.2;N.2D.3;N.2D.4;N.2D.5;N.2D.6	FALSE	RAN	2	3
232	RAN.2D.H.4	N.2D.1;N.2D.2;N.2D.3;N.2D.4;N.2D.5;N.2D.6	FALSE	RAN	2	3
233	RAN.2D.H.5	N.2D.1;N.2D.2;N.2D.3;N.2D.4;N.2D.5;N.2D.6	FALSE	RAN	2	3
234	RAN.2D.H.6	N.2D.1;N.2D.2;N.2D.3;N.2D.4;N.2D.5;N.2D.6	FALSE	RAN	2	3
235	RAN.3D.L.1	N.3D.1;N.3D.2;N.3D.3;N.3D.4;N.3D.5;N.3D.6	FALSE	RAN	3	1
236	RAN.3D.L.2	N.3D.1;N.3D.2;N.3D.3;N.3D.4;N.3D.5;N.3D.6	FALSE	RAN	3	1
237	RAN.3D.L.3	N.3D.1;N.3D.2;N.3D.3;N.3D.4;N.3D.5;N.3D.6	FALSE	RAN	3	1
238	RAN.3D.L.4	N.3D.1;N.3D.2;N.3D.3;N.3D.4;N.3D.5;N.3D.6	FALSE	RAN	3	1
239	RAN.3D.L.5	N.3D.1;N.3D.2;N.3D.3;N.3D.4;N.3D.5;N.3D.6	FALSE	RAN	3	1
240	RAN.3D.L.6	N.3D.1;N.3D.2;N.3D.3;N.3D.4;N.3D.5;N.3D.6	FALSE	RAN	3	1
241	RAN.3D.M.1	N.3D.1;N.3D.2;N.3D.3;N.3D.4;N.3D.5;N.3D.6	FALSE	RAN	3	2
242	RAN.3D.M.2	N.3D.1;N.3D.2;N.3D.3;N.3D.4;N.3D.5;N.3D.6	FALSE	RAN	3	2
243	RAN.3D.M.3	N.3D.1;N.3D.2;N.3D.3;N.3D.4;N.3D.5;N.3D.6	FALSE	RAN	3	2
244	RAN.3D.M.4	N.3D.1;N.3D.2;N.3D.3;N.3D.4;N.3D.5;N.3D.6	FALSE	RAN	3	2
245	RAN.3D.M.5	N.3D.1;N.3D.2;N.3D.3;N.3D.4;N.3D.5;N.3D.6	FALSE	RAN	3	2
246	RAN.3D.M.6	N.3D.1;N.3D.2;N.3D.3;N.3D.4;N.3D.5;N.3D.6	FALSE	RAN	3	2
247	RAN.3D.H.1	N.3D.1;N.3D.2;N.3D.3;N.3D.4;N.3D.5;N.3D.6	FALSE	RAN	3	3
248	RAN.3D.H.2	N.3D.1;N.3D.2;N.3D.3;N.3D.4;N.3D.5;N.3D.6	FALSE	RAN	3	3
249	RAN.3D.H.3	N.3D.1;N.3D.2;N.3D.3;N.3D.4;N.3D.5;N.3D.6	FALSE	RAN	3	3
250	RAN.3D.H.4	N.3D.1;N.3D.2;N.3D.3;N.3D.4;N.3D.5;N.3D.6	FALSE	RAN	3	3
251	RAN.3D.H.5	N.3D.1;N.3D.2;N.3D.3;N.3D.4;N.3D.5;N.3D.6	FALSE	RAN	3	3
252	RAN.3D.H.6	N.3D.1;N.3D.2;N.3D.3;N.3D.4;N.3D.5;N.3D.6	FALSE	RAN	3	3
253	RAN.10D.L.1	N.10D.1;N.10D.2;N.10D.3;N.10D.4	FALSE	RAN	10	1
254	RAN.10D.L.2	N.10D.1;N.10D.2;N.10D.3;N.10D.4	FALSE	RAN	10	1
255	RAN.10D.L.3	N.10D.1;N.10D.2;N.10D.3;N.10D.4	FALSE	RAN	10	1
256	RAN.10D.L.4	N.10D.1;N.10D.2;N.10D.3;N.10D.4	FALSE	RAN	10	1
257	RAN.10D.L.5	N.10D.1;N.10D.2;N.10D.3;N.10D.4	FALSE	RAN	10	1
258	RAN.10D.L.6	N.10D.1;N.10D.2;N.10D.3;N.10D.4	FALSE	RAN	10	1
259	RAN.10D.M.1	N.10D.1;N.10D.2;N.10D.3;N.10D.4	FALSE	RAN	10	2
260	RAN.10D.M.2	N.10D.1;N.10D.2;N.10D.3;N.10D.4	FALSE	RAN	10	2
261	RAN.10D.M.3	N.10D.1;N.10D.2;N.10D.3;N.10D.4	FALSE	RAN	10	2
262	RAN.10D.M.4	N.10D.1;N.10D.2;N.10D.3;N.10D.4	FALSE	RAN	10	2
263	RAN.10D.M.5	N.10D.1;N.10D.2;N.10D.3;N.10D.4	FALSE	RAN	10	2
264	RAN.10D.M.6	N.10D.1;N.10D.2;N.10D.3;N.10D.4	FALSE	RAN	10	2
265	RAN.10D.H.1	N.10D.1;N.10D.2;N.10D.3;N.10D.4	FALSE	RAN	10	3
266	RAN.10D.H.2	N.10D.1;N.10D.2;N.10D.3;N.10D.4	FALSE	RAN	10	3
267	RAN.10D.H.3	N.10D.1;N.10D.2;N.10D.3;N.10D.4	FALSE	RAN	10	3
268	RAN.10D.H.4	N.10D.1;N.10D.2;N.10D.3;N.10D.4	FALSE	RAN	10	3
269	RAN.10D.H.5	N.10D.1;N.10D.2;N.10D.3;N.10D.4	FALSE	RAN	10	3
270	RAN.10D.H.6	N.10D.1;N.10D.2;N.10D.3;N.10D.4	FALSE	RAN	10	3

## Sheet: Eun Fibrosis
	SAMPLE	CONTROL	INJURY	COMPOUND	TREATMENT	DOSE
1	CBZ.2D.L.1	N.2D.1;N.2D.2;N.2D.3;N.2D.4;N.2D.5;N.2D.6	FALSE	CBZ	2	1
2	CBZ.2D.L.2	N.2D.1;N.2D.2;N.2D.3;N.2D.4;N.2D.5;N.2D.6	FALSE	CBZ	2	1
3	CBZ.2D.L.3	N.2D.1;N.2D.2;N.2D.3;N.2D.4;N.2D.5;N.2D.6	FALSE	CBZ	2	1
4	CBZ.2D.L.4	N.2D.1;N.2D.2;N.2D.3;N.2D.4;N.2D.5;N.2D.6	FALSE	CBZ	2	1
5	CBZ.2D.L.5	N.2D.1;N.2D.2;N.2D.3;N.2D.4;N.2D.5;N.2D.6	FALSE	CBZ	2	1
6	CBZ.2D.L.6	N.2D.1;N.2D.2;N.2D.3;N.2D.4;N.2D.5;N.2D.6	FALSE	CBZ	2	1
7	CBZ.2D.M.1	N.2D.1;N.2D.2;N.2D.3;N.2D.4;N.2D.5;N.2D.6	FALSE	CBZ	2	2
8	CBZ.2D.M.2	N.2D.1;N.2D.2;N.2D.3;N.2D.4;N.2D.5;N.2D.6	FALSE	CBZ	2	2
9	CBZ.2D.M.3	N.2D.1;N.2D.2;N.2D.3;N.2D.4;N.2D.5;N.2D.6	FALSE	CBZ	2	2
10	CBZ.2D.M.4	N.2D.1;N.2D.2;N.2D.3;N.2D.4;N.2D.5;N.2D.6	FALSE	CBZ	2	2
11	CBZ.2D.M.5	N.2D.1;N.2D.2;N.2D.3;N.2D.4;N.2D.5;N.2D.6	FALSE	CBZ	2	2
12	CBZ.2D.M.6	N.2D.1;N.2D.2;N.2D.3;N.2D.4;N.2D.5;N.2D.6	FALSE	CBZ	2	2
13	CBZ.2D.H.1	N.2D.1;N.2D.2;N.2D.3;N.2D.4;N.2D.5;N.2D.6	FALSE	CBZ	2	3
14	CBZ.2D.H.2	N.2D.1;N.2D.2;N.2D.3;N.2D.4;N.2D.5;N.2D.6	FALSE	CBZ	2	3
15	CBZ.2D.H.3	N.2D.1;N.2D.2;N.2D.3;N.2D.4;N.2D.5;N.2D.6	FALSE	CBZ	2	3
16	CBZ.2D.H.4	N.2D.1;N.2D.2;N.2D.3;N.2D.4;N.2D.5;N.2D.6	FALSE	CBZ	2	3
17	CBZ.2D.H.5	N.2D.1;N.2D.2;N.2D.3;N.2D.4;N.2D.5;N.2D.6	FALSE	CBZ	2	3
18	CBZ.2D.H.6	N.2D.1;N.2D.2;N.2D.3;N.2D.4;N.2D.5;N.2D.6	FALSE	CBZ	2	3
19	CBZ.3D.L.1	N.3D.1;N.3D.2;N.3D.3;N.3D.4;N.3D.5;N.3D.6	FALSE	CBZ	3	1
20	CBZ.3D.L.2	N.3D.1;N.3D.2;N.3D.3;N.3D.4;N.3D.5;N.3D.6	FALSE	CBZ	3	1
21	CBZ.3D.L.3	N.3D.1;N.3D.2;N.3D.3;N.3D.4;N.3D.5;N.3D.6	FALSE	CBZ	3	1
22	CBZ.3D.L.4	N.3D.1;N.3D.2;N.3D.3;N.3D.4;N.3D.5;N.3D.6	FALSE	CBZ	3	1
23	CBZ.3D.L.5	N.3D.1;N.3D.2;N.3D.3;N.3D.4;N.3D.5;N.3D.6	FALSE	CBZ	3	1
24	CBZ.3D.L.6	N.3D.1;N.3D.2;N.3D.3;N.3D.4;N.3D.5;N.3D.6	FALSE	CBZ	3	1
25	CBZ.3D.M.1	N.3D.1;N.3D.2;N.3D.3;N.3D.4;N.3D.5;N.3D.6	FALSE	CBZ	3	2
26	CBZ.3D.M.2	N.3D.1;N.3D.2;N.3D.3;N.3D.4;N.3D.5;N.3D.6	FALSE	CBZ	3	2
27	CBZ.3D.M.3	N.3D.1;N.3D.2;N.3D.3;N.3D.4;N.3D.5;N.3D.6	FALSE	CBZ	3	2
28	CBZ.3D.M.4	N.3D.1;N.3D.2;N.3D.3;N.3D.4;N.3D.5;N.3D.6	FALSE	CBZ	3	2
29	CBZ.3D.M.5	N.3D.1;N.3D.2;N.3D.3;N.3D.4;N.3D.5;N.3D.6	FALSE	CBZ	3	2
30	CBZ.3D.M.6	N.3D.1;N.3D.2;N.3D.3;N.3D.4;N.3D.5;N.3D.6	FALSE	CBZ	3	2
31	CBZ.3D.H.1	N.3D.1;N.3D.2;N.3D.3;N.3D.4;N.3D.5;N.3D.6	FALSE	CBZ	3	3
32	CBZ.3D.H.2	N.3D.1;N.3D.2;N.3D.3;N.3D.4;N.3D.5;N.3D.6	FALSE	CBZ	3	3
33	CBZ.3D.H.3	N.3D.1;N.3D.2;N.3D.3;N.3D.4;N.3D.5;N.3D.6	FALSE	CBZ	3	3
34	CBZ.3D.H.4	N.3D.1;N.3D.2;N.3D.3;N.3D.4;N.3D.5;N.3D.6	FALSE	CBZ	3	3
35	CBZ.3D.H.5	N.3D.1;N.3D.2;N.3D.3;N.3D.4;N.3D.5;N.3D.6	FALSE	CBZ	3	3
36	CBZ.3D.H.6	N.3D.1;N.3D.2;N.3D.3;N.3D.4;N.3D.5;N.3D.6	FALSE	CBZ	3	3
37	CBZ.10D.L.1	N.10D.1;N.10D.2;N.10D.3;N.10D.4	FALSE	CBZ	10	1
38	CBZ.10D.L.2	N.10D.1;N.10D.2;N.10D.3;N.10D.4	FALSE	CBZ	10	1
39	CBZ.10D.L.3	N.10D.1;N.10D.2;N.10D.3;N.10D.4	FALSE	CBZ	10	1
40	CBZ.10D.L.4	N.10D.1;N.10D.2;N.10D.3;N.10D.4	FALSE	CBZ	10	1
41	CBZ.10D.L.5	N.10D.1;N.10D.2;N.10D.3;N.10D.4	FALSE	CBZ	10	1
42	CBZ.10D.L.6	N.10D.1;N.10D.2;N.10D.3;N.10D.4	FALSE	CBZ	10	1
43	CBZ.10D.M.1	N.10D.1;N.10D.2;N.10D.3;N.10D.4	FALSE	CBZ	10	2
44	CBZ.10D.M.2	N.10D.1;N.10D.2;N.10D.3;N.10D.4	FALSE	CBZ	10	2
45	CBZ.10D.M.3	N.10D.1;N.10D.2;N.10D.3;N.10D.4	FALSE	CBZ	10	2
46	CBZ.10D.M.4	N.10D.1;N.10D.2;N.10D.3;N.10D.4	FALSE	CBZ	10	2
47	CBZ.10D.M.5	N.10D.1;N.10D.2;N.10D.3;N.10D.4	FALSE	CBZ	10	2
48	CBZ.10D.H.1	N.10D.1;N.10D.2;N.10D.3;N.10D.4	FALSE	CBZ	10	3
49	CBZ.10D.H.2	N.10D.1;N.10D.2;N.10D.3;N.10D.4	FALSE	CBZ	10	3
50	CBZ.10D.H.3	N.10D.1;N.10D.2;N.10D.3;N.10D.4	FALSE	CBZ	10	3
51	CBZ.10D.H.4	N.10D.1;N.10D.2;N.10D.3;N.10D.4	FALSE	CBZ	10	3
52	CBZ.10D.H.5	N.10D.1;N.10D.2;N.10D.3;N.10D.4	FALSE	CBZ	10	3
53	CBZ.10D.H.6	N.10D.1;N.10D.2;N.10D.3;N.10D.4	FALSE	CBZ	10	3
54	CPZ.2D.L.1	N.2D.1;N.2D.2;N.2D.3;N.2D.4;N.2D.5;N.2D.6	FALSE	CPZ	2	1
55	CPZ.2D.L.2	N.2D.1;N.2D.2;N.2D.3;N.2D.4;N.2D.5;N.2D.6	FALSE	CPZ	2	1
56	CPZ.2D.L.3	N.2D.1;N.2D.2;N.2D.3;N.2D.4;N.2D.5;N.2D.6	FALSE	CPZ	2	1
57	CPZ.2D.L.4	N.2D.1;N.2D.2;N.2D.3;N.2D.4;N.2D.5;N.2D.6	FALSE	CPZ	2	1
58	CPZ.2D.L.5	N.2D.1;N.2D.2;N.2D.3;N.2D.4;N.2D.5;N.2D.6	FALSE	CPZ	2	1
59	CPZ.2D.L.6	N.2D.1;N.2D.2;N.2D.3;N.2D.4;N.2D.5;N.2D.6	FALSE	CPZ	2	1
60	CPZ.2D.M.1	N.2D.1;N.2D.2;N.2D.3;N.2D.4;N.2D.5;N.2D.6	FALSE	CPZ	2	2
61	CPZ.2D.M.2	N.2D.1;N.2D.2;N.2D.3;N.2D.4;N.2D.5;N.2D.6	FALSE	CPZ	2	2
62	CPZ.2D.M.3	N.2D.1;N.2D.2;N.2D.3;N.2D.4;N.2D.5;N.2D.6	FALSE	CPZ	2	2
63	CPZ.2D.M.4	N.2D.1;N.2D.2;N.2D.3;N.2D.4;N.2D.5;N.2D.6	FALSE	CPZ	2	2
64	CPZ.2D.M.5	N.2D.1;N.2D.2;N.2D.3;N.2D.4;N.2D.5;N.2D.6	FALSE	CPZ	2	2
65	CPZ.2D.M.6	N.2D.1;N.2D.2;N.2D.3;N.2D.4;N.2D.5;N.2D.6	FALSE	CPZ	2	2
66	CPZ.2D.H.1	N.2D.1;N.2D.2;N.2D.3;N.2D.4;N.2D.5;N.2D.6	FALSE	CPZ	2	3
67	CPZ.2D.H.2	N.2D.1;N.2D.2;N.2D.3;N.2D.4;N.2D.5;N.2D.6	FALSE	CPZ	2	3
68	CPZ.2D.H.3	N.2D.1;N.2D.2;N.2D.3;N.2D.4;N.2D.5;N.2D.6	FALSE	CPZ	2	3
69	CPZ.2D.H.4	N.2D.1;N.2D.2;N.2D.3;N.2D.4;N.2D.5;N.2D.6	FALSE	CPZ	2	3
70	CPZ.2D.H.5	N.2D.1;N.2D.2;N.2D.3;N.2D.4;N.2D.5;N.2D.6	FALSE	CPZ	2	3
71	CPZ.2D.H.6	N.2D.1;N.2D.2;N.2D.3;N.2D.4;N.2D.5;N.2D.6	FALSE	CPZ	2	3
72	CPZ.3D.L.1	N.3D.1;N.3D.2;N.3D.3;N.3D.4;N.3D.5;N.3D.6	FALSE	CPZ	3	1
73	CPZ.3D.L.2	N.3D.1;N.3D.2;N.3D.3;N.3D.4;N.3D.5;N.3D.6	FALSE	CPZ	3	1
74	CPZ.3D.L.3	N.3D.1;N.3D.2;N.3D.3;N.3D.4;N.3D.5;N.3D.6	FALSE	CPZ	3	1
75	CPZ.3D.L.4	N.3D.1;N.3D.2;N.3D.3;N.3D.4;N.3D.5;N.3D.6	FALSE	CPZ	3	1
76	CPZ.3D.L.5	N.3D.1;N.3D.2;N.3D.3;N.3D.4;N.3D.5;N.3D.6	FALSE	CPZ	3	1
77	CPZ.3D.L.6	N.3D.1;N.3D.2;N.3D.3;N.3D.4;N.3D.5;N.3D.6	FALSE	CPZ	3	1
78	CPZ.3D.M.1	N.3D.1;N.3D.2;N.3D.3;N.3D.4;N.3D.5;N.3D.6	FALSE	CPZ	3	2
79	CPZ.3D.M.2	N.3D.1;N.3D.2;N.3D.3;N.3D.4;N.3D.5;N.3D.6	FALSE	CPZ	3	2
80	CPZ.3D.M.3	N.3D.1;N.3D.2;N.3D.3;N.3D.4;N.3D.5;N.3D.6	FALSE	CPZ	3	2
81	CPZ.3D.M.4	N.3D.1;N.3D.2;N.3D.3;N.3D.4;N.3D.5;N.3D.6	FALSE	CPZ	3	2
82	CPZ.3D.M.5	N.3D.1;N.3D.2;N.3D.3;N.3D.4;N.3D.5;N.3D.6	FALSE	CPZ	3	2
83	CPZ.3D.M.6	N.3D.1;N.3D.2;N.3D.3;N.3D.4;N.3D.5;N.3D.6	FALSE	CPZ	3	2
84	CPZ.3D.H.1	N.3D.1;N.3D.2;N.3D.3;N.3D.4;N.3D.5;N.3D.6	FALSE	CPZ	3	3
85	CPZ.3D.H.2	N.3D.1;N.3D.2;N.3D.3;N.3D.4;N.3D.5;N.3D.6	FALSE	CPZ	3	3
86	CPZ.3D.H.3	N.3D.1;N.3D.2;N.3D.3;N.3D.4;N.3D.5;N.3D.6	FALSE	CPZ	3	3
87	CPZ.3D.H.4	N.3D.1;N.3D.2;N.3D.3;N.3D.4;N.3D.5;N.3D.6	FALSE	CPZ	3	3
88	CPZ.3D.H.5	N.3D.1;N.3D.2;N.3D.3;N.3D.4;N.3D.5;N.3D.6	FALSE	CPZ	3	3
89	CPZ.3D.H.6	N.3D.1;N.3D.2;N.3D.3;N.3D.4;N.3D.5;N.3D.6	FALSE	CPZ	3	3
90	CPZ.10D.L.1	N.10D.1;N.10D.2;N.10D.3;N.10D.4	FALSE	CPZ	10	1
91	CPZ.10D.L.2	N.10D.1;N.10D.2;N.10D.3;N.10D.4	FALSE	CPZ	10	1
92	CPZ.10D.L.3	N.10D.1;N.10D.2;N.10D.3;N.10D.4	FALSE	CPZ	10	1
93	CPZ.10D.L.4	N.10D.1;N.10D.2;N.10D.3;N.10D.4	FALSE	CPZ	10	1
94	CPZ.10D.L.5	N.10D.1;N.10D.2;N.10D.3;N.10D.4	FALSE	CPZ	10	1
95	CPZ.10D.L.6	N.10D.1;N.10D.2;N.10D.3;N.10D.4	FALSE	CPZ	10	1
96	CPZ.10D.M.1	N.10D.1;N.10D.2;N.10D.3;N.10D.4	FALSE	CPZ	10	2
97	CPZ.10D.M.2	N.10D.1;N.10D.2;N.10D.3;N.10D.4	FALSE	CPZ	10	2
98	CPZ.10D.M.3	N.10D.1;N.10D.2;N.10D.3;N.10D.4	FALSE	CPZ	10	2
99	CPZ.10D.M.4	N.10D.1;N.10D.2;N.10D.3;N.10D.4	FALSE	CPZ	10	2
100	CPZ.10D.M.5	N.10D.1;N.10D.2;N.10D.3;N.10D.4	FALSE	CPZ	10	2
101	CPZ.10D.M.6	N.10D.1;N.10D.2;N.10D.3;N.10D.4	FALSE	CPZ	10	2
102	CPZ.10D.H.1	N.10D.1;N.10D.2;N.10D.3;N.10D.4	FALSE	CPZ	10	3
103	CPZ.10D.H.2	N.10D.1;N.10D.2;N.10D.3;N.10D.4	FALSE	CPZ	10	3
104	CPZ.10D.H.3	N.10D.1;N.10D.2;N.10D.3;N.10D.4	FALSE	CPZ	10	3
105	CPZ.10D.H.4	N.10D.1;N.10D.2;N.10D.3;N.10D.4	FALSE	CPZ	10	3
106	CPZ.10D.H.5	N.10D.1;N.10D.2;N.10D.3;N.10D.4	FALSE	CPZ	10	3
107	CPZ.10D.H.6	N.10D.1;N.10D.2;N.10D.3;N.10D.4	FALSE	CPZ	10	3
108	ENA.2D.L.1	N.2D.1;N.2D.2;N.2D.3;N.2D.4;N.2D.5;N.2D.6	FALSE	ENA	2	1
109	ENA.2D.L.2	N.2D.1;N.2D.2;N.2D.3;N.2D.4;N.2D.5;N.2D.6	FALSE	ENA	2	1
110	ENA.2D.L.3	N.2D.1;N.2D.2;N.2D.3;N.2D.4;N.2D.5;N.2D.6	FALSE	ENA	2	1
111	ENA.2D.L.4	N.2D.1;N.2D.2;N.2D.3;N.2D.4;N.2D.5;N.2D.6	FALSE	ENA	2	1
112	ENA.2D.L.5	N.2D.1;N.2D.2;N.2D.3;N.2D.4;N.2D.5;N.2D.6	FALSE	ENA	2	1
113	ENA.2D.L.6	N.2D.1;N.2D.2;N.2D.3;N.2D.4;N.2D.5;N.2D.6	FALSE	ENA	2	1
114	ENA.2D.M.1	N.2D.1;N.2D.2;N.2D.3;N.2D.4;N.2D.5;N.2D.6	FALSE	ENA	2	2
115	ENA.2D.M.2	N.2D.1;N.2D.2;N.2D.3;N.2D.4;N.2D.5;N.2D.6	FALSE	ENA	2	2
116	ENA.2D.M.3	N.2D.1;N.2D.2;N.2D.3;N.2D.4;N.2D.5;N.2D.6	FALSE	ENA	2	2
117	ENA.2D.M.4	N.2D.1;N.2D.2;N.2D.3;N.2D.4;N.2D.5;N.2D.6	FALSE	ENA	2	2
118	ENA.2D.M.5	N.2D.1;N.2D.2;N.2D.3;N.2D.4;N.2D.5;N.2D.6	FALSE	ENA	2	2
119	ENA.2D.M.6	N.2D.1;N.2D.2;N.2D.3;N.2D.4;N.2D.5;N.2D.6	FALSE	ENA	2	2
120	ENA.2D.H.1	N.2D.1;N.2D.2;N.2D.3;N.2D.4;N.2D.5;N.2D.6	FALSE	ENA	2	3
121	ENA.2D.H.2	N.2D.1;N.2D.2;N.2D.3;N.2D.4;N.2D.5;N.2D.6	FALSE	ENA	2	3
122	ENA.2D.H.3	N.2D.1;N.2D.2;N.2D.3;N.2D.4;N.2D.5;N.2D.6	FALSE	ENA	2	3
123	ENA.2D.H.4	N.2D.1;N.2D.2;N.2D.3;N.2D.4;N.2D.5;N.2D.6	FALSE	ENA	2	3
124	ENA.2D.H.5	N.2D.1;N.2D.2;N.2D.3;N.2D.4;N.2D.5;N.2D.6	FALSE	ENA	2	3
125	ENA.2D.H.6	N.2D.1;N.2D.2;N.2D.3;N.2D.4;N.2D.5;N.2D.6	FALSE	ENA	2	3
126	ENA.3D.L.1	N.3D.1;N.3D.2;N.3D.3;N.3D.4;N.3D.5;N.3D.6	FALSE	ENA	3	1
127	ENA.3D.L.2	N.3D.1;N.3D.2;N.3D.3;N.3D.4;N.3D.5;N.3D.6	FALSE	ENA	3	1
128	ENA.3D.L.3	N.3D.1;N.3D.2;N.3D.3;N.3D.4;N.3D.5;N.3D.6	FALSE	ENA	3	1
129	ENA.3D.L.4	N.3D.1;N.3D.2;N.3D.3;N.3D.4;N.3D.5;N.3D.6	FALSE	ENA	3	1
130	ENA.3D.L.5	N.3D.1;N.3D.2;N.3D.3;N.3D.4;N.3D.5;N.3D.6	FALSE	ENA	3	1
131	ENA.3D.L.6	N.3D.1;N.3D.2;N.3D.3;N.3D.4;N.3D.5;N.3D.6	FALSE	ENA	3	1
132	ENA.3D.M.1	N.3D.1;N.3D.2;N.3D.3;N.3D.4;N.3D.5;N.3D.6	FALSE	ENA	3	2
133	ENA.3D.M.2	N.3D.1;N.3D.2;N.3D.3;N.3D.4;N.3D.5;N.3D.6	FALSE	ENA	3	2
134	ENA.3D.M.3	N.3D.1;N.3D.2;N.3D.3;N.3D.4;N.3D.5;N.3D.6	FALSE	ENA	3	2
135	ENA.3D.M.4	N.3D.1;N.3D.2;N.3D.3;N.3D.4;N.3D.5;N.3D.6	FALSE	ENA	3	2
136	ENA.3D.M.5	N.3D.1;N.3D.2;N.3D.3;N.3D.4;N.3D.5;N.3D.6	FALSE	ENA	3	2
137	ENA.3D.M.6	N.3D.1;N.3D.2;N.3D.3;N.3D.4;N.3D.5;N.3D.6	FALSE	ENA	3	2
138	ENA.3D.H.1	N.3D.1;N.3D.2;N.3D.3;N.3D.4;N.3D.5;N.3D.6	FALSE	ENA	3	3
139	ENA.3D.H.2	N.3D.1;N.3D.2;N.3D.3;N.3D.4;N.3D.5;N.3D.6	FALSE	ENA	3	3
140	ENA.3D.H.3	N.3D.1;N.3D.2;N.3D.3;N.3D.4;N.3D.5;N.3D.6	FALSE	ENA	3	3
141	ENA.3D.H.4	N.3D.1;N.3D.2;N.3D.3;N.3D.4;N.3D.5;N.3D.6	FALSE	ENA	3	3
142	ENA.3D.H.5	N.3D.1;N.3D.2;N.3D.3;N.3D.4;N.3D.5;N.3D.6	FALSE	ENA	3	3
143	ENA.3D.H.6	N.3D.1;N.3D.2;N.3D.3;N.3D.4;N.3D.5;N.3D.6	FALSE	ENA	3	3
144	ENA.10D.L.1	N.10D.1;N.10D.2;N.10D.3;N.10D.4	FALSE	ENA	10	1
145	ENA.10D.L.2	N.10D.1;N.10D.2;N.10D.3;N.10D.4	FALSE	ENA	10	1
146	ENA.10D.L.3	N.10D.1;N.10D.2;N.10D.3;N.10D.4	FALSE	ENA	10	1
147	ENA.10D.L.4	N.10D.1;N.10D.2;N.10D.3;N.10D.4	FALSE	ENA	10	1
148	ENA.10D.L.5	N.10D.1;N.10D.2;N.10D.3;N.10D.4	FALSE	ENA	10	1
149	ENA.10D.L.6	N.10D.1;N.10D.2;N.10D.3;N.10D.4	FALSE	ENA	10	1
150	ENA.10D.M.1	N.10D.1;N.10D.2;N.10D.3;N.10D.4	FALSE	ENA	10	2
151	ENA.10D.M.2	N.10D.1;N.10D.2;N.10D.3;N.10D.4	FALSE	ENA	10	2
152	ENA.10D.M.3	N.10D.1;N.10D.2;N.10D.3;N.10D.4	FALSE	ENA	10	2
153	ENA.10D.M.4	N.10D.1;N.10D.2;N.10D.3;N.10D.4	FALSE	ENA	10	2
154	ENA.10D.M.5	N.10D.1;N.10D.2;N.10D.3;N.10D.4	FALSE	ENA	10	2
155	ENA.10D.M.6	N.10D.1;N.10D.2;N.10D.3;N.10D.4	FALSE	ENA	10	2
156	ENA.10D.H.1	N.10D.1;N.10D.2;N.10D.3;N.10D.4	FALSE	ENA	10	3
157	ENA.10D.H.2	N.10D.1;N.10D.2;N.10D.3;N.10D.4	FALSE	ENA	10	3
158	ENA.10D.H.3	N.10D.1;N.10D.2;N.10D.3;N.10D.4	FALSE	ENA	10	3
159	ENA.10D.H.4	N.10D.1;N.10D.2;N.10D.3;N.10D.4	FALSE	ENA	10	3
160	ENA.10D.H.5	N.10D.1;N.10D.2;N.10D.3;N.10D.4	FALSE	ENA	10	3
161	ENA.10D.H.6	N.10D.1;N.10D.2;N.10D.3;N.10D.4	FALSE	ENA	10	3
162	PZA.2D.L.1	N.2D.1;N.2D.2;N.2D.3;N.2D.4;N.2D.5;N.2D.6	FALSE	PZA	2	1
163	PZA.2D.L.2	N.2D.1;N.2D.2;N.2D.3;N.2D.4;N.2D.5;N.2D.6	FALSE	PZA	2	1
164	PZA.2D.L.3	N.2D.1;N.2D.2;N.2D.3;N.2D.4;N.2D.5;N.2D.6	FALSE	PZA	2	1
165	PZA.2D.L.4	N.2D.1;N.2D.2;N.2D.3;N.2D.4;N.2D.5;N.2D.6	FALSE	PZA	2	1
166	PZA.2D.L.5	N.2D.1;N.2D.2;N.2D.3;N.2D.4;N.2D.5;N.2D.6	FALSE	PZA	2	1
167	PZA.2D.L.6	N.2D.1;N.2D.2;N.2D.3;N.2D.4;N.2D.5;N.2D.6	FALSE	PZA	2	1
168	PZA.2D.M.1	N.2D.1;N.2D.2;N.2D.3;N.2D.4;N.2D.5;N.2D.6	FALSE	PZA	2	2
169	PZA.2D.M.2	N.2D.1;N.2D.2;N.2D.3;N.2D.4;N.2D.5;N.2D.6	FALSE	PZA	2	2
170	PZA.2D.M.3	N.2D.1;N.2D.2;N.2D.3;N.2D.4;N.2D.5;N.2D.6	FALSE	PZA	2	2
171	PZA.2D.M.4	N.2D.1;N.2D.2;N.2D.3;N.2D.4;N.2D.5;N.2D.6	FALSE	PZA	2	2
172	PZA.2D.M.5	N.2D.1;N.2D.2;N.2D.3;N.2D.4;N.2D.5;N.2D.6	FALSE	PZA	2	2
173	PZA.2D.M.6	N.2D.1;N.2D.2;N.2D.3;N.2D.4;N.2D.5;N.2D.6	FALSE	PZA	2	2
174	PZA.2D.H.1	N.2D.1;N.2D.2;N.2D.3;N.2D.4;N.2D.5;N.2D.6	FALSE	PZA	2	3
175	PZA.2D.H.2	N.2D.1;N.2D.2;N.2D.3;N.2D.4;N.2D.5;N.2D.6	FALSE	PZA	2	3
176	PZA.2D.H.3	N.2D.1;N.2D.2;N.2D.3;N.2D.4;N.2D.5;N.2D.6	FALSE	PZA	2	3
177	PZA.2D.H.4	N.2D.1;N.2D.2;N.2D.3;N.2D.4;N.2D.5;N.2D.6	FALSE	PZA	2	3
178	PZA.2D.H.5	N.2D.1;N.2D.2;N.2D.3;N.2D.4;N.2D.5;N.2D.6	FALSE	PZA	2	3
179	PZA.2D.H.6	N.2D.1;N.2D.2;N.2D.3;N.2D.4;N.2D.5;N.2D.6	FALSE	PZA	2	3
180	PZA.3D.L.1	N.3D.1;N.3D.2;N.3D.3;N.3D.4;N.3D.5;N.3D.6	FALSE	PZA	3	1
181	PZA.3D.L.2	N.3D.1;N.3D.2;N.3D.3;N.3D.4;N.3D.5;N.3D.6	FALSE	PZA	3	1
182	PZA.3D.L.3	N.3D.1;N.3D.2;N.3D.3;N.3D.4;N.3D.5;N.3D.6	FALSE	PZA	3	1
183	PZA.3D.L.4	N.3D.1;N.3D.2;N.3D.3;N.3D.4;N.3D.5;N.3D.6	FALSE	PZA	3	1
184	PZA.3D.L.5	N.3D.1;N.3D.2;N.3D.3;N.3D.4;N.3D.5;N.3D.6	FALSE	PZA	3	1
185	PZA.3D.L.6	N.3D.1;N.3D.2;N.3D.3;N.3D.4;N.3D.5;N.3D.6	FALSE	PZA	3	1
186	PZA.3D.M.1	N.3D.1;N.3D.2;N.3D.3;N.3D.4;N.3D.5;N.3D.6	FALSE	PZA	3	2
187	PZA.3D.M.2	N.3D.1;N.3D.2;N.3D.3;N.3D.4;N.3D.5;N.3D.6	FALSE	PZA	3	2
188	PZA.3D.M.3	N.3D.1;N.3D.2;N.3D.3;N.3D.4;N.3D.5;N.3D.6	FALSE	PZA	3	2
189	PZA.3D.M.4	N.3D.1;N.3D.2;N.3D.3;N.3D.4;N.3D.5;N.3D.6	FALSE	PZA	3	2
190	PZA.3D.M.5	N.3D.1;N.3D.2;N.3D.3;N.3D.4;N.3D.5;N.3D.6	FALSE	PZA	3	2
191	PZA.3D.M.6	N.3D.1;N.3D.2;N.3D.3;N.3D.4;N.3D.5;N.3D.6	FALSE	PZA	3	2
192	PZA.3D.H.1	N.3D.1;N.3D.2;N.3D.3;N.3D.4;N.3D.5;N.3D.6	FALSE	PZA	3	3
193	PZA.3D.H.2	N.3D.1;N.3D.2;N.3D.3;N.3D.4;N.3D.5;N.3D.6	FALSE	PZA	3	3
194	PZA.3D.H.3	N.3D.1;N.3D.2;N.3D.3;N.3D.4;N.3D.5;N.3D.6	FALSE	PZA	3	3
195	PZA.3D.H.4	N.3D.1;N.3D.2;N.3D.3;N.3D.4;N.3D.5;N.3D.6	FALSE	PZA	3	3
196	PZA.3D.H.5	N.3D.1;N.3D.2;N.3D.3;N.3D.4;N.3D.5;N.3D.6	FALSE	PZA	3	3
197	PZA.3D.H.6	N.3D.1;N.3D.2;N.3D.3;N.3D.4;N.3D.5;N.3D.6	FALSE	PZA	3	3
198	PZA.10D.L.1	N.10D.1;N.10D.2;N.10D.3;N.10D.4	FALSE	PZA	10	1
199	PZA.10D.L.2	N.10D.1;N.10D.2;N.10D.3;N.10D.4	FALSE	PZA	10	1
200	PZA.10D.L.3	N.10D.1;N.10D.2;N.10D.3;N.10D.4	FALSE	PZA	10	1
201	PZA.10D.L.4	N.10D.1;N.10D.2;N.10D.3;N.10D.4	FALSE	PZA	10	1
202	PZA.10D.L.5	N.10D.1;N.10D.2;N.10D.3;N.10D.4	FALSE	PZA	10	1
203	PZA.10D.L.6	N.10D.1;N.10D.2;N.10D.3;N.10D.4	FALSE	PZA	10	1
204	PZA.10D.L.3	N.10D.1;N.10D.2;N.10D.3;N.10D.4	FALSE	PZA	10	1
205	PZA.10D.M.1	N.10D.1;N.10D.2;N.10D.3;N.10D.4	FALSE	PZA	10	2
206	PZA.10D.M.2	N.10D.1;N.10D.2;N.10D.3;N.10D.4	FALSE	PZA	10	2
207	PZA.10D.M.3	N.10D.1;N.10D.2;N.10D.3;N.10D.4	FALSE	PZA	10	2
208	PZA.10D.M.4	N.10D.1;N.10D.2;N.10D.3;N.10D.4	FALSE	PZA	10	2
209	PZA.10D.M.5	N.10D.1;N.10D.2;N.10D.3;N.10D.4	FALSE	PZA	10	2
210	PZA.10D.M.6	N.10D.1;N.10D.2;N.10D.3;N.10D.4	FALSE	PZA	10	2
211	PZA.10D.H.1	N.10D.1;N.10D.2;N.10D.3;N.10D.4	FALSE	PZA	10	3
212	PZA.10D.H.2	N.10D.1;N.10D.2;N.10D.3;N.10D.4	FALSE	PZA	10	3
213	PZA.10D.H.3	N.10D.1;N.10D.2;N.10D.3;N.10D.4	FALSE	PZA	10	3
214	PZA.10D.H.4	N.10D.1;N.10D.2;N.10D.3;N.10D.4	FALSE	PZA	10	3
215	PZA.10D.H.5	N.10D.1;N.10D.2;N.10D.3;N.10D.4	FALSE	PZA	10	3
216	PZA.10D.H.6	N.10D.1;N.10D.2;N.10D.3;N.10D.4	FALSE	PZA	10	3
217	RAN.2D.L.1	N.2D.1;N.2D.2;N.2D.3;N.2D.4;N.2D.5;N.2D.6	FALSE	RAN	2	1
218	RAN.2D.L.2	N.2D.1;N.2D.2;N.2D.3;N.2D.4;N.2D.5;N.2D.6	FALSE	RAN	2	1
219	RAN.2D.L.3	N.2D.1;N.2D.2;N.2D.3;N.2D.4;N.2D.5;N.2D.6	FALSE	RAN	2	1
220	RAN.2D.L.4	N.2D.1;N.2D.2;N.2D.3;N.2D.4;N.2D.5;N.2D.6	FALSE	RAN	2	1
221	RAN.2D.L.5	N.2D.1;N.2D.2;N.2D.3;N.2D.4;N.2D.5;N.2D.6	FALSE	RAN	2	1
222	RAN.2D.L.6	N.2D.1;N.2D.2;N.2D.3;N.2D.4;N.2D.5;N.2D.6	FALSE	RAN	2	1
223	RAN.2D.M.1	N.2D.1;N.2D.2;N.2D.3;N.2D.4;N.2D.5;N.2D.6	FALSE	RAN	2	2
224	RAN.2D.M.2	N.2D.1;N.2D.2;N.2D.3;N.2D.4;N.2D.5;N.2D.6	FALSE	RAN	2	2
225	RAN.2D.M.3	N.2D.1;N.2D.2;N.2D.3;N.2D.4;N.2D.5;N.2D.6	FALSE	RAN	2	2
226	RAN.2D.M.4	N.2D.1;N.2D.2;N.2D.3;N.2D.4;N.2D.5;N.2D.6	FALSE	RAN	2	2
227	RAN.2D.M.5	N.2D.1;N.2D.2;N.2D.3;N.2D.4;N.2D.5;N.2D.6	FALSE	RAN	2	2
228	RAN.2D.M.6	N.2D.1;N.2D.2;N.2D.3;N.2D.4;N.2D.5;N.2D.6	FALSE	RAN	2	2
229	RAN.2D.H.1	N.2D.1;N.2D.2;N.2D.3;N.2D.4;N.2D.5;N.2D.6	FALSE	RAN	2	3
230	RAN.2D.H.2	N.2D.1;N.2D.2;N.2D.3;N.2D.4;N.2D.5;N.2D.6	FALSE	RAN	2	3
231	RAN.2D.H.3	N.2D.1;N.2D.2;N.2D.3;N.2D.4;N.2D.5;N.2D.6	FALSE	RAN	2	3
232	RAN.2D.H.4	N.2D.1;N.2D.2;N.2D.3;N.2D.4;N.2D.5;N.2D.6	FALSE	RAN	2	3
233	RAN.2D.H.5	N.2D.1;N.2D.2;N.2D.3;N.2D.4;N.2D.5;N.2D.6	FALSE	RAN	2	3
234	RAN.2D.H.6	N.2D.1;N.2D.2;N.2D.3;N.2D.4;N.2D.5;N.2D.6	FALSE	RAN	2	3
235	RAN.3D.L.1	N.3D.1;N.3D.2;N.3D.3;N.3D.4;N.3D.5;N.3D.6	FALSE	RAN	3	1
236	RAN.3D.L.2	N.3D.1;N.3D.2;N.3D.3;N.3D.4;N.3D.5;N.3D.6	FALSE	RAN	3	1
237	RAN.3D.L.3	N.3D.1;N.3D.2;N.3D.3;N.3D.4;N.3D.5;N.3D.6	FALSE	RAN	3	1
238	RAN.3D.L.4	N.3D.1;N.3D.2;N.3D.3;N.3D.4;N.3D.5;N.3D.6	FALSE	RAN	3	1
239	RAN.3D.L.5	N.3D.1;N.3D.2;N.3D.3;N.3D.4;N.3D.5;N.3D.6	FALSE	RAN	3	1
240	RAN.3D.L.6	N.3D.1;N.3D.2;N.3D.3;N.3D.4;N.3D.5;N.3D.6	FALSE	RAN	3	1
241	RAN.3D.M.1	N.3D.1;N.3D.2;N.3D.3;N.3D.4;N.3D.5;N.3D.6	FALSE	RAN	3	2
242	RAN.3D.M.2	N.3D.1;N.3D.2;N.3D.3;N.3D.4;N.3D.5;N.3D.6	FALSE	RAN	3	2
243	RAN.3D.M.3	N.3D.1;N.3D.2;N.3D.3;N.3D.4;N.3D.5;N.3D.6	FALSE	RAN	3	2
244	RAN.3D.M.4	N.3D.1;N.3D.2;N.3D.3;N.3D.4;N.3D.5;N.3D.6	FALSE	RAN	3	2
245	RAN.3D.M.5	N.3D.1;N.3D.2;N.3D.3;N.3D.4;N.3D.5;N.3D.6	FALSE	RAN	3	2
246	RAN.3D.M.6	N.3D.1;N.3D.2;N.3D.3;N.3D.4;N.3D.5;N.3D.6	FALSE	RAN	3	2
247	RAN.3D.H.1	N.3D.1;N.3D.2;N.3D.3;N.3D.4;N.3D.5;N.3D.6	FALSE	RAN	3	3
248	RAN.3D.H.2	N.3D.1;N.3D.2;N.3D.3;N.3D.4;N.3D.5;N.3D.6	FALSE	RAN	3	3
249	RAN.3D.H.3	N.3D.1;N.3D.2;N.3D.3;N.3D.4;N.3D.5;N.3D.6	FALSE	RAN	3	3
250	RAN.3D.H.4	N.3D.1;N.3D.2;N.3D.3;N.3D.4;N.3D.5;N.3D.6	FALSE	RAN	3	3
251	RAN.3D.H.5	N.3D.1;N.3D.2;N.3D.3;N.3D.4;N.3D.5;N.3D.6	FALSE	RAN	3	3
252	RAN.3D.H.6	N.3D.1;N.3D.2;N.3D.3;N.3D.4;N.3D.5;N.3D.6	FALSE	RAN	3	3
253	RAN.10D.L.1	N.10D.1;N.10D.2;N.10D.3;N.10D.4	FALSE	RAN	10	1
254	RAN.10D.L.2	N.10D.1;N.10D.2;N.10D.3;N.10D.4	FALSE	RAN	10	1
255	RAN.10D.L.3	N.10D.1;N.10D.2;N.10D.3;N.10D.4	FALSE	RAN	10	1
256	RAN.10D.L.4	N.10D.1;N.10D.2;N.10D.3;N.10D.4	FALSE	RAN	10	1
257	RAN.10D.L.5	N.10D.1;N.10D.2;N.10D.3;N.10D.4	FALSE	RAN	10	1
258	RAN.10D.L.6	N.10D.1;N.10D.2;N.10D.3;N.10D.4	FALSE	RAN	10	1
259	RAN.10D.M.1	N.10D.1;N.10D.2;N.10D.3;N.10D.4	FALSE	RAN	10	2
260	RAN.10D.M.2	N.10D.1;N.10D.2;N.10D.3;N.10D.4	FALSE	RAN	10	2
261	RAN.10D.M.3	N.10D.1;N.10D.2;N.10D.3;N.10D.4	FALSE	RAN	10	2
262	RAN.10D.M.4	N.10D.1;N.10D.2;N.10D.3;N.10D.4	FALSE	RAN	10	2
263	RAN.10D.M.5	N.10D.1;N.10D.2;N.10D.3;N.10D.4	FALSE	RAN	10	2
264	RAN.10D.M.6	N.10D.1;N.10D.2;N.10D.3;N.10D.4	FALSE	RAN	10	2
265	RAN.10D.H.1	N.10D.1;N.10D.2;N.10D.3;N.10D.4	FALSE	RAN	10	3
266	RAN.10D.H.2	N.10D.1;N.10D.2;N.10D.3;N.10D.4	FALSE	RAN	10	3
267	RAN.10D.H.3	N.10D.1;N.10D.2;N.10D.3;N.10D.4	FALSE	RAN	10	3
268	RAN.10D.H.4	N.10D.1;N.10D.2;N.10D.3;N.10D.4	FALSE	RAN	10	3
269	RAN.10D.H.5	N.10D.1;N.10D.2;N.10D.3;N.10D.4	FALSE	RAN	10	3
270	RAN.10D.H.6	N.10D.1;N.10D.2;N.10D.3;N.10D.4	FALSE	RAN	10	3

## Sheet: Eun Necrosis
	SAMPLE	CONTROL	INJURY	COMPOUND	TREATMENT	DOSE
1	CBZ.2D.L.1	N.2D.1;N.2D.2;N.2D.3;N.2D.4;N.2D.5;N.2D.6	FALSE	CBZ	2	1
2	CBZ.2D.L.2	N.2D.1;N.2D.2;N.2D.3;N.2D.4;N.2D.5;N.2D.6	FALSE	CBZ	2	1
3	CBZ.2D.L.3	N.2D.1;N.2D.2;N.2D.3;N.2D.4;N.2D.5;N.2D.6	FALSE	CBZ	2	1
4	CBZ.2D.L.4	N.2D.1;N.2D.2;N.2D.3;N.2D.4;N.2D.5;N.2D.6	FALSE	CBZ	2	1
5	CBZ.2D.L.5	N.2D.1;N.2D.2;N.2D.3;N.2D.4;N.2D.5;N.2D.6	FALSE	CBZ	2	1
6	CBZ.2D.L.6	N.2D.1;N.2D.2;N.2D.3;N.2D.4;N.2D.5;N.2D.6	FALSE	CBZ	2	1
7	CBZ.2D.M.1	N.2D.1;N.2D.2;N.2D.3;N.2D.4;N.2D.5;N.2D.6	FALSE	CBZ	2	2
8	CBZ.2D.M.2	N.2D.1;N.2D.2;N.2D.3;N.2D.4;N.2D.5;N.2D.6	FALSE	CBZ	2	2
9	CBZ.2D.M.3	N.2D.1;N.2D.2;N.2D.3;N.2D.4;N.2D.5;N.2D.6	FALSE	CBZ	2	2
10	CBZ.2D.M.4	N.2D.1;N.2D.2;N.2D.3;N.2D.4;N.2D.5;N.2D.6	FALSE	CBZ	2	2
11	CBZ.2D.M.5	N.2D.1;N.2D.2;N.2D.3;N.2D.4;N.2D.5;N.2D.6	FALSE	CBZ	2	2
12	CBZ.2D.M.6	N.2D.1;N.2D.2;N.2D.3;N.2D.4;N.2D.5;N.2D.6	FALSE	CBZ	2	2
13	CBZ.2D.H.1	N.2D.1;N.2D.2;N.2D.3;N.2D.4;N.2D.5;N.2D.6	FALSE	CBZ	2	3
14	CBZ.2D.H.2	N.2D.1;N.2D.2;N.2D.3;N.2D.4;N.2D.5;N.2D.6	FALSE	CBZ	2	3
15	CBZ.2D.H.3	N.2D.1;N.2D.2;N.2D.3;N.2D.4;N.2D.5;N.2D.6	FALSE	CBZ	2	3
16	CBZ.2D.H.4	N.2D.1;N.2D.2;N.2D.3;N.2D.4;N.2D.5;N.2D.6	FALSE	CBZ	2	3
17	CBZ.2D.H.5	N.2D.1;N.2D.2;N.2D.3;N.2D.4;N.2D.5;N.2D.6	FALSE	CBZ	2	3
18	CBZ.2D.H.6	N.2D.1;N.2D.2;N.2D.3;N.2D.4;N.2D.5;N.2D.6	FALSE	CBZ	2	3
19	CBZ.3D.L.1	N.3D.1;N.3D.2;N.3D.3;N.3D.4;N.3D.5;N.3D.6	FALSE	CBZ	3	1
20	CBZ.3D.L.2	N.3D.1;N.3D.2;N.3D.3;N.3D.4;N.3D.5;N.3D.6	FALSE	CBZ	3	1
21	CBZ.3D.L.3	N.3D.1;N.3D.2;N.3D.3;N.3D.4;N.3D.5;N.3D.6	FALSE	CBZ	3	1
22	CBZ.3D.L.4	N.3D.1;N.3D.2;N.3D.3;N.3D.4;N.3D.5;N.3D.6	FALSE	CBZ	3	1
23	CBZ.3D.L.5	N.3D.1;N.3D.2;N.3D.3;N.3D.4;N.3D.5;N.3D.6	FALSE	CBZ	3	1
24	CBZ.3D.L.6	N.3D.1;N.3D.2;N.3D.3;N.3D.4;N.3D.5;N.3D.6	FALSE	CBZ	3	1
25	CBZ.3D.M.1	N.3D.1;N.3D.2;N.3D.3;N.3D.4;N.3D.5;N.3D.6	FALSE	CBZ	3	2
26	CBZ.3D.M.2	N.3D.1;N.3D.2;N.3D.3;N.3D.4;N.3D.5;N.3D.6	FALSE	CBZ	3	2
27	CBZ.3D.M.3	N.3D.1;N.3D.2;N.3D.3;N.3D.4;N.3D.5;N.3D.6	FALSE	CBZ	3	2
28	CBZ.3D.M.4	N.3D.1;N.3D.2;N.3D.3;N.3D.4;N.3D.5;N.3D.6	FALSE	CBZ	3	2
29	CBZ.3D.M.5	N.3D.1;N.3D.2;N.3D.3;N.3D.4;N.3D.5;N.3D.6	FALSE	CBZ	3	2
30	CBZ.3D.M.6	N.3D.1;N.3D.2;N.3D.3;N.3D.4;N.3D.5;N.3D.6	FALSE	CBZ	3	2
31	CBZ.3D.H.1	N.3D.1;N.3D.2;N.3D.3;N.3D.4;N.3D.5;N.3D.6	FALSE	CBZ	3	3
32	CBZ.3D.H.2	N.3D.1;N.3D.2;N.3D.3;N.3D.4;N.3D.5;N.3D.6	FALSE	CBZ	3	3
33	CBZ.3D.H.3	N.3D.1;N.3D.2;N.3D.3;N.3D.4;N.3D.5;N.3D.6	FALSE	CBZ	3	3
34	CBZ.3D.H.4	N.3D.1;N.3D.2;N.3D.3;N.3D.4;N.3D.5;N.3D.6	FALSE	CBZ	3	3
35	CBZ.3D.H.5	N.3D.1;N.3D.2;N.3D.3;N.3D.4;N.3D.5;N.3D.6	FALSE	CBZ	3	3
36	CBZ.3D.H.6	N.3D.1;N.3D.2;N.3D.3;N.3D.4;N.3D.5;N.3D.6	FALSE	CBZ	3	3
37	CBZ.10D.L.1	N.10D.1;N.10D.2;N.10D.3;N.10D.4	FALSE	CBZ	10	1
38	CBZ.10D.L.2	N.10D.1;N.10D.2;N.10D.3;N.10D.4	FALSE	CBZ	10	1
39	CBZ.10D.L.3	N.10D.1;N.10D.2;N.10D.3;N.10D.4	FALSE	CBZ	10	1
40	CBZ.10D.L.4	N.10D.1;N.10D.2;N.10D.3;N.10D.4	FALSE	CBZ	10	1
41	CBZ.10D.L.5	N.10D.1;N.10D.2;N.10D.3;N.10D.4	FALSE	CBZ	10	1
42	CBZ.10D.L.6	N.10D.1;N.10D.2;N.10D.3;N.10D.4	FALSE	CBZ	10	1
43	CBZ.10D.M.1	N.10D.1;N.10D.2;N.10D.3;N.10D.4	FALSE	CBZ	10	2
44	CBZ.10D.M.2	N.10D.1;N.10D.2;N.10D.3;N.10D.4	FALSE	CBZ	10	2
45	CBZ.10D.M.3	N.10D.1;N.10D.2;N.10D.3;N.10D.4	FALSE	CBZ	10	2
46	CBZ.10D.M.4	N.10D.1;N.10D.2;N.10D.3;N.10D.4	FALSE	CBZ	10	2
47	CBZ.10D.M.5	N.10D.1;N.10D.2;N.10D.3;N.10D.4	FALSE	CBZ	10	2
48	CBZ.10D.H.1	N.10D.1;N.10D.2;N.10D.3;N.10D.4	FALSE	CBZ	10	3
49	CBZ.10D.H.2	N.10D.1;N.10D.2;N.10D.3;N.10D.4	FALSE	CBZ	10	3
50	CBZ.10D.H.3	N.10D.1;N.10D.2;N.10D.3;N.10D.4	FALSE	CBZ	10	3
51	CBZ.10D.H.4	N.10D.1;N.10D.2;N.10D.3;N.10D.4	FALSE	CBZ	10	3
52	CBZ.10D.H.5	N.10D.1;N.10D.2;N.10D.3;N.10D.4	FALSE	CBZ	10	3
53	CBZ.10D.H.6	N.10D.1;N.10D.2;N.10D.3;N.10D.4	FALSE	CBZ	10	3
54	CPZ.2D.L.1	N.2D.1;N.2D.2;N.2D.3;N.2D.4;N.2D.5;N.2D.6	FALSE	CPZ	2	1
55	CPZ.2D.L.2	N.2D.1;N.2D.2;N.2D.3;N.2D.4;N.2D.5;N.2D.6	FALSE	CPZ	2	1
56	CPZ.2D.L.3	N.2D.1;N.2D.2;N.2D.3;N.2D.4;N.2D.5;N.2D.6	FALSE	CPZ	2	1
57	CPZ.2D.L.4	N.2D.1;N.2D.2;N.2D.3;N.2D.4;N.2D.5;N.2D.6	FALSE	CPZ	2	1
58	CPZ.2D.L.5	N.2D.1;N.2D.2;N.2D.3;N.2D.4;N.2D.5;N.2D.6	FALSE	CPZ	2	1
59	CPZ.2D.L.6	N.2D.1;N.2D.2;N.2D.3;N.2D.4;N.2D.5;N.2D.6	FALSE	CPZ	2	1
60	CPZ.2D.M.1	N.2D.1;N.2D.2;N.2D.3;N.2D.4;N.2D.5;N.2D.6	FALSE	CPZ	2	2
61	CPZ.2D.M.2	N.2D.1;N.2D.2;N.2D.3;N.2D.4;N.2D.5;N.2D.6	FALSE	CPZ	2	2
62	CPZ.2D.M.3	N.2D.1;N.2D.2;N.2D.3;N.2D.4;N.2D.5;N.2D.6	FALSE	CPZ	2	2
63	CPZ.2D.M.4	N.2D.1;N.2D.2;N.2D.3;N.2D.4;N.2D.5;N.2D.6	FALSE	CPZ	2	2
64	CPZ.2D.M.5	N.2D.1;N.2D.2;N.2D.3;N.2D.4;N.2D.5;N.2D.6	FALSE	CPZ	2	2
65	CPZ.2D.M.6	N.2D.1;N.2D.2;N.2D.3;N.2D.4;N.2D.5;N.2D.6	FALSE	CPZ	2	2
66	CPZ.2D.H.1	N.2D.1;N.2D.2;N.2D.3;N.2D.4;N.2D.5;N.2D.6	FALSE	CPZ	2	3
67	CPZ.2D.H.2	N.2D.1;N.2D.2;N.2D.3;N.2D.4;N.2D.5;N.2D.6	FALSE	CPZ	2	3
68	CPZ.2D.H.3	N.2D.1;N.2D.2;N.2D.3;N.2D.4;N.2D.5;N.2D.6	FALSE	CPZ	2	3
69	CPZ.2D.H.4	N.2D.1;N.2D.2;N.2D.3;N.2D.4;N.2D.5;N.2D.6	FALSE	CPZ	2	3
70	CPZ.2D.H.5	N.2D.1;N.2D.2;N.2D.3;N.2D.4;N.2D.5;N.2D.6	FALSE	CPZ	2	3
71	CPZ.2D.H.6	N.2D.1;N.2D.2;N.2D.3;N.2D.4;N.2D.5;N.2D.6	FALSE	CPZ	2	3
72	CPZ.3D.L.1	N.3D.1;N.3D.2;N.3D.3;N.3D.4;N.3D.5;N.3D.6	FALSE	CPZ	3	1
73	CPZ.3D.L.2	N.3D.1;N.3D.2;N.3D.3;N.3D.4;N.3D.5;N.3D.6	FALSE	CPZ	3	1
74	CPZ.3D.L.3	N.3D.1;N.3D.2;N.3D.3;N.3D.4;N.3D.5;N.3D.6	FALSE	CPZ	3	1
75	CPZ.3D.L.4	N.3D.1;N.3D.2;N.3D.3;N.3D.4;N.3D.5;N.3D.6	FALSE	CPZ	3	1
76	CPZ.3D.L.5	N.3D.1;N.3D.2;N.3D.3;N.3D.4;N.3D.5;N.3D.6	FALSE	CPZ	3	1
77	CPZ.3D.L.6	N.3D.1;N.3D.2;N.3D.3;N.3D.4;N.3D.5;N.3D.6	FALSE	CPZ	3	1
78	CPZ.3D.M.1	N.3D.1;N.3D.2;N.3D.3;N.3D.4;N.3D.5;N.3D.6	FALSE	CPZ	3	2
79	CPZ.3D.M.2	N.3D.1;N.3D.2;N.3D.3;N.3D.4;N.3D.5;N.3D.6	FALSE	CPZ	3	2
80	CPZ.3D.M.3	N.3D.1;N.3D.2;N.3D.3;N.3D.4;N.3D.5;N.3D.6	FALSE	CPZ	3	2
81	CPZ.3D.M.4	N.3D.1;N.3D.2;N.3D.3;N.3D.4;N.3D.5;N.3D.6	FALSE	CPZ	3	2
82	CPZ.3D.M.5	N.3D.1;N.3D.2;N.3D.3;N.3D.4;N.3D.5;N.3D.6	FALSE	CPZ	3	2
83	CPZ.3D.M.6	N.3D.1;N.3D.2;N.3D.3;N.3D.4;N.3D.5;N.3D.6	FALSE	CPZ	3	2
84	CPZ.3D.H.1	N.3D.1;N.3D.2;N.3D.3;N.3D.4;N.3D.5;N.3D.6	FALSE	CPZ	3	3
85	CPZ.3D.H.2	N.3D.1;N.3D.2;N.3D.3;N.3D.4;N.3D.5;N.3D.6	FALSE	CPZ	3	3
86	CPZ.3D.H.3	N.3D.1;N.3D.2;N.3D.3;N.3D.4;N.3D.5;N.3D.6	FALSE	CPZ	3	3
87	CPZ.3D.H.4	N.3D.1;N.3D.2;N.3D.3;N.3D.4;N.3D.5;N.3D.6	FALSE	CPZ	3	3
88	CPZ.3D.H.5	N.3D.1;N.3D.2;N.3D.3;N.3D.4;N.3D.5;N.3D.6	FALSE	CPZ	3	3
89	CPZ.3D.H.6	N.3D.1;N.3D.2;N.3D.3;N.3D.4;N.3D.5;N.3D.6	FALSE	CPZ	3	3
90	CPZ.10D.L.1	N.10D.1;N.10D.2;N.10D.3;N.10D.4	FALSE	CPZ	10	1
91	CPZ.10D.L.2	N.10D.1;N.10D.2;N.10D.3;N.10D.4	FALSE	CPZ	10	1
92	CPZ.10D.L.3	N.10D.1;N.10D.2;N.10D.3;N.10D.4	FALSE	CPZ	10	1
93	CPZ.10D.L.4	N.10D.1;N.10D.2;N.10D.3;N.10D.4	FALSE	CPZ	10	1
94	CPZ.10D.L.5	N.10D.1;N.10D.2;N.10D.3;N.10D.4	FALSE	CPZ	10	1
95	CPZ.10D.L.6	N.10D.1;N.10D.2;N.10D.3;N.10D.4	FALSE	CPZ	10	1
96	CPZ.10D.M.1	N.10D.1;N.10D.2;N.10D.3;N.10D.4	FALSE	CPZ	10	2
97	CPZ.10D.M.2	N.10D.1;N.10D.2;N.10D.3;N.10D.4	FALSE	CPZ	10	2
98	CPZ.10D.M.3	N.10D.1;N.10D.2;N.10D.3;N.10D.4	FALSE	CPZ	10	2
99	CPZ.10D.M.4	N.10D.1;N.10D.2;N.10D.3;N.10D.4	FALSE	CPZ	10	2
100	CPZ.10D.M.5	N.10D.1;N.10D.2;N.10D.3;N.10D.4	FALSE	CPZ	10	2
101	CPZ.10D.M.6	N.10D.1;N.10D.2;N.10D.3;N.10D.4	FALSE	CPZ	10	2
102	CPZ.10D.H.1	N.10D.1;N.10D.2;N.10D.3;N.10D.4	FALSE	CPZ	10	3
103	CPZ.10D.H.2	N.10D.1;N.10D.2;N.10D.3;N.10D.4	FALSE	CPZ	10	3
104	CPZ.10D.H.3	N.10D.1;N.10D.2;N.10D.3;N.10D.4	FALSE	CPZ	10	3
105	CPZ.10D.H.4	N.10D.1;N.10D.2;N.10D.3;N.10D.4	FALSE	CPZ	10	3
106	CPZ.10D.H.5	N.10D.1;N.10D.2;N.10D.3;N.10D.4	FALSE	CPZ	10	3
107	CPZ.10D.H.6	N.10D.1;N.10D.2;N.10D.3;N.10D.4	FALSE	CPZ	10	3
108	ENA.2D.L.1	N.2D.1;N.2D.2;N.2D.3;N.2D.4;N.2D.5;N.2D.6	FALSE	ENA	2	1
109	ENA.2D.L.2	N.2D.1;N.2D.2;N.2D.3;N.2D.4;N.2D.5;N.2D.6	FALSE	ENA	2	1
110	ENA.2D.L.3	N.2D.1;N.2D.2;N.2D.3;N.2D.4;N.2D.5;N.2D.6	FALSE	ENA	2	1
111	ENA.2D.L.4	N.2D.1;N.2D.2;N.2D.3;N.2D.4;N.2D.5;N.2D.6	FALSE	ENA	2	1
112	ENA.2D.L.5	N.2D.1;N.2D.2;N.2D.3;N.2D.4;N.2D.5;N.2D.6	FALSE	ENA	2	1
113	ENA.2D.L.6	N.2D.1;N.2D.2;N.2D.3;N.2D.4;N.2D.5;N.2D.6	FALSE	ENA	2	1
114	ENA.2D.M.1	N.2D.1;N.2D.2;N.2D.3;N.2D.4;N.2D.5;N.2D.6	FALSE	ENA	2	2
115	ENA.2D.M.2	N.2D.1;N.2D.2;N.2D.3;N.2D.4;N.2D.5;N.2D.6	FALSE	ENA	2	2
116	ENA.2D.M.3	N.2D.1;N.2D.2;N.2D.3;N.2D.4;N.2D.5;N.2D.6	FALSE	ENA	2	2
117	ENA.2D.M.4	N.2D.1;N.2D.2;N.2D.3;N.2D.4;N.2D.5;N.2D.6	FALSE	ENA	2	2
118	ENA.2D.M.5	N.2D.1;N.2D.2;N.2D.3;N.2D.4;N.2D.5;N.2D.6	FALSE	ENA	2	2
119	ENA.2D.M.6	N.2D.1;N.2D.2;N.2D.3;N.2D.4;N.2D.5;N.2D.6	FALSE	ENA	2	2
120	ENA.2D.H.1	N.2D.1;N.2D.2;N.2D.3;N.2D.4;N.2D.5;N.2D.6	FALSE	ENA	2	3
121	ENA.2D.H.2	N.2D.1;N.2D.2;N.2D.3;N.2D.4;N.2D.5;N.2D.6	FALSE	ENA	2	3
122	ENA.2D.H.3	N.2D.1;N.2D.2;N.2D.3;N.2D.4;N.2D.5;N.2D.6	FALSE	ENA	2	3
123	ENA.2D.H.4	N.2D.1;N.2D.2;N.2D.3;N.2D.4;N.2D.5;N.2D.6	FALSE	ENA	2	3
124	ENA.2D.H.5	N.2D.1;N.2D.2;N.2D.3;N.2D.4;N.2D.5;N.2D.6	FALSE	ENA	2	3
125	ENA.2D.H.6	N.2D.1;N.2D.2;N.2D.3;N.2D.4;N.2D.5;N.2D.6	FALSE	ENA	2	3
126	ENA.3D.L.1	N.3D.1;N.3D.2;N.3D.3;N.3D.4;N.3D.5;N.3D.6	FALSE	ENA	3	1
127	ENA.3D.L.2	N.3D.1;N.3D.2;N.3D.3;N.3D.4;N.3D.5;N.3D.6	FALSE	ENA	3	1
128	ENA.3D.L.3	N.3D.1;N.3D.2;N.3D.3;N.3D.4;N.3D.5;N.3D.6	FALSE	ENA	3	1
129	ENA.3D.L.4	N.3D.1;N.3D.2;N.3D.3;N.3D.4;N.3D.5;N.3D.6	FALSE	ENA	3	1
130	ENA.3D.L.5	N.3D.1;N.3D.2;N.3D.3;N.3D.4;N.3D.5;N.3D.6	FALSE	ENA	3	1
131	ENA.3D.L.6	N.3D.1;N.3D.2;N.3D.3;N.3D.4;N.3D.5;N.3D.6	FALSE	ENA	3	1
132	ENA.3D.M.1	N.3D.1;N.3D.2;N.3D.3;N.3D.4;N.3D.5;N.3D.6	FALSE	ENA	3	2
133	ENA.3D.M.2	N.3D.1;N.3D.2;N.3D.3;N.3D.4;N.3D.5;N.3D.6	FALSE	ENA	3	2
134	ENA.3D.M.3	N.3D.1;N.3D.2;N.3D.3;N.3D.4;N.3D.5;N.3D.6	FALSE	ENA	3	2
135	ENA.3D.M.4	N.3D.1;N.3D.2;N.3D.3;N.3D.4;N.3D.5;N.3D.6	FALSE	ENA	3	2
136	ENA.3D.M.5	N.3D.1;N.3D.2;N.3D.3;N.3D.4;N.3D.5;N.3D.6	FALSE	ENA	3	2
137	ENA.3D.M.6	N.3D.1;N.3D.2;N.3D.3;N.3D.4;N.3D.5;N.3D.6	FALSE	ENA	3	2
138	ENA.3D.H.1	N.3D.1;N.3D.2;N.3D.3;N.3D.4;N.3D.5;N.3D.6	FALSE	ENA	3	3
139	ENA.3D.H.2	N.3D.1;N.3D.2;N.3D.3;N.3D.4;N.3D.5;N.3D.6	FALSE	ENA	3	3
140	ENA.3D.H.3	N.3D.1;N.3D.2;N.3D.3;N.3D.4;N.3D.5;N.3D.6	FALSE	ENA	3	3
141	ENA.3D.H.4	N.3D.1;N.3D.2;N.3D.3;N.3D.4;N.3D.5;N.3D.6	FALSE	ENA	3	3
142	ENA.3D.H.5	N.3D.1;N.3D.2;N.3D.3;N.3D.4;N.3D.5;N.3D.6	FALSE	ENA	3	3
143	ENA.3D.H.6	N.3D.1;N.3D.2;N.3D.3;N.3D.4;N.3D.5;N.3D.6	FALSE	ENA	3	3
144	ENA.10D.L.1	N.10D.1;N.10D.2;N.10D.3;N.10D.4	FALSE	ENA	10	1
145	ENA.10D.L.2	N.10D.1;N.10D.2;N.10D.3;N.10D.4	FALSE	ENA	10	1
146	ENA.10D.L.3	N.10D.1;N.10D.2;N.10D.3;N.10D.4	FALSE	ENA	10	1
147	ENA.10D.L.4	N.10D.1;N.10D.2;N.10D.3;N.10D.4	FALSE	ENA	10	1
148	ENA.10D.L.5	N.10D.1;N.10D.2;N.10D.3;N.10D.4	FALSE	ENA	10	1
149	ENA.10D.L.6	N.10D.1;N.10D.2;N.10D.3;N.10D.4	FALSE	ENA	10	1
150	ENA.10D.M.1	N.10D.1;N.10D.2;N.10D.3;N.10D.4	FALSE	ENA	10	2
151	ENA.10D.M.2	N.10D.1;N.10D.2;N.10D.3;N.10D.4	FALSE	ENA	10	2
152	ENA.10D.M.3	N.10D.1;N.10D.2;N.10D.3;N.10D.4	FALSE	ENA	10	2
153	ENA.10D.M.4	N.10D.1;N.10D.2;N.10D.3;N.10D.4	FALSE	ENA	10	2
154	ENA.10D.M.5	N.10D.1;N.10D.2;N.10D.3;N.10D.4	FALSE	ENA	10	2
155	ENA.10D.M.6	N.10D.1;N.10D.2;N.10D.3;N.10D.4	FALSE	ENA	10	2
156	ENA.10D.H.1	N.10D.1;N.10D.2;N.10D.3;N.10D.4	FALSE	ENA	10	3
157	ENA.10D.H.2	N.10D.1;N.10D.2;N.10D.3;N.10D.4	FALSE	ENA	10	3
158	ENA.10D.H.3	N.10D.1;N.10D.2;N.10D.3;N.10D.4	FALSE	ENA	10	3
159	ENA.10D.H.4	N.10D.1;N.10D.2;N.10D.3;N.10D.4	FALSE	ENA	10	3
160	ENA.10D.H.5	N.10D.1;N.10D.2;N.10D.3;N.10D.4	FALSE	ENA	10	3
161	ENA.10D.H.6	N.10D.1;N.10D.2;N.10D.3;N.10D.4	FALSE	ENA	10	3
162	PZA.2D.L.1	N.2D.1;N.2D.2;N.2D.3;N.2D.4;N.2D.5;N.2D.6	FALSE	PZA	2	1
163	PZA.2D.L.2	N.2D.1;N.2D.2;N.2D.3;N.2D.4;N.2D.5;N.2D.6	FALSE	PZA	2	1
164	PZA.2D.L.3	N.2D.1;N.2D.2;N.2D.3;N.2D.4;N.2D.5;N.2D.6	FALSE	PZA	2	1
165	PZA.2D.L.4	N.2D.1;N.2D.2;N.2D.3;N.2D.4;N.2D.5;N.2D.6	FALSE	PZA	2	1
166	PZA.2D.L.5	N.2D.1;N.2D.2;N.2D.3;N.2D.4;N.2D.5;N.2D.6	FALSE	PZA	2	1
167	PZA.2D.L.6	N.2D.1;N.2D.2;N.2D.3;N.2D.4;N.2D.5;N.2D.6	FALSE	PZA	2	1
168	PZA.2D.M.1	N.2D.1;N.2D.2;N.2D.3;N.2D.4;N.2D.5;N.2D.6	FALSE	PZA	2	2
169	PZA.2D.M.2	N.2D.1;N.2D.2;N.2D.3;N.2D.4;N.2D.5;N.2D.6	FALSE	PZA	2	2
170	PZA.2D.M.3	N.2D.1;N.2D.2;N.2D.3;N.2D.4;N.2D.5;N.2D.6	FALSE	PZA	2	2
171	PZA.2D.M.4	N.2D.1;N.2D.2;N.2D.3;N.2D.4;N.2D.5;N.2D.6	FALSE	PZA	2	2
172	PZA.2D.M.5	N.2D.1;N.2D.2;N.2D.3;N.2D.4;N.2D.5;N.2D.6	FALSE	PZA	2	2
173	PZA.2D.M.6	N.2D.1;N.2D.2;N.2D.3;N.2D.4;N.2D.5;N.2D.6	FALSE	PZA	2	2
174	PZA.2D.H.1	N.2D.1;N.2D.2;N.2D.3;N.2D.4;N.2D.5;N.2D.6	FALSE	PZA	2	3
175	PZA.2D.H.2	N.2D.1;N.2D.2;N.2D.3;N.2D.4;N.2D.5;N.2D.6	FALSE	PZA	2	3
176	PZA.2D.H.3	N.2D.1;N.2D.2;N.2D.3;N.2D.4;N.2D.5;N.2D.6	FALSE	PZA	2	3
177	PZA.2D.H.4	N.2D.1;N.2D.2;N.2D.3;N.2D.4;N.2D.5;N.2D.6	FALSE	PZA	2	3
178	PZA.2D.H.5	N.2D.1;N.2D.2;N.2D.3;N.2D.4;N.2D.5;N.2D.6	FALSE	PZA	2	3
179	PZA.2D.H.6	N.2D.1;N.2D.2;N.2D.3;N.2D.4;N.2D.5;N.2D.6	FALSE	PZA	2	3
180	PZA.3D.L.1	N.3D.1;N.3D.2;N.3D.3;N.3D.4;N.3D.5;N.3D.6	FALSE	PZA	3	1
181	PZA.3D.L.2	N.3D.1;N.3D.2;N.3D.3;N.3D.4;N.3D.5;N.3D.6	FALSE	PZA	3	1
182	PZA.3D.L.3	N.3D.1;N.3D.2;N.3D.3;N.3D.4;N.3D.5;N.3D.6	FALSE	PZA	3	1
183	PZA.3D.L.4	N.3D.1;N.3D.2;N.3D.3;N.3D.4;N.3D.5;N.3D.6	FALSE	PZA	3	1
184	PZA.3D.L.5	N.3D.1;N.3D.2;N.3D.3;N.3D.4;N.3D.5;N.3D.6	FALSE	PZA	3	1
185	PZA.3D.L.6	N.3D.1;N.3D.2;N.3D.3;N.3D.4;N.3D.5;N.3D.6	FALSE	PZA	3	1
186	PZA.3D.M.1	N.3D.1;N.3D.2;N.3D.3;N.3D.4;N.3D.5;N.3D.6	FALSE	PZA	3	2
187	PZA.3D.M.2	N.3D.1;N.3D.2;N.3D.3;N.3D.4;N.3D.5;N.3D.6	FALSE	PZA	3	2
188	PZA.3D.M.3	N.3D.1;N.3D.2;N.3D.3;N.3D.4;N.3D.5;N.3D.6	FALSE	PZA	3	2
189	PZA.3D.M.4	N.3D.1;N.3D.2;N.3D.3;N.3D.4;N.3D.5;N.3D.6	FALSE	PZA	3	2
190	PZA.3D.M.5	N.3D.1;N.3D.2;N.3D.3;N.3D.4;N.3D.5;N.3D.6	FALSE	PZA	3	2
191	PZA.3D.M.6	N.3D.1;N.3D.2;N.3D.3;N.3D.4;N.3D.5;N.3D.6	FALSE	PZA	3	2
192	PZA.3D.H.1	N.3D.1;N.3D.2;N.3D.3;N.3D.4;N.3D.5;N.3D.6	FALSE	PZA	3	3
193	PZA.3D.H.2	N.3D.1;N.3D.2;N.3D.3;N.3D.4;N.3D.5;N.3D.6	FALSE	PZA	3	3
194	PZA.3D.H.3	N.3D.1;N.3D.2;N.3D.3;N.3D.4;N.3D.5;N.3D.6	FALSE	PZA	3	3
195	PZA.3D.H.4	N.3D.1;N.3D.2;N.3D.3;N.3D.4;N.3D.5;N.3D.6	FALSE	PZA	3	3
196	PZA.3D.H.5	N.3D.1;N.3D.2;N.3D.3;N.3D.4;N.3D.5;N.3D.6	FALSE	PZA	3	3
197	PZA.3D.H.6	N.3D.1;N.3D.2;N.3D.3;N.3D.4;N.3D.5;N.3D.6	FALSE	PZA	3	3
198	PZA.10D.L.1	N.10D.1;N.10D.2;N.10D.3;N.10D.4	FALSE	PZA	10	1
199	PZA.10D.L.2	N.10D.1;N.10D.2;N.10D.3;N.10D.4	FALSE	PZA	10	1
200	PZA.10D.L.3	N.10D.1;N.10D.2;N.10D.3;N.10D.4	FALSE	PZA	10	1
201	PZA.10D.L.4	N.10D.1;N.10D.2;N.10D.3;N.10D.4	FALSE	PZA	10	1
202	PZA.10D.L.5	N.10D.1;N.10D.2;N.10D.3;N.10D.4	FALSE	PZA	10	1
203	PZA.10D.L.6	N.10D.1;N.10D.2;N.10D.3;N.10D.4	FALSE	PZA	10	1
204	PZA.10D.L.3	N.10D.1;N.10D.2;N.10D.3;N.10D.4	FALSE	PZA	10	1
205	PZA.10D.M.1	N.10D.1;N.10D.2;N.10D.3;N.10D.4	FALSE	PZA	10	2
206	PZA.10D.M.2	N.10D.1;N.10D.2;N.10D.3;N.10D.4	FALSE	PZA	10	2
207	PZA.10D.M.3	N.10D.1;N.10D.2;N.10D.3;N.10D.4	FALSE	PZA	10	2
208	PZA.10D.M.4	N.10D.1;N.10D.2;N.10D.3;N.10D.4	FALSE	PZA	10	2
209	PZA.10D.M.5	N.10D.1;N.10D.2;N.10D.3;N.10D.4	FALSE	PZA	10	2
210	PZA.10D.M.6	N.10D.1;N.10D.2;N.10D.3;N.10D.4	FALSE	PZA	10	2
211	PZA.10D.H.1	N.10D.1;N.10D.2;N.10D.3;N.10D.4	FALSE	PZA	10	3
212	PZA.10D.H.2	N.10D.1;N.10D.2;N.10D.3;N.10D.4	FALSE	PZA	10	3
213	PZA.10D.H.3	N.10D.1;N.10D.2;N.10D.3;N.10D.4	FALSE	PZA	10	3
214	PZA.10D.H.4	N.10D.1;N.10D.2;N.10D.3;N.10D.4	FALSE	PZA	10	3
215	PZA.10D.H.5	N.10D.1;N.10D.2;N.10D.3;N.10D.4	FALSE	PZA	10	3
216	PZA.10D.H.6	N.10D.1;N.10D.2;N.10D.3;N.10D.4	FALSE	PZA	10	3
217	RAN.2D.L.1	N.2D.1;N.2D.2;N.2D.3;N.2D.4;N.2D.5;N.2D.6	FALSE	RAN	2	1
218	RAN.2D.L.2	N.2D.1;N.2D.2;N.2D.3;N.2D.4;N.2D.5;N.2D.6	FALSE	RAN	2	1
219	RAN.2D.L.3	N.2D.1;N.2D.2;N.2D.3;N.2D.4;N.2D.5;N.2D.6	FALSE	RAN	2	1
220	RAN.2D.L.4	N.2D.1;N.2D.2;N.2D.3;N.2D.4;N.2D.5;N.2D.6	FALSE	RAN	2	1
221	RAN.2D.L.5	N.2D.1;N.2D.2;N.2D.3;N.2D.4;N.2D.5;N.2D.6	FALSE	RAN	2	1
222	RAN.2D.L.6	N.2D.1;N.2D.2;N.2D.3;N.2D.4;N.2D.5;N.2D.6	FALSE	RAN	2	1
223	RAN.2D.M.1	N.2D.1;N.2D.2;N.2D.3;N.2D.4;N.2D.5;N.2D.6	FALSE	RAN	2	2
224	RAN.2D.M.2	N.2D.1;N.2D.2;N.2D.3;N.2D.4;N.2D.5;N.2D.6	FALSE	RAN	2	2
225	RAN.2D.M.3	N.2D.1;N.2D.2;N.2D.3;N.2D.4;N.2D.5;N.2D.6	FALSE	RAN	2	2
226	RAN.2D.M.4	N.2D.1;N.2D.2;N.2D.3;N.2D.4;N.2D.5;N.2D.6	FALSE	RAN	2	2
227	RAN.2D.M.5	N.2D.1;N.2D.2;N.2D.3;N.2D.4;N.2D.5;N.2D.6	FALSE	RAN	2	2
228	RAN.2D.M.6	N.2D.1;N.2D.2;N.2D.3;N.2D.4;N.2D.5;N.2D.6	FALSE	RAN	2	2
229	RAN.2D.H.1	N.2D.1;N.2D.2;N.2D.3;N.2D.4;N.2D.5;N.2D.6	FALSE	RAN	2	3
230	RAN.2D.H.2	N.2D.1;N.2D.2;N.2D.3;N.2D.4;N.2D.5;N.2D.6	FALSE	RAN	2	3
231	RAN.2D.H.3	N.2D.1;N.2D.2;N.2D.3;N.2D.4;N.2D.5;N.2D.6	FALSE	RAN	2	3
232	RAN.2D.H.4	N.2D.1;N.2D.2;N.2D.3;N.2D.4;N.2D.5;N.2D.6	FALSE	RAN	2	3
233	RAN.2D.H.5	N.2D.1;N.2D.2;N.2D.3;N.2D.4;N.2D.5;N.2D.6	FALSE	RAN	2	3
234	RAN.2D.H.6	N.2D.1;N.2D.2;N.2D.3;N.2D.4;N.2D.5;N.2D.6	FALSE	RAN	2	3
235	RAN.3D.L.1	N.3D.1;N.3D.2;N.3D.3;N.3D.4;N.3D.5;N.3D.6	FALSE	RAN	3	1
236	RAN.3D.L.2	N.3D.1;N.3D.2;N.3D.3;N.3D.4;N.3D.5;N.3D.6	FALSE	RAN	3	1
237	RAN.3D.L.3	N.3D.1;N.3D.2;N.3D.3;N.3D.4;N.3D.5;N.3D.6	FALSE	RAN	3	1
238	RAN.3D.L.4	N.3D.1;N.3D.2;N.3D.3;N.3D.4;N.3D.5;N.3D.6	FALSE	RAN	3	1
239	RAN.3D.L.5	N.3D.1;N.3D.2;N.3D.3;N.3D.4;N.3D.5;N.3D.6	FALSE	RAN	3	1
240	RAN.3D.L.6	N.3D.1;N.3D.2;N.3D.3;N.3D.4;N.3D.5;N.3D.6	FALSE	RAN	3	1
241	RAN.3D.M.1	N.3D.1;N.3D.2;N.3D.3;N.3D.4;N.3D.5;N.3D.6	FALSE	RAN	3	2
242	RAN.3D.M.2	N.3D.1;N.3D.2;N.3D.3;N.3D.4;N.3D.5;N.3D.6	FALSE	RAN	3	2
243	RAN.3D.M.3	N.3D.1;N.3D.2;N.3D.3;N.3D.4;N.3D.5;N.3D.6	FALSE	RAN	3	2
244	RAN.3D.M.4	N.3D.1;N.3D.2;N.3D.3;N.3D.4;N.3D.5;N.3D.6	FALSE	RAN	3	2
245	RAN.3D.M.5	N.3D.1;N.3D.2;N.3D.3;N.3D.4;N.3D.5;N.3D.6	FALSE	RAN	3	2
246	RAN.3D.M.6	N.3D.1;N.3D.2;N.3D.3;N.3D.4;N.3D.5;N.3D.6	FALSE	RAN	3	2
247	RAN.3D.H.1	N.3D.1;N.3D.2;N.3D.3;N.3D.4;N.3D.5;N.3D.6	FALSE	RAN	3	3
248	RAN.3D.H.2	N.3D.1;N.3D.2;N.3D.3;N.3D.4;N.3D.5;N.3D.6	FALSE	RAN	3	3
249	RAN.3D.H.3	N.3D.1;N.3D.2;N.3D.3;N.3D.4;N.3D.5;N.3D.6	FALSE	RAN	3	3
250	RAN.3D.H.4	N.3D.1;N.3D.2;N.3D.3;N.3D.4;N.3D.5;N.3D.6	FALSE	RAN	3	3
251	RAN.3D.H.5	N.3D.1;N.3D.2;N.3D.3;N.3D.4;N.3D.5;N.3D.6	FALSE	RAN	3	3
252	RAN.3D.H.6	N.3D.1;N.3D.2;N.3D.3;N.3D.4;N.3D.5;N.3D.6	FALSE	RAN	3	3
253	RAN.10D.L.1	N.10D.1;N.10D.2;N.10D.3;N.10D.4	FALSE	RAN	10	1
254	RAN.10D.L.2	N.10D.1;N.10D.2;N.10D.3;N.10D.4	FALSE	RAN	10	1
255	RAN.10D.L.3	N.10D.1;N.10D.2;N.10D.3;N.10D.4	FALSE	RAN	10	1
256	RAN.10D.L.4	N.10D.1;N.10D.2;N.10D.3;N.10D.4	FALSE	RAN	10	1
257	RAN.10D.L.5	N.10D.1;N.10D.2;N.10D.3;N.10D.4	FALSE	RAN	10	1
258	RAN.10D.L.6	N.10D.1;N.10D.2;N.10D.3;N.10D.4	FALSE	RAN	10	1
259	RAN.10D.M.1	N.10D.1;N.10D.2;N.10D.3;N.10D.4	FALSE	RAN	10	2
260	RAN.10D.M.2	N.10D.1;N.10D.2;N.10D.3;N.10D.4	FALSE	RAN	10	2
261	RAN.10D.M.3	N.10D.1;N.10D.2;N.10D.3;N.10D.4	FALSE	RAN	10	2
262	RAN.10D.M.4	N.10D.1;N.10D.2;N.10D.3;N.10D.4	FALSE	RAN	10	2
263	RAN.10D.M.5	N.10D.1;N.10D.2;N.10D.3;N.10D.4	FALSE	RAN	10	2
264	RAN.10D.M.6	N.10D.1;N.10D.2;N.10D.3;N.10D.4	FALSE	RAN	10	2
265	RAN.10D.H.1	N.10D.1;N.10D.2;N.10D.3;N.10D.4	FALSE	RAN	10	3
266	RAN.10D.H.2	N.10D.1;N.10D.2;N.10D.3;N.10D.4	FALSE	RAN	10	3
267	RAN.10D.H.3	N.10D.1;N.10D.2;N.10D.3;N.10D.4	FALSE	RAN	10	3
268	RAN.10D.H.4	N.10D.1;N.10D.2;N.10D.3;N.10D.4	FALSE	RAN	10	3
269	RAN.10D.H.5	N.10D.1;N.10D.2;N.10D.3;N.10D.4	FALSE	RAN	10	3
270	RAN.10D.H.6	N.10D.1;N.10D.2;N.10D.3;N.10D.4	FALSE	RAN	10	3

## Sheet: Slopianka
	SAMPLE	CONTROL	INJURY	COMPOUND	TREATMENT	DOSE
1	GSM2514674_133_MPy_LD_d4_Li_BM02_Rat230_2.CEL	GSM2514656_115_Ctrl_d4_Li_BM02_Rat230_2.CEL;GSM2514657_117_Ctrl_d4_Li_BM02_Rat230_2.CEL;GSM2514658_118_Ctrl_d4_Li_BM02_Rat230_2.CEL;GSM2514655_114_Ctrl_d4_Li_BM02_Rat230_2.CEL;GSM2514654_113_Ctrl_d4_Li_BM02_Rat230_2.CEL	NA	Methapyrilene	4	30
2	GSM2514677_136_MPy_LD_d4_Li_BM02_Rat230_2.CEL	GSM2514656_115_Ctrl_d4_Li_BM02_Rat230_2.CEL;GSM2514657_117_Ctrl_d4_Li_BM02_Rat230_2.CEL;GSM2514658_118_Ctrl_d4_Li_BM02_Rat230_2.CEL;GSM2514655_114_Ctrl_d4_Li_BM02_Rat230_2.CEL;GSM2514654_113_Ctrl_d4_Li_BM02_Rat230_2.CEL	NA	Methapyrilene	4	30
3	GSM2514676_135_MPy_LD_d4_Li_BM02_Rat230_2.CEL	GSM2514656_115_Ctrl_d4_Li_BM02_Rat230_2.CEL;GSM2514657_117_Ctrl_d4_Li_BM02_Rat230_2.CEL;GSM2514658_118_Ctrl_d4_Li_BM02_Rat230_2.CEL;GSM2514655_114_Ctrl_d4_Li_BM02_Rat230_2.CEL;GSM2514654_113_Ctrl_d4_Li_BM02_Rat230_2.CEL	NA	Methapyrilene	4	30
4	GSM2514673_131_MPy_LD_d4_Li_BM02_Rat230_2.CEL	GSM2514656_115_Ctrl_d4_Li_BM02_Rat230_2.CEL;GSM2514657_117_Ctrl_d4_Li_BM02_Rat230_2.CEL;GSM2514658_118_Ctrl_d4_Li_BM02_Rat230_2.CEL;GSM2514655_114_Ctrl_d4_Li_BM02_Rat230_2.CEL;GSM2514654_113_Ctrl_d4_Li_BM02_Rat230_2.CEL	NA	Methapyrilene	4	30
5	GSM2514675_134_MPy_LD_d4_Li_BM02_Rat230_2.CEL	GSM2514656_115_Ctrl_d4_Li_BM02_Rat230_2.CEL;GSM2514657_117_Ctrl_d4_Li_BM02_Rat230_2.CEL;GSM2514658_118_Ctrl_d4_Li_BM02_Rat230_2.CEL;GSM2514655_114_Ctrl_d4_Li_BM02_Rat230_2.CEL;GSM2514654_113_Ctrl_d4_Li_BM02_Rat230_2.CEL	NA	Methapyrilene	4	30
6	GSM2514692_150_MPy_HD_d4_Li_BM02_Rat230_2.CEL	GSM2514656_115_Ctrl_d4_Li_BM02_Rat230_2.CEL;GSM2514657_117_Ctrl_d4_Li_BM02_Rat230_2.CEL;GSM2514658_118_Ctrl_d4_Li_BM02_Rat230_2.CEL;GSM2514655_114_Ctrl_d4_Li_BM02_Rat230_2.CEL;GSM2514654_113_Ctrl_d4_Li_BM02_Rat230_2.CEL	NA	Methapyrilene	4	80
7	GSM2514694_153_MPy_HD_d4_Li_BM02_Rat230_2.CEL	GSM2514656_115_Ctrl_d4_Li_BM02_Rat230_2.CEL;GSM2514657_117_Ctrl_d4_Li_BM02_Rat230_2.CEL;GSM2514658_118_Ctrl_d4_Li_BM02_Rat230_2.CEL;GSM2514655_114_Ctrl_d4_Li_BM02_Rat230_2.CEL;GSM2514654_113_Ctrl_d4_Li_BM02_Rat230_2.CEL	NA	Methapyrilene	4	80
8	GSM2514693_152_MPy_HD_d4_Li_BM02_Rat230_2.CEL	GSM2514656_115_Ctrl_d4_Li_BM02_Rat230_2.CEL;GSM2514657_117_Ctrl_d4_Li_BM02_Rat230_2.CEL;GSM2514658_118_Ctrl_d4_Li_BM02_Rat230_2.CEL;GSM2514655_114_Ctrl_d4_Li_BM02_Rat230_2.CEL;GSM2514654_113_Ctrl_d4_Li_BM02_Rat230_2.CEL	NA	Methapyrilene	4	80
9	GSM2514695_154_MPy_HD_d4_Li_BM02_Rat230_2.CEL	GSM2514656_115_Ctrl_d4_Li_BM02_Rat230_2.CEL;GSM2514657_117_Ctrl_d4_Li_BM02_Rat230_2.CEL;GSM2514658_118_Ctrl_d4_Li_BM02_Rat230_2.CEL;GSM2514655_114_Ctrl_d4_Li_BM02_Rat230_2.CEL;GSM2514654_113_Ctrl_d4_Li_BM02_Rat230_2.CEL	NA	Methapyrilene	4	80
10	GSM2514682_166_MPy_LD_d8_Li_BM02_Rat230_2.CEL	GSM2514661_158_Ctrl_d8_Li_BM02_Rat230_2.CEL;GSM2514660_157_Ctrl_d8_Li_BM02_Rat230_2.CEL;GSM2514659_156_Ctrl_d8_Li_BM02_Rat230_2.CEL;GSM2514662_159_Ctrl_d8_Li_BM02_Rat230_2.CEL;GSM2514663_160_Ctrl_d8_Li_BM02_Rat230_2.CEL	NA	Methapyrilene	8	30
11	GSM2514681_165_MPy_LD_d8_Li_BM02_Rat230_2.CEL	GSM2514661_158_Ctrl_d8_Li_BM02_Rat230_2.CEL;GSM2514660_157_Ctrl_d8_Li_BM02_Rat230_2.CEL;GSM2514659_156_Ctrl_d8_Li_BM02_Rat230_2.CEL;GSM2514662_159_Ctrl_d8_Li_BM02_Rat230_2.CEL;GSM2514663_160_Ctrl_d8_Li_BM02_Rat230_2.CEL	NA	Methapyrilene	8	30
12	GSM2514679_163_MPy_LD_d8_Li_BM02_Rat230_2.CEL	GSM2514661_158_Ctrl_d8_Li_BM02_Rat230_2.CEL;GSM2514660_157_Ctrl_d8_Li_BM02_Rat230_2.CEL;GSM2514659_156_Ctrl_d8_Li_BM02_Rat230_2.CEL;GSM2514662_159_Ctrl_d8_Li_BM02_Rat230_2.CEL;GSM2514663_160_Ctrl_d8_Li_BM02_Rat230_2.CEL	NA	Methapyrilene	8	30
13	GSM2514680_164_MPy_LD_d8_Li_BM02_Rat230_2.CEL	GSM2514661_158_Ctrl_d8_Li_BM02_Rat230_2.CEL;GSM2514660_157_Ctrl_d8_Li_BM02_Rat230_2.CEL;GSM2514659_156_Ctrl_d8_Li_BM02_Rat230_2.CEL;GSM2514662_159_Ctrl_d8_Li_BM02_Rat230_2.CEL;GSM2514663_160_Ctrl_d8_Li_BM02_Rat230_2.CEL	NA	Methapyrilene	8	30
14	GSM2514678_161_MPy_LD_d8_Li_BM02_Rat230_2.CEL	GSM2514661_158_Ctrl_d8_Li_BM02_Rat230_2.CEL;GSM2514660_157_Ctrl_d8_Li_BM02_Rat230_2.CEL;GSM2514659_156_Ctrl_d8_Li_BM02_Rat230_2.CEL;GSM2514662_159_Ctrl_d8_Li_BM02_Rat230_2.CEL;GSM2514663_160_Ctrl_d8_Li_BM02_Rat230_2.CEL	NA	Methapyrilene	8	30
15	GSM2514700_172_MPy_HD_d8_Li_BM02_Rat230_2.CEL	GSM2514661_158_Ctrl_d8_Li_BM02_Rat230_2.CEL;GSM2514660_157_Ctrl_d8_Li_BM02_Rat230_2.CEL;GSM2514659_156_Ctrl_d8_Li_BM02_Rat230_2.CEL;GSM2514662_159_Ctrl_d8_Li_BM02_Rat230_2.CEL;GSM2514663_160_Ctrl_d8_Li_BM02_Rat230_2.CEL	NA	Methapyrilene	8	80
16	GSM2514697_169_MPy_HD_d8_Li_BM02_Rat230_2.CEL	GSM2514661_158_Ctrl_d8_Li_BM02_Rat230_2.CEL;GSM2514660_157_Ctrl_d8_Li_BM02_Rat230_2.CEL;GSM2514659_156_Ctrl_d8_Li_BM02_Rat230_2.CEL;GSM2514662_159_Ctrl_d8_Li_BM02_Rat230_2.CEL;GSM2514663_160_Ctrl_d8_Li_BM02_Rat230_2.CEL	NA	Methapyrilene	8	80
17	GSM2514698_170_MPy_HD_d8_Li_BM02_Rat230_2.CEL	GSM2514661_158_Ctrl_d8_Li_BM02_Rat230_2.CEL;GSM2514660_157_Ctrl_d8_Li_BM02_Rat230_2.CEL;GSM2514659_156_Ctrl_d8_Li_BM02_Rat230_2.CEL;GSM2514662_159_Ctrl_d8_Li_BM02_Rat230_2.CEL;GSM2514663_160_Ctrl_d8_Li_BM02_Rat230_2.CEL	NA	Methapyrilene	8	80
18	GSM2514696_167_MPy_HD_d8_Li_BM02_Rat230_2.CEL	GSM2514661_158_Ctrl_d8_Li_BM02_Rat230_2.CEL;GSM2514660_157_Ctrl_d8_Li_BM02_Rat230_2.CEL;GSM2514659_156_Ctrl_d8_Li_BM02_Rat230_2.CEL;GSM2514662_159_Ctrl_d8_Li_BM02_Rat230_2.CEL;GSM2514663_160_Ctrl_d8_Li_BM02_Rat230_2.CEL	NA	Methapyrilene	8	80
19	GSM2514699_171_MPy_HD_d8_Li_BM02_Rat230_2.CEL	GSM2514661_158_Ctrl_d8_Li_BM02_Rat230_2.CEL;GSM2514660_157_Ctrl_d8_Li_BM02_Rat230_2.CEL;GSM2514659_156_Ctrl_d8_Li_BM02_Rat230_2.CEL;GSM2514662_159_Ctrl_d8_Li_BM02_Rat230_2.CEL;GSM2514663_160_Ctrl_d8_Li_BM02_Rat230_2.CEL	NA	Methapyrilene	8	80
20	GSM2514684_120_MPy_LD_d15_Li_BM02_Rat230_2.CEL	GSM2514667_104_Ctrl_d15_Li_BM02_Rat230_2.CEL;GSM2514664_101_Ctrl_d15_Li_BM02_Rat230_2.CEL;GSM2514668_105_Ctrl_d15_Li_BM02_Rat230_2.CEL;GSM2514665_102_Ctrl_d15_Li_BM02_Rat230_2.CEL;GSM2514666_103_Ctrl_d15_Li_BM02_Rat230_2.CEL	NA	Methapyrilene	15	30
21	GSM2514683_119_MPy_LD_d15_Li_BM02_Rat230_2.CEL	GSM2514667_104_Ctrl_d15_Li_BM02_Rat230_2.CEL;GSM2514664_101_Ctrl_d15_Li_BM02_Rat230_2.CEL;GSM2514668_105_Ctrl_d15_Li_BM02_Rat230_2.CEL;GSM2514665_102_Ctrl_d15_Li_BM02_Rat230_2.CEL;GSM2514666_103_Ctrl_d15_Li_BM02_Rat230_2.CEL	NA	Methapyrilene	15	30
22	GSM2514686_122_MPy_LD_d15_Li_BM02_Rat230_2.CEL	GSM2514667_104_Ctrl_d15_Li_BM02_Rat230_2.CEL;GSM2514664_101_Ctrl_d15_Li_BM02_Rat230_2.CEL;GSM2514668_105_Ctrl_d15_Li_BM02_Rat230_2.CEL;GSM2514665_102_Ctrl_d15_Li_BM02_Rat230_2.CEL;GSM2514666_103_Ctrl_d15_Li_BM02_Rat230_2.CEL	NA	Methapyrilene	15	30
23	GSM2514685_121_MPy_LD_d15_Li_BM02_Rat230_2.CEL	GSM2514667_104_Ctrl_d15_Li_BM02_Rat230_2.CEL;GSM2514664_101_Ctrl_d15_Li_BM02_Rat230_2.CEL;GSM2514668_105_Ctrl_d15_Li_BM02_Rat230_2.CEL;GSM2514665_102_Ctrl_d15_Li_BM02_Rat230_2.CEL;GSM2514666_103_Ctrl_d15_Li_BM02_Rat230_2.CEL	NA	Methapyrilene	15	30
24	GSM2514687_124_MPy_LD_d15_Li_BM02_Rat230_2.CEL	GSM2514667_104_Ctrl_d15_Li_BM02_Rat230_2.CEL;GSM2514664_101_Ctrl_d15_Li_BM02_Rat230_2.CEL;GSM2514668_105_Ctrl_d15_Li_BM02_Rat230_2.CEL;GSM2514665_102_Ctrl_d15_Li_BM02_Rat230_2.CEL;GSM2514666_103_Ctrl_d15_Li_BM02_Rat230_2.CEL	NA	Methapyrilene	15	30
25	GSM2514705_142_MPy_HD_d15_Li_BM02_Rat230_2.CEL	GSM2514667_104_Ctrl_d15_Li_BM02_Rat230_2.CEL;GSM2514664_101_Ctrl_d15_Li_BM02_Rat230_2.CEL;GSM2514668_105_Ctrl_d15_Li_BM02_Rat230_2.CEL;GSM2514665_102_Ctrl_d15_Li_BM02_Rat230_2.CEL;GSM2514666_103_Ctrl_d15_Li_BM02_Rat230_2.CEL	NA	Methapyrilene	15	80
26	GSM2514704_141_MPy_HD_d15_Li_BM02_Rat230_2.CEL	GSM2514667_104_Ctrl_d15_Li_BM02_Rat230_2.CEL;GSM2514664_101_Ctrl_d15_Li_BM02_Rat230_2.CEL;GSM2514668_105_Ctrl_d15_Li_BM02_Rat230_2.CEL;GSM2514665_102_Ctrl_d15_Li_BM02_Rat230_2.CEL;GSM2514666_103_Ctrl_d15_Li_BM02_Rat230_2.CEL	NA	Methapyrilene	15	80
27	GSM2514702_138_MPy_HD_d15_Li_BM02_Rat230_2.CEL	GSM2514667_104_Ctrl_d15_Li_BM02_Rat230_2.CEL;GSM2514664_101_Ctrl_d15_Li_BM02_Rat230_2.CEL;GSM2514668_105_Ctrl_d15_Li_BM02_Rat230_2.CEL;GSM2514665_102_Ctrl_d15_Li_BM02_Rat230_2.CEL;GSM2514666_103_Ctrl_d15_Li_BM02_Rat230_2.CEL	NA	Methapyrilene	15	80
28	GSM2514701_137_MPy_HD_d15_Li_BM02_Rat230_2.CEL	GSM2514667_104_Ctrl_d15_Li_BM02_Rat230_2.CEL;GSM2514664_101_Ctrl_d15_Li_BM02_Rat230_2.CEL;GSM2514668_105_Ctrl_d15_Li_BM02_Rat230_2.CEL;GSM2514665_102_Ctrl_d15_Li_BM02_Rat230_2.CEL;GSM2514666_103_Ctrl_d15_Li_BM02_Rat230_2.CEL	NA	Methapyrilene	15	80
29	GSM2514703_139_MPy_HD_d15_Li_BM02_Rat230_2.CEL	GSM2514667_104_Ctrl_d15_Li_BM02_Rat230_2.CEL;GSM2514664_101_Ctrl_d15_Li_BM02_Rat230_2.CEL;GSM2514668_105_Ctrl_d15_Li_BM02_Rat230_2.CEL;GSM2514665_102_Ctrl_d15_Li_BM02_Rat230_2.CEL;GSM2514666_103_Ctrl_d15_Li_BM02_Rat230_2.CEL	NA	Methapyrilene	15	80

## Sheet: Sutherland
	SAMPLE	CONTROL	INJURY	COMPOUND	TREATMENT	DOSE
1	GSM2338890.CEL	GSM2338893.CEL;GSM2338894.CEL;GSM2338895.CEL	NA	BDL	0.125	1
2	GSM2338891.CEL	GSM2338893.CEL;GSM2338894.CEL;GSM2338895.CEL	NA	BDL	0.125	1
3	GSM2338892.CEL	GSM2338893.CEL;GSM2338894.CEL;GSM2338895.CEL	NA	BDL	0.125	1
4	GSM2338896.CEL	GSM2338899.CEL;GSM2338900.CEL;GSM2338901.CEL	NA	BDL	0.25	1
5	GSM2338897.CEL	GSM2338899.CEL;GSM2338900.CEL;GSM2338901.CEL	NA	BDL	0.25	1
6	GSM2338898.CEL	GSM2338899.CEL;GSM2338900.CEL;GSM2338901.CEL	NA	BDL	0.25	1
7	GSM2338902.CEL	GSM2338905.CEL;GSM2338906.CEL;GSM2338907.CEL	NA	BDL	0.5	1
8	GSM2338903.CEL	GSM2338905.CEL;GSM2338906.CEL;GSM2338907.CEL	NA	BDL	0.5	1
9	GSM2338904.CEL	GSM2338905.CEL;GSM2338906.CEL;GSM2338907.CEL	NA	BDL	0.5	1
10	GSM2338908.CEL	GSM2338911.CEL;GSM2338912.CEL;GSM2338913.CEL	NA	BDL	1	1
11	GSM2338909.CEL	GSM2338911.CEL;GSM2338912.CEL;GSM2338913.CEL	NA	BDL	1	1
12	GSM2338910.CEL	GSM2338911.CEL;GSM2338912.CEL;GSM2338913.CEL	NA	BDL	1	1
13	GSM2338914.CEL	GSM2338917.CEL;GSM2338918.CEL;GSM2338919.CEL	NA	BDL	3	1
14	GSM2338915.CEL	GSM2338917.CEL;GSM2338918.CEL;GSM2338919.CEL	NA	BDL	3	1
15	GSM2338916.CEL	GSM2338917.CEL;GSM2338918.CEL;GSM2338919.CEL	NA	BDL	3	1
16	GSM2338920.CEL	GSM2338923.CEL;GSM2338924.CEL;GSM2338925.CEL	NA	BDL	5	1
17	GSM2338921.CEL	GSM2338923.CEL;GSM2338924.CEL;GSM2338925.CEL	NA	BDL	5	1
18	GSM2338922.CEL	GSM2338923.CEL;GSM2338924.CEL;GSM2338925.CEL	NA	BDL	5	1
19	GSM2338926.CEL	GSM2338929.CEL;GSM2338930.CEL;GSM2338931.CEL	NA	BDL	10	1
20	GSM2338927.CEL	GSM2338929.CEL;GSM2338930.CEL;GSM2338931.CEL	NA	BDL	10	1
21	GSM2338928.CEL	GSM2338929.CEL;GSM2338930.CEL;GSM2338931.CEL	NA	BDL	10	1
22	GSM2338932.CEL	GSM2338935.CEL;GSM2338936.CEL;GSM2338937.CEL	NA	BDL	14	1
23	GSM2338933.CEL	GSM2338935.CEL;GSM2338936.CEL;GSM2338937.CEL	NA	BDL	14	1
24	GSM2338934.CEL	GSM2338935.CEL;GSM2338936.CEL;GSM2338937.CEL	NA	BDL	14	1

## Sheet: Stallings Necrosis
	SAMPLE	CONTROL	INJURY	COMPOUND	TREATMENT	DOSE
1	GSM1367635.CEL	GSM1367625.CEL;GSM1367630.CEL	FALSE	TcMax	0.125	1
2	GSM1367631.CEL	GSM1367625.CEL;GSM1367630.CEL	FALSE	TcMax	0.125	1
3	GSM1367632.CEL	GSM1367625.CEL;GSM1367630.CEL	FALSE	TcMax	0.125	1
4	GSM1367634.CEL	GSM1367625.CEL;GSM1367630.CEL	FALSE	TcMax	0.125	1
5	GSM1367636.CEL	GSM1367625.CEL;GSM1367630.CEL	FALSE	TcMax	0.125	1
6	GSM1367633.CEL	GSM1367625.CEL;GSM1367630.CEL	FALSE	TcMax	0.125	1
7	GSM1367646.CEL	GSM1367642.CEL;GSM1367641.CEL	FALSE	TcMax	1	1
8	GSM1367648.CEL	GSM1367642.CEL;GSM1367641.CEL	FALSE	TcMax	1	1
9	GSM1367647.CEL	GSM1367642.CEL;GSM1367641.CEL	TRUE	TcMax	1	1
10	GSM1367645.CEL	GSM1367642.CEL;GSM1367641.CEL	FALSE	TcMax	1	1
11	GSM1367643.CEL	GSM1367642.CEL;GSM1367641.CEL	FALSE	TcMax	1	1
12	GSM1367644.CEL	GSM1367642.CEL;GSM1367641.CEL	FALSE	TcMax	1	1
13	GSM1367655.CEL	GSM1367653.CEL	TRUE	TcMax	2	1
14	GSM1367658.CEL	GSM1367653.CEL	FALSE	TcMax	2	1
15	GSM1367656.CEL	GSM1367653.CEL	FALSE	TcMax	2	1
16	GSM1367657.CEL	GSM1367653.CEL	FALSE	TcMax	2	1
17	GSM1367654.CEL	GSM1367653.CEL	FALSE	TcMax	2	1
