# Supplementary material for: Deep Neural Network Models for Predicting Chemically Induced Liver Toxicity Endpoints From Transcriptomic Responses
Source: Front Pharmacol. 2019 Feb 5;10:42. doi: 10.3389/fphar.2019.00042 (PMC6370634; doi:10.3389/fphar.2019.00042)
Supplement: Supplementary file 1 [file Data_Sheet_1.zip › ms-Table S3.xlsx]

## Sheet: Sheet1
Tabls S3: Hyperparameters of DNN, SVM and Random Forest models.
Single-task DNN
Feature set	Endpoint	Number of hidden layers	Number of nodes in each layers	Batch size	Dropout rate
A1200	Biliary hyperplasia	2	300	60	0.7
	Fibrosis	2	200	100	0.65
	Necrosis	3	400	40	0.75
A200	Biliary hyperplasia	3	250	60	0.55
	Fibrosis	2	300	40	0.8
	Necrosis	3	200	100	0.55
A600	Biliary hyperplasia	2	300	40	0.7
	Fibrosis	2	400	60	0.75
	Necrosis	3	200	60	0.5
L1000	Biliary hyperplasia	2	300	100	0.75
	Fibrosis	2	300	40	0.8
	Necrosis	2	300	40	0.7
MSigDB (C2)	Biliary hyperplasia	2	300	40	0.8
	Fibrosis	2	300	100	0.75
	Necrosis	2	300	60	0.55
MSigDB (C2) L1000	Biliary hyperplasia	2	300	40	0.7
	Fibrosis	2	350	60	0.75
	Necrosis	2	300	40	0.8
MSigDB (hallmark)	Biliary hyperplasia	2	300	60	0.6
	Fibrosis	3	350	60	0.55
	Necrosis	3	250	40	0.7
PTGS (all)	Biliary hyperplasia	2	200	100	0.7
	Fibrosis	3	300	40	0.8
	Necrosis	2	200	40	0.7
PTGS (core)	Biliary hyperplasia	2	250	40	0.65
	Fibrosis	2	350	40	0.75
	Necrosis	2	350	100	0.75
Toxicity Module	Biliary hyperplasia	2	300	100	0.7
	Fibrosis	2	200	60	0.6
	Necrosis	3	250	100	0.65
Toxicity Module (L1000)	Biliary hyperplasia	2	300	60	0.55
	Fibrosis	3	300	100	0.65
	Necrosis	2	300	40	0.6
Toxicity Module Gene	Biliary hyperplasia	2	300	40	0.8
	Fibrosis	2	300	40	0.8
	Necrosis	2	300	40	0.8
Multi-task DNN
Number of shared hidden layers	Number of nodes in each shared layers	Number of specific hidden layers	Number of nodes in each specific layers	Relative weighting between each task’s loss	Dropout rate
2	250	1	100	1:1:1	0.65

## Sheet: SVM
Feature set	endpoint	C	gamma	kernel
PTGS-core	Biliary.Hyperplasia	25	0.01	rbf
PTGS-core	Fibrosis	25	0.01	rbf
PTGS-core	Necrosis	10	0.01	rbf
L1000	Biliary.Hyperplasia	10	0.001	rbf
L1000	Fibrosis	100	0.001	rbf
L1000	Necrosis	10	0.01	rbf
TMG	Biliary.Hyperplasia	10	0.001	rbf
TMG	Fibrosis	100	0.0001	rbf
TMG	Necrosis	10	0.001	rbf
PTGS-all	Biliary.Hyperplasia	10	0.001	rbf
PTGS-all	Fibrosis	50	0.001	rbf
PTGS-all	Necrosis	25	0.001	rbf
Hallmark	Biliary.Hyperplasia	10	0.01	rbf
Hallmark	Fibrosis	25	0.001	rbf
Hallmark	Necrosis	50	0.01	rbf
TM	Biliary.Hyperplasia	25	0.001	rbf
TM	Fibrosis	10	0.001	rbf
TM	Necrosis	10	0.001	rbf
C2-L1000	Biliary.Hyperplasia	10	0.001	rbf
C2-L1000	Fibrosis	50	0.0001	rbf
C2-L1000	Necrosis	25	0.0001	rbf
A200	Necrosis	10	0.1	rbf
A200	Fibrosis	10	0.01	rbf
A200	Biliary.Hyperplasia	25	0.01	rbf
A600	Biliary.Hyperplasia	10	0.01	rbf
A600	Fibrosis	10	0.01	rbf
A600	Necrosis	25	0.01	rbf
A1200	Biliary.Hyperplasia	1000	0.0001	rbf
A1200	Fibrosis	10	0.001	rbf
A1200	Necrosis	10	0.01	rbf
C2	Biliary.Hyperplasia	50	0.0001	rbf
C2	Fibrosis	10	0.0001	rbf
C2	Necrosis	10	0.0001	rbf
TMG-L1000	Biliary.Hyperplasia	10	0.01	rbf
TMG-L1000	Fibrosis	25	0.001	rbf
TMG-L1000	Necrosis	10	0.01	rbf

## Sheet: RF
set	endpoint	min_impurity_decrease	n_estimators
A200	Biliary.Hyperplasia	0.006	2000
A200	Fibrosis	0.009	500
A200	Necrosis	0.003	500
A600	Biliary.Hyperplasia	0.004	3000
A600	Fibrosis	0.007	3000
A600	Necrosis	0.004	3000
A1200	Biliary.Hyperplasia	0.005	500
A1200	Fibrosis	0.007	500
A1200	Necrosis	0.004	500
C2	Biliary.Hyperplasia	0.008	500
C2	Fibrosis	0.008	500
C2	Necrosis	0.004	1000
TMG-L1000	Biliary.Hyperplasia	0.002	2000
TMG-L1000	Fibrosis	0.005	1000
TMG-L1000	Necrosis	0.004	500
PTGS-core	Biliary.Hyperplasia	0.004	500
PTGS-core	Fibrosis	0.009	500
PTGS-core	Necrosis	0.004	1000
L1000	Biliary.Hyperplasia	0.005	3000
L1000	Fibrosis	0.003	2000
L1000	Necrosis	0.004	1000
TMG	Biliary.Hyperplasia	0.002	1000
TMG	Fibrosis	0.006	3000
TMG	Necrosis	0.004	2000
PTGS-all	Biliary.Hyperplasia	0.007	3000
PTGS-all	Fibrosis	0.007	1000
PTGS-all	Necrosis	0.003	1000
Hallmark	Biliary.Hyperplasia	0.004	500
Hallmark	Fibrosis	0.003	500
Hallmark	Necrosis	0.003	3000
TM	Biliary.Hyperplasia	0.002	1000
TM	Fibrosis	0.001	2000
TM	Necrosis	0.003	2000
C2-L1000	Biliary.Hyperplasia	0.007	1000
C2-L1000	Fibrosis	0.009	2000
C2-L1000	Necrosis	0.006	1000
